# Supplementary material for: Co‐mast: Harmonized seed production data for woody plants across US long‐term research sites
Source: Ecology. 2024 Dec 12;106(1):e4463. doi: 10.1002/ecy.4463 (PMC11739820; doi:10.1002/ecy.4463)
Supplement: Supplementary file 1 — Data S1: [file ECY-106-e4463-s001.zip]

Archive with 7 entries (7 files):
- attribute-citations.csv
- individual_seed_production.csv
- phylogeny.tr
- plot_locations.csv
- plot_summarized_seed_data.csv
- species_attributes.csv
- MetadataS1.pdf
