# Supplementary material for: Co‐mast: Harmonized seed production data for woody plants across US long‐term research sites
Source: Ecology. 2024 Dec 12;106(1):e4463. doi: 10.1002/ecy.4463 (PMC11739820; doi:10.1002/ecy.4463)
Supplement: Supplementary file 1 — Data S1: [file ECY-106-e4463-s001.zip › attribute-citations.csv]

Database Name	Acquired from Try Database?	Citation	Notes
Allometric Coefficients of Aboveground Tree Biomass	Yes	Zapata-Cuartas M, C.A. Sierra, and L. Alleman. 2012. Forest Ecology and Management. 277 (2012) 173–179
BAAD: a biomass and allometry database for woody plants	Yes	Falster DS, Remko A. Duursma, Masae I. Ishihara, Diego R. Barneche, Richard G. FitzJohn, Angelica Våhammar, Masahiro Aiba, Makoto Ando, Niels Anten, Michael J. Aspinwall, Jennifer L. Baltzer, Christopher Baraloto, Michael Battaglia, John J. Battles, Ben Bond-Lamberty, Michiel van Breugel, James Camac, Yves Claveau, Lluís Coll, Masako Dannoura, Sylvain Delagrange, Jean-Christophe Domec, Farrah Fat…
Baccara - Plant Traits of European Forests	Yes	unpub.
BASECO: a floristic and ecological database of Mediterranean French flora	Yes	Gachet S, Errol Véla, Thierry Tatoni, 2005, BASECO: a floristic and ecological database of Mediterranean French flora. Biodiversity and Conservation 14(4):1023-1034
BiolFlor Database	Yes	Briemle, G., Nitsche, S. & Nitsche, L. (2002): Nutzungswertzahlen für Gefäßpflanzen des Grünlandes. In: Klotz, S., Kühn, I. & Durka, W. [eds.]: BIOLFLOR - Eine Datenbank zu biologisch-ökologischen Merkmalen der Gefäßpflanzen in Deutschland. -Schriftenreihe für Vegetationskunde 38. Bundesamt für Naturschutz, Bonn.
BiolFlor Database	Yes	Durka, W. (2002) Phylogenie der Farn- und Blütenpflanzen Deutschlands. - In: Klotz, S., Kühn, I. & Durka, W. [Hrsg.]: BIOLFLOR - Eine Datenbank zu biologisch-ökologischen Merkmalen der Gefäßpflanzen in Deutschland. - Schriftenreihe für Vegetationskunde 38: 75-91. Bundesamt für Naturschutz, Bonn.
BiolFlor Database	Yes	Durka, W. (2002): Blüten- und Reproduktionsbiologie. In: Klotz, S., Kühn, I. & Durka, W. [eds.]: BIOLFLOR - Eine Datenbank zu biologisch-ökologischen Merkmalen der Gefäßpflanzen in Deutschland. - Schriftenreihe für Vegetationskunde 38: 133-175. Bundesamt für Naturschutz, Bonn.
BiolFlor Database	Yes	Durka, W. (2002): Chromosomenzahlen, Ploidiestufen und DNA-Gehalte. In: Klotz, S., Kühn, I. & Durka, W. [eds.]: BIOLFLOR - Eine Datenbank zu biologisch-ökologischen Merkmalen der Gefäßpflanzen in Deutschland. - Schriftenreihe für Vegetationskunde 38. Bundesamt für Naturschutz, Bonn.
BiolFlor Database	Yes	Klotz, S. & Kühn, I. (2002): Blattmerkmale. - In: Klotz, S., Kühn, I. & Durka, W. [Hrsg.]: BIOLFLOR - Eine Datenbank zu biologisch-ökologischen Merkmalen der Gefäßpflanzen in Deutschland. - Schriftenreihe für Vegetationskunde 38: 119-126. Bundesamt für Naturschutz, Bonn.
BiolFlor Database	Yes	Klotz, S. & Kühn, I. (2002): Indikatoren zum anthropogenen Einfluss auf die Vegetation. In: Klotz, S., Kühn, I. & Durka, W. [eds.]: BIOLFLOR - Eine Datenbank zu biologisch-ökologischen Merkmalen der Gefäßpflanzen in Deutschland. - Schriftenreihe für Vegetationskunde 38: 241-246. Bundesamt für Naturschutz, Bonn.
BiolFlor Database	Yes	Klotz, S. & Kühn, I. (2002): Ökologische Strategietypen. - In: Klotz, S., Kühn, I. & Durka, W. [Hrsg.]: BIOLFLOR - Eine Datenbank zu biologisch-ökologischen Merkmalen der Gefäßpflanzen in Deutschland. - Schriftenreihe für Vegetationskunde 38: 197-201. Bundesamt für Naturschutz, Bonn.
BiolFlor Database	Yes	Klotz, S. & Kühn, I. (2002): Soziologische Bindung der Arten. In: Klotz, S., Kühn, I. & Durka, W. [eds.]: BIOLFLOR - Eine Datenbank zu biologisch-ökologischen Merkmalen der Gefäßpflanzen in Deutschland. - Schriftenreihe für Vegetationskunde 38: 273-281. Bundesamt für Naturschutz, Bonn.
BiolFlor Database	Yes	Klotz, S., Kühn, I. & Durka, W. [eds.]: BIOLFLOR - Eine Datenbank zu biologisch-ökologischen Merkmalen der Gefäßpflanzen in Deutschland. - Schriftenreihe für Vegetationskunde 38. Bundesamt für Naturschutz, Bonn.
BiolFlor Database	Yes	Krumbiegel, A. (2002): Morphologie der vegetativen Organe (außer Blätter). In: Klotz, S., Kühn, I. & Durka, W. [eds.]: BIOLFLOR - Eine Datenbank zu biologisch-ökologischen Merkmalen der Gefäßpflanzen in Deutschland. - Schriftenreihe für Vegetationskunde 38: 93-118. Bundesamt für Naturschutz, Bonn.
BiolFlor Database	Yes	Kühn, I. Klotz, S. (2002): Angaben zu den Arealen. In: Klotz, S., Kühn, I. & Durka, W. [eds.]: BIOLFLOR - Eine Datenbank zu biologisch-ökologischen Merkmalen der Gefäßpflanzen in Deutschland. - Schriftenreihe für Vegetationskunde 38: 227-239. Bundesamt für Naturschutz, Bonn.
BiolFlor Database	Yes	Kühn, I., Klotz, S. (2002): Floristischer Status und gebietsfremde Arten. In: Klotz, S., Kühn, I. & Durka, W. [eds.]: BIOLFLOR - Eine Datenbank zu biologisch-ökologischen Merkmalen der Gefäßpflanzen in Deutschland. - Schriftenreihe für Vegetationskunde 38: 47-56. Bundesamt für Naturschutz, Bonn.
BiolFlor Database	Yes	Kühn, I., W. Durka, and S. Klotz. 2004. BiolFlor - a new plant-trait database as a tool for plant invasion ecology. Diversity and Distribution 10 363-365.
BiolFlor Database	Yes	Otto, B. (2002): Merkmale von Samen, Früchten, generativen Germinulen und generativen Diasporen. In: Klotz, S., Kühn, I. & Durka, W. [eds.]: BIOLFLOR - Eine Datenbank zu biologisch-ökologischen Merkmalen der Gefäßpflanzen in Deutschland. - Schriftenreihe für Vegetationskunde 38. Bundesamt für Naturschutz, Bonn.
BiolFlor Database	Yes	Trefflich, A., Klotz, S. & Kühn, I. (2002): Blühphänologie. In: Klotz, S., Kühn, I. & Durka, W. [eds.]: BIOLFLOR - Eine Datenbank zu biologisch-ökologischen Merkmalen der Gefäßpflanzen in Deutschland. - Schriftenreihe für Vegetationskunde 38: 127-131. Bundesamt für Naturschutz, Bonn.
BROT 2.0	Yes	Tavsanoglu C. & Pausas J.G. 2018. A functional trait database for Mediterranean Basin plants. Scientific Data 5:180135. http://dx.doi.org/10.1038/sdata.2018.135
Chinese Traits	Yes	Meng, T.-T., Wang, H., Harrison, S. P., Prentice, I. C., Ni, J., and Wang, G.: Responses of leaf traits to climatic gradients: adaptive variation versus compositional shifts, Biogeosciences, 12, 5339-5352, https://doi.org/10.5194/bg-12-5339-2015, 2015.
Chinese Traits	Yes	Prentice, I.C., Meng, T., Wang, H., Harrison, S.P., Ni, J., Wang, G., 2011. Evidence for a universal scaling relationship of leaf CO2 drawdown along a moisture gradient. New Phytologist 190: 169–180
CLO-PLA : a Database of Clonal Growth in Plants	Yes	Klimesova J. & de Bello F. CLO-PLA: the database of clonal and bud bank traits of Central European flora. Journal of Vegetation Science 20: 511-516.
CLO-PLA : a Database of Clonal Growth in Plants	Yes	Klimesova J. & Klimes L. Clo-Pla3 – database of clonal growth of plants from Central Europe. http://clopla.butbn.cas.cz/
Cold Tolerance, Seed Size and Height of North American Forest Tree Species	Yes	unpub.
CTFS Luquillo Forest Dynamics Plot	Yes	Swenson, N.G., J.C. Stegen, S.J. Davies, D.L. Erickson, J. Forero-Montana, A.H. Hurlbert, W.J. Kress, J. Thompson, M. Uriarte, S.J. Wright and J.K. Zimmerman. 2012. Temporal turnover in the composition of tropical tree communities: functional determinism and phylogenetic stochasticity. Ecology 93:490-499
CTFS Luquillo Forest Dynamics Plot	Yes	Swenson, N.G., P. Anglada-Cordero, and J.A. Barone. 2011. Deterministic tropical tree community turnover: evidence from patterns of functional beta diversity along an elevational gradient. Proceedings of the Royal Society B 278:877-884.
Dispersal Traits Database	Yes	unpub.
ECOCRAFT	Yes	Medlyn, B. E. and P. G. Jarvis. 1999. Design and use of a database of model parameters from elevated [CO2] experiments. Ecological Modelling 124:69-83.
ECOCRAFT	Yes	Medlyn, B. E., C. V. M. Barton, M. S. J. Broadmeadow, R. Ceulemans, P. DeAngelis, M. Forstreuter, M. Freeman, S. B. Jackson, S. Kellomaeki, E. Laitat, A. Rey, P. Roberntz, B. D. Sigurdsson, J. Strassemeyer, K. Wang, P. S. Curtis, and P. G. Jarvis. 2001. Stomatal Conductance of forest species after long-term exposure to elevated CO2 concentration: a synthesis. New Phytologist 149:247--264.
ECOCRAFT	Yes	Medlyn, B. E., F.-W. Badeck, D. G. G. De Pury, C. V. M. Barton, M. Broadmeadow, R. Ceulemans, P. De Angelis, M. Forstreuter, M. E. Jach, S. Kellomäki, E. Laitat, M. Marek, S. Philippot, A. Rey, J. Strassemeyer, K. Laitinen, R. Liozon, B. Portier, P. Roberntz, K. Wang, and P. G. Jarvis. 1999. Effects of elevated CO2 on photosynthesis in European forest species: a meta-analysis of model parameters.…
Ecological Flora of the British Isles	Yes	Fitter, A. H. and H. J. Peat 1994. The Ecological Flora Database. Journal of Ecology 82:415-425.
FRED - Fine Root Ecology Database	Yes	Iversen, C. M., McCormack, M. L., Powell, A. S., Blackwood, C. B., Freschet, G. T., Kattge, J. , Roumet, C. , Stover, D. B., Soudzilovskaia, N. A., Valverde?Barrantes, O. J., Bodegom, P. M. and Violle, C. (2017), A global Fine?Root Ecology Database to address below?ground challenges in plant ecology. New Phytol, 215: 15-26. doi:10.1111/nph.14486
Functional Resilience of Temperate Forests Dataset	Yes	Liebergesell M, Reu B, Stahl U, Freiberg M, Welk E, Kattge J, Cornelissen JHC, Penuelas J, Wirth C (2016) Functional Resilience against Climate-Driven Extinctions - Comparing the Functional Diversity of European and North American Tree Floras. PLoS ONE 11(2): e0148607. doi:10.1371/journal.pone.0148607
Functional traits explaining variation in plant life history strategies	Yes	Adler PB, R Salguero-Gómez, A Compagnoni, JS Hsu, J Ray-Mukherjee, C Mbeau-Ache, M Franco (2014) Functional traits explain variation in plant life history strategies. PNAS 111 (2) 740-745. doi: 10.1073/pnas.1315179111
Functional Traits of Trees	Yes	Paine CET, Amissah L, Auge H, Baraloto C, Baruffol M, Bourland N, Bruelheide H, Dainou K, de Gouvenain RC, Doucet J-L, Doust SJ, Fine PV a, Fortunel C, Haase J, Holl KD, Jactel H, Li X, Kitajima K, Koricheva J, Martinez-Garza C, Messier C, Paquette A, Philipson CD, Piotto D, Poorter L, Posada JM, Potvin C, Rainio K, Russo SE, Ruiz-Jaen M, Scherer-Lorenzen M, Webb CO, Zahawi RA & Hector A (2015) G…
Functional Traits of Trees in Golfo Dulce, Costa Rica	Yes	Chacón-Madrigal, E., Wanek, W., Hietz, P., & S. Dullinger. 2018. Traits indicating a conservative resource strategy are weakly related to narrow range size in a group of neotropical trees. Perspectives in Plant Ecology, Evolution, and Systematics, https://doi.org/10.1016/j.ppees.2018.01.003
Global 15N Database	Yes	Craine, J. M., A. J. Elmore, M. P. M. Aidar, M. Bustamante, T. E. Dawson, E. A. Hobbie, A. Kahmen, M. C. Mack, K. K. McLauchlan, A. Michelsen, G. B. Nardoto, L. H. Pardo, J. Penuelas, P. B. Reich, E. A. G. Schuur, W. D. Stock, P. H. Templer, R. A. Virginia, J. M. Welker, and I. J. Wright. 2009. Global patterns of foliar nitrogen isotopes and their relationships with climate, mycorrhizal fungi, fo…
Global Leaf Robustness and Physiology Database	Yes	Niinemets, U. 2001. Global-scale climatic controls of leaf dry mass per area, density, and thickness in trees and shrubs. Ecology 82:453-469.
Global Seed Mass, Plant Height Database	Yes	Moles, A. T., D. D. Ackerly, C. O. Webb, J. C. Tweddle, J. B. Dickie, A. J. Pitman, and M. Westoby. 2005. Factors that shape seed mass evolution. Proceedings of the National Academy of Sciences of the United States of America 102:10540-10544.
Global Seed Mass, Plant Height Database	Yes	Moles, A. T., D. S. Falster, M. R. Leishman, and M. Westoby. 2004. Small-seeded species produce more seeds per square metre of canopy per year, but not per individual per lifetime. Journal of Ecology 92:384-396.
Global Seed Mass, Plant Height Database	Yes	Moles, A.T., Warton, D.I., Warman, L., Swenson, N.G., Laffan, S.W., Zanne, A.E., Pitman, A., Hemmings, F.A. & Leishman, M.R. 2009 Global patterns in plant height. J Ecol 97, 923-932.
Jasper Ridge Californian Woody Plants Database	Yes	Ackerly, D. D. and W. K. Cornwell. 2007. A trait-based approach to community assembly: partitioning of species trait values into within- and among-community components. Ecology Letters 10:135-145.
Jasper Ridge Californian Woody Plants Database	Yes	Cornwell, W. K. and D. D. Ackerly. 2009. Community assembly and shifts in plant trait distributions across an environmental gradient in coastal California. Ecological Monographs 79:109-126.
Jasper Ridge Californian Woody Plants Database	Yes	Cornwell, W. K., D. W. Schwilk, and D. D. Ackerly. 2006. A trait-based test for habitat filtering: Convex hull volume. Ecology 87:1465-1471.
Jasper Ridge Californian Woody Plants Database	Yes	Preston, K. A., W. K. Cornwell, and J. L. DeNoyer. 2006. Wood density and vessel traits as distinct correlates of ecological strategy in 51 California coast range angiosperms. New Phytologist 170:807-818.
KEW Seed Information Database (SID)	Yes	Royal Botanical Gardens KEW. 2008. Seed Information Database (SID). Version 7.1. Available from: http://data.kew.org/sid/ (May 2008).
LCE: Leaf carbon exchange dataset for tropical, temperate, and boreal species of North and Central A	Yes	Smith, N. G. and Dukes, J. S. (2017), LCE: leaf carbon exchange data set for tropical, temperate, and boreal species of North and Central America. Ecology, 98: 2978. doi:10.1002/ecy.1992
Leaf Structure and Chemistry	Yes	Auger, S. 2012. MSc thesis, Université de Sherbrooke, Sherbrooke (Quebec) L'importance de la variabilité interspécifique des traits fonctionnels par rapport à la variabilité intraspécifique chez les jeunes arbres en forêt mature.
Leaf traits data (SLA) for 56 woody species at the Smithsonian Conservation Biology Institute-Forest	Yes	Gonzalez-Akre, E., McShea, W., Bourg, N., Anderson-Teixeira, K. 2015. Leaf traits data (SLA) for 56 woody species at the Smithsonian Conservation Biology Institute-ForestGEO Forest Dynamic Plot. Front Royal, Virginia. USA. [Data set]. Version 1.0.(www.try-db.org)
LosTuxtlas_functionaltraits	Yes	Martinez-Garza, C., F. Bongers, and L. Poorter. 2013a. Are functional traits good predictors of species performance in restoration plantings in tropical abandoned pastures? Forest Ecology and Management 303:35-45
Midwestern and Southern US Herbaceous Species Trait Database	Yes	unpub.
Mycorrhiza Database	Yes	Nina Koele, Ian A. Dickie, Jacek Oleksyn, Sarah J. Richardson and Peter B. Reich (2012) No globally consistent effect of ectomycorrhizal status on foliar traits. New Phytologist doi: 10.1111/j.1469-8137.2012.04297.x
Mycorrhizal Association Database	Yes	Werner, G. D. A., Cornelissen, J. H. C., Cornwell, W. K., Soudzilovskaia, N. A., Kattge, J., West, S. A., Kiers, E. T. (2018) Symbiont switching and alternative resource acquisition strategies drive mutualism breakdown. Proceedings of the National Academy of Sciences (PNAS) 201721629; DOI: 10.1073/pnas.1721629115
Mycorrhizal Intensity Database Across the Former Soviet Union	Yes	Asem A. Akhmetzhanova, Nadejda A. Soudzilovskaia, Vladimir G. Onipchenko, Will K. Cornwell, Vladimir A. Agafonov, Ivan A. Selivanov, and Johannes H. C. Cornelissen. 2012. A rediscovered treasure mycorrhizal intensity database for 3000 vascular plants species across the former Soviet Union. Ecology 93: 689; Ecological Archives E093-059-D1.
Ozark Tree leaf traits	Yes	Spasojevic, M. J., Turner, B. L., and Myers, J. A. (2016) When does intraspecific trait variation contribute to functional beta‐diversity? J Ecol, 104: 487-496. doi:10.1111/1365-2745.12518
Panama Leaf Traits Database	Yes	Messier, J., B. J. McGill, and M. J. Lechowicz. 2010. How do traits vary across ecological scales? A case for trait-based ecology. Ecology Letters 13:838-848.
Panama Leaf Traits Database	Yes	Messier, J., McGill, B. J., Enquist, B. J. and Lechowicz, M. J. (2016) Trait variation and integration across scales: is the leaf economic spectrum present at local scales? Ecography doi:10.1111/ecog.02006
Panama Plant Traits Database	Yes	Wright, S. J., K. Kitajima, N. J. B. Kraft, P. B. Reich, I. J. Wright, D. E. Bunker, R. Condit, J. W. Dalling, S. J. Davies, S. Díaz, B. M. J. Engelbrecht, K. E. Harms, S. P. Hubbell, C. O. Marks, M. C. Ruiz-Jaen, C. M. Salvador, and A. E. Zanne. 2011 . Functional traits and the growth-mortality tradeoff in tropical trees. Ecology 91:3664-3674.
Plant Trait Database from Bajo Calima Region (Buenaventura, Colombia)	Yes	Bocanegra-Gonzáles KT, F Fernanadez-Mendez and JD Galvis-Jiménez (2015) Grupos funcionales de árboles en bosques secundarios de la región Bajo Calima (Buenaventura, Colombia). Boletin Cientitico de Museo de Historia Natural Uniersidad de Caldas, 19 (1): 17-40 DOI: 10.17151/bccm.2015.19.1.2
Plant Trait Dataset for Tree-Like Growth Forms	Yes	Rodrigues, A.V.; Bones, F.L.V.; Schneiders, A.; Oliveira, L.Z.; Vibrans, A.C.; Gasper, A.L. Plant Trait Dataset for Tree-Like Growth Forms Species of the Subtropical Atlantic Rain Forest in Brazil. Data 2018, 3, 16.
Plant Traits for Pinus and Juniperus Forests in Arizona	Yes	Laughlin, D. C., J. J. Leppert, M. M. Moore, and C. H. Sieg. 2010. A multi-trait test of the leaf-height-seed plant strategy scheme with 133 species from a pine forest flora. Functional Ecology 24:493-501.
Plant traits from Costa Rica	Yes	unpub.
Plant Traits from Romania	Yes	Ciocarlan V. (2009). The illustrated Flora of Romania. Pteridophyta et Spermatopyta. Editura Ceres, 1141 p (in Romanian).
Plant Traits in Pollution Gradients Database	Yes	unpub.
Plant Traits of Canadian Forests	Yes	Bond-Lamberty, B., C. Wang, and S. T. Gower (2002), Leaf area dynamics of a boreal black spruce fire chronosequence, Tree Physiol., 22(14), 993-1001.
Plant Traits of Canadian Forests	Yes	Bond-Lamberty, B., C. Wang, and S. T. Gower (2003), The use of multiple measurement techniques to refine estimates of conifer needle geometry, Can. J. For. Res., 33(1), 101-105.
Plant Traits of Canadian Forests	Yes	Bond-Lamberty, B., C. Wang, and S.T. Gower (2004), Net primary production and net ecosystem production of a boreal black spruce fire chronosequence, Global Change Biol., 10(4), 473-487.
Plant Traits, Virginia, USA	Yes	Von Holle, B. and D. Simberloff. 2004. Testing Fox's assembly rule: Does plant invasion depend on recipient community structure? Oikos 105:551-563.
PLANTATT - Attributes of British and Irish Plants	Yes	HILL, M.O., PRESTON, C.D. & ROY, D.B. (2004) PLANTATT - attributes of British and Irish Plants: status, size, life history, geography and habitats. Huntingdon: Centre for Ecology and Hydrology.
PLANTSdata USDA	Yes	Green, W. 2009. USDA PLANTS Compilation, version 1, 09-02-02. (http://bricol.net/downloads/data/PLANTSdatabase/) NRCS: The PLANTS Database (http://plants.usda.gov, 1 Feb 2009). National Plant Data Center: Baton Rouge, LA 70874-74490 USA.
Rede Amazônia Sustentável	Yes	Hawes, J.E., Viera, I.C.G., Magnago, L.F.S., Berenguer, E., Ferreira, J., Aragão, L., Cardoso, A., Lees, A.C., Lennox, G.D., Tobias, J.A., Waldron, A. & Barlow, J. (in review) A large-scale assessment of plant dispersal traits across human-modified Amazonian forests. Journal of Ecology
Ring-width dataset of dead and living trees	Yes	Cailleret et al. (2017) A synthesis of radial growth patterns preceding tree mortality, Global Change Biology, 23:1675-1690
Rollinson DBH	Yes	unpub.
Seed Information Database (SID) Seed Mass 2010	Yes	Royal Botanical Gardens KEW. Seed Information Database (SID), http://data.kew.org/sid/ accessed May 2014
Seed Mass from Literature	Yes	unpub.
Seed trait data from Neuschulz et al. 2016 Sci REp.	Yes	Neuschulz, E. L., T. Mueller, M. Schleuning & K. Böhning-Gaese (2016) Pollination and seed dispersal are the most threatened processes of plant regeneration. Scientific Reports 6, Article number: 29839
Sheffield & Spain Woody Database	Yes	Castro-Diez, P., J. P. Puyravaud, and J. H. C. Cornelissen. 2000. Leaf structure and anatomy as related to leaf mass per area variation in seedlings of a wide range of woody plant species and types. Oecologia 124:476-486.
Sheffield & Spain Woody Database	Yes	Cornelissen, J. H. C., B. Cerabolini, P. Castro-Diez, P. Villar-Salvador, G. Montserrat-Marti, J. P. Puyravaud, M. Maestro, M. J. A. Werger, and R. Aerts. 2003. Functional traits of woody plants: correspondence of species rankings between field adults and laboratory-grown seedlings? Journal of Vegetation Science 14:311-322.
Sheffield Database	Yes	Cornelissen, J. H. C. 1996. An experimental comparison of leaf decomposition rates in a wide range of temperate plant species and types. Journal of Ecology 84:573-582.
Sheffield Database	Yes	Cornelissen, J. H. C., B. Cerabolini, P. Castro-Diez, P. Villar-Salvador, G. Montserrat-Marti, J. P. Puyravaud, M. Maestro, M. J. A. Werger, and R. Aerts. 2003. Functional traits of woody plants: correspondence of species rankings between field adults and laboratory-grown seedlings? Journal of Vegetation Science 14:311-322.
Sheffield Database	Yes	Cornelissen, J. H. C., N. Perez-Harguindeguy, S. Diaz, J. P. Grime, B. Marzano, M. Cabido, F. Vendramini, and B. Cerabolini. 1999. Leaf structure and defence control litter decomposition rate across species and life forms in regional floras on two continents. New Phytologist 143:191-200.
Sheffield Database	Yes	Cornelissen, J. H. C., P. C. Diez, and R. Hunt. 1996. Seedling growth, allocation and leaf attributes in a wide range of woody plant species and types. Journal of Ecology 84:755-765.
Sheffield Database	Yes	Cornelissen, J. H. C., R. Aerts, B. Cerabolini, M. J. A. Werger, and M. G. A. van der Heijden. 2001. Carbon cycling traits of plant species are linked with mycorrhizal strategy. Oecologia 129:611-619.
Sheffield Database	Yes	Díaz, S., J. G. Hodgson, K. Thompson, M. Cabido, J. H. C. Cornelissen, A. Jalili, G. Montserrat-Martí, J. P. Grime, F. Zarrinkamar, Y. Asri, S. R. Band, S. Basconcelo, P. Castro-Díez, G. Funes, B. Hamzehee, M. Khoshnevi, N. Pérez-Harguindeguy, M. C. Pérez-Rontomé, F. A. Shirvany, F. Vendramini, S. Yazdani, R. Abbas-Azimi, A. Bogaard, S. Boustani, M. Charles, M. Dehghan, L. de Torres-Espuny, V. Fa…
Sheffield Database	Yes	unpub.
Species able to reproduce after fire in a Brazilian Savanna	Yes	Giroldo, Aelton (2016) Pequenas plantas, grandes estrategias: adaptacoes e sobrevivencia no Cerrado. PhD Thesis University of Brasilia. DOI: 10.13140/RG.2.2.34455.16800
The Bridge Database	Yes	Baraloto, C., C. E. T. Paine, S. Patino, D. Bonal, B. Herault, and J. Chave. 2010. Functional trait variation and sampling strategies in species-rich plant communities. Functional Ecology 24: 208-216
The China Plant Trait Database	Yes	Wang, Han; Harrison, Sandy P; Prentice, Iain Colin; Yang, Yanzheng; Bai, Fan; Furstenau Togashi, Henrique; Wang, Meng; Zhou, Shuangxi; Ni, Jian (2017): The China Plant Trait Database. PANGAEA, https://doi.org/10.1594/PANGAEA.871819
The Functional Ecology of Trees (FET) Database - Jena	Yes	Wirth, C. and J. W. Lichstein. 2009. The Imprint of Species Turnover on Old-Growth Forest Carbon Balances - Insights From a Trait-Based Model of Forest Dynamics. Pages 81-113 in C. Wirth, G. Gleixner, and M. Heimann, editors. Old-Growth Forests: Function, Fate and Value. Springer, New York, Berlin, Heidelberg.
The LEDA Traitbase	Yes	Kleyer, M., R. M. Bekker, I. C. Knevel, J. P. Bakker, K. Thompson, M. Sonnenschein, P. Poschlod, J. M. van Groenendael, L. Klimes, J. Klimesova, S. Klotz, G. M. Rusch, Hermy, M. , D. Adriaens, G. Boedeltje, B. Bossuyt, A. Dannemann, P. Endels, L. Götzenberger, J. G. Hodgson, A.-K. Jackel, I. Kühn, D. Kunzmann, W. A. Ozinga, C. Römermann, M. Stadler, J. Schlegelmilch, H. J. Steendam, O. Tackenberg…
The RAINFOR Plant Trait Database	Yes	Baker, T. R., O.L. Phillips, W.F. Laurance, N.C.A. Pitman, S. Almeida, L. Arroyo, A. DiFiore, T. Erwin, N. Higuchi, T.J. Killeen, S.G. Laurance, H. Nascimento, A. Monteagudo, D.A. Neill, J.N.M. Silva, Y. Malhi, G. Lopez Gonzalez, J. Peacock, C.A. Quesada, S. L. Lewis, and J. Lloyd. 2009. Do species traits determine patterns of wood production in Amazonian forests? Biogeosciences 6:297-307.
The RAINFOR Plant Trait Database	Yes	Fyllas, N. M., S. Patino, T. R. Baker, G. Bielefeld Nardoto, L. A. Martinelli, C. A. Quesada, R. Paiva, M. Schwarz, V. Horna, L. M. Mercado, A. Santos, L. Arroyo, E. M. Jimenez, F. J. Luizao, D. A. Neill, N. Silva, A. Prieto, A. Rudas, M. Silviera, I. C. G. Vieira, G. Lopez-Gonzale, and J. Lloyd. 2009. Basin-wide variations in foliar properties of Amazonian forest: phylogeny, soils and climate Bi…
The RAINFOR Plant Trait Database	Yes	Patiño, S., J. Lloyd, R. Paiva, T. R. Baker, C. A. Quesada, L. M. Mercado, J. Schmerler, M. Schwarz, A. J. B. Santos, A. Aguilar, C. I. Czimczik, J. Gallo, V. Horna, E. J. Hoyos, E. M. Jimenez, W. Palomino, J. Peacock, A. Peña-Cruz, C. Sarmiento, A. Sota, J. D. Turriago, B. Villanueva, P. Vitzthum, E. Alvarez, L. Arroyo, C. Baraloto, D. Bonal, J. Chave, A. C. L. Costa, R. Herrera, N. Higuchi, T. …
The Xylem/Phloem Database	Yes	Schweingruber, F.H., Landolt, W.: The Xylem Database. Swiss Federal Research Institute WSL Updated (2005)
The Xylem/Phloem Database	Yes	Schweingruber, F.H., Poschlod, P. 2005: Growth rings in herbs and shrubs: Life span, age determination and stem anatomy. Forest, Snow and Landscape Res. 79, 195-415
TOPIC (Traits of Plants in Canada)	Yes	Aubin, I., Messier, C., Gachet, S., Lawrence, K., McKenney, D., Arseneault, A., Bell, W., De Grandpré, L., Shipley, B., Ricard, J.P. and Munson, A.D., 2012. TOPIC–traits of plants in Canada. Natural Resources Canada, Canadian Forest Service, Sault Ste. Marie, Ontario. Online [URL] TOPIC website :http://cfs.cloud.nrcan.gc.ca/ctn/topic.php
TOPIC (Traits of Plants in Canada)	Yes	Aubin, I., Munson, A. D., Cardou, F., Burton, P. J., Isabel, N., Pedlar, J. H., Paquette, A., Taylor, A. R., Delagrange, S., Kebli, H., Messier, C., Shipley, B., Valladares, F., Kattge, J., Boisvert-Marsh, L., McKenney, D. (2016) Traits to stay, traits to move: a review of functional traits to assess sensitivity and adaptive capacity of temperate and boreal trees to climate change. Environmental …
Trait Data for African Plants - a Photo Guide	Yes	Dressler S, M Schmidt, G Zizka (2014) Introducing African Plants—A Photo Guide—An Interactive Photo Data-Base and Rapid Identification Tool for Continental Africa. Taxon 63(5) 1159-1161 DOI: http://dx.doi.org/10.12705/635.26
Traits and ecological strategies of 66 subtropical tree species in the Brazilian Atlantic Forest	Yes	Forgiarini, C., Souza, A.F., Longhi, S.J., Oliveira, J.M., 2015. In the lack of extreme pioneers: trait relationships and ecological strategies of 66 subtropical tree species. J. Plant Ecol. 8, 359–367. doi:10.1093/jpe/rtu028
Traits from the Wildfire Project	Yes	Marco Moretti and Colin Legg (2009) Combining plant and animal traits to assess community functional responses to disturbance. Ecography 32: 299 309. doi: 10.1111/j.1600-0587.2008.05524.x
Tree of sex: a database of sexual systems	Yes	The Tree of Sex Consortium, Ashman T-L, Bachtrog D, Blackmon H, Goldberg EE, Hahn MW, Kirkpatrick M, Kitano J, Mank JE, Mayrose I, Ming R, Otto SP, Peichel CL, Pennell MW, Perrin N, Ross L, Valenzuela N, Vamosi JC (2014) Tree of sex: a database of sexual systems. Scientific Data 1:140015. http://dx.doi.org/10.1038/sdata.2014.15
Tree of sex: a database of sexual systems	Yes	The Tree of Sex Consortium, Ashman T, Bachtrog D, Blackmon H, Goldberg EE, Hahn MW, Kirkpatrick M, Kitano J, Mank JE, Mayrose I, Ming R, Otto SP, Peichel CL, Pennell MW, Perrin N, Ross L, Valenzuela N, Vamosi JC (2014) Data from: Tree of sex: a database of sexual systems. Dryad Digital Repository. http://dx.doi.org/10.5061/dryad.v1908
Tree Tolerance Database	Yes	Niinemets, U. and F. Valladares. 2006. Tolerance to shade, drought, and waterlogging of temperate Northern Hemisphere trees and shrubs. Ecological Monographs 76:521-547.
TRY Categorical Traits Dataset (update 2018)	Yes	unpub.
Tundra Plant Traits Database	Yes	unpub.
Whole Plant Hydraulic Conductance	Yes	MENCUCCINI M., 2003. The ecological significance of long distance water transport: short-term regulation and long-term acclimation across plant growth forms. Plant, Cell and Environment, 26:163-182.
Xylem Functional Traits (XFT) Database	Yes	Brendan Choat, Steven Jansen et al. (2012) Global convergence in the vulnerability of forests to drought. Nature 491, 752–755 doi:10.1038/nature11688
USDA Plant Database	No	USDA, NRCS. 2022. The PLANTS Database (http://plants.usda.gov, 12/10/2022). National Plant Data Team, Greensboro, NC USA.
US Woody Seed Manual	No	USDA 2008. The Woody Plant Seed Manual. United State Department of Agriculture, Fort Service, Agriculture Handbook 727.
Silvics of North America	No	Burns, R. M., and B. Honkala. 1990. Silvics of North America. Agriculture Handbook (Washington).
Coladonato, 1993	No	Coladonato, Milo. 1993. Quercus ellipsoidalis. In: Fire Effects Information System, [Online]. U.S. Department of Agriculture, Forest Service, Rocky Mountain Research Station, Fire Sciences Laboratory (Producer). Available: https://www.fs.usda.gov/database/feis/plants/tree/queell/all.html [2023, December 19].
Gucker, 2011	No	Gucker, Corey L. 2011. Quercus macrocarpa. In: Fire Effects Information System, [Online]. U.S. Department of Agriculture, Forest Service, Rocky Mountain Research Station, Fire Sciences Laboratory (Producer). Available: https://www.fs.usda.gov/database/feis/plants/tree/quemac/all.html [2023, December 19].
Robles-Torres, 1999	No	Robles-Torres, 1999. Variacion en el porcentaje de colonizacion de micorrizas arbusculares asociadas a Capparis cynophallophora L. y Tabebuia heterophylla (DC.) Britton en la vereda cueva del Bosque Estatal de Guanica, Puerto Rico - ProQuest . https://www.proquest.com/docview/304545362?pq-origsite=gscholar&fromopenview=true.
Gabriel and Garrett, 1984	No	Gabriel, W J, and Garrett, P W. 1984. Pollen vectors in sugar maple (Acersaccharum). Can J Bot, 62, 2889–2890.
Dibble, 1996	No	Dibble, A.C. (1996). Conservation biology of shadbush, Amelanchier (Rosaceae): Evidence from systematics, population structure and reproductive ecology. University of Maine.
González et al 2009	No	González, A. M. M., B. Dalsgaard, J. Ollerton, A. Timmermann, J. M. Olesen, L. Andersen, and A. G. Tossas. 2009. Effects of climate on pollination networks in the West Indies. Journal of Tropical Ecology 25:493–506.
Surso, 2018	No	Surso, M. 2018. Pollination and pollen germination in common juniper (Juniperus communis: Cupressaceae). Arct. Environ. Res: 18, 162–174.
Nilsson et al 1987	No	Nilsson, S. G., and U. Wastljung. 1987. Seed Predation and Cross-Pollination in Mast-Seeding Beech (Fagus Sylvatica) Patches. Ecology 68:260–265.
Hille Ris Lambers et al 2005	No	Hille Ris Lambers, J., Clark, J. S., & Lavine, M. (2005). Implications of seed banking for recruitment of southern Appalachian woody species. Ecology, 86(1), 85-95.
Eyde, 1966	No	Eyde, R. H. 1966. Systematic Anatomy of the Flower and Fruit of Corokia. American Journal of Botany 53:833–847.
Robinson and Handel 1993	No	Robinson, G. R., & Handel, S. N. (1993). Forest restoration on a closed landfill: rapid addition of new species by bird dispersal. Conservation biology, 7(2), 271-278.
Devoe, 1989	No	Devoe, N. N. 1989. Differential seeding and regeneration in openings and beneath closed canopy in sub-tropical wet forest. Yale Univ., New Haven, CT (USA).
lobovo et al 2003	No	Lobova, T. A., Mori, S. A., Blanchard, F., Peckham, H., & Charles‐Dominique, P. (2003). Cecropia as a food resource for bats in French Guiana and the significance of fruit structure in seed dispersal and longevity. American journal of Botany, 90(3), 388-403.
El Verde flora online	No	El Verde Flora Online. Accessed Mar 2022; https://about.worldfloraonline.org/floras/virtual-flora-of-el-verde-puerto-rico
Neto, 2014	No	Neto, O. C., A. V. Aguiar, A. D. Twyford, L. E. Neaves, R. T. Pennington, and A. V. Lopes. 2014. Genetic and Ecological Outcomes of Inga vera Subsp. affinis (Leguminosae) Tree Plantations in a Fragmented Tropical Landscape. PLoS ONE 9:e99903.
Wang and Qiu 2006	No	Wang, B., Qiu, YL. Phylogenetic distribution and evolution of mycorrhizas in land plants. Mycorrhiza 16, 299–363 (2006). https://doi.org/10.1007/s00572-005-0033-6
Chaudhary et al. 2016	No	Chaudhary, V. B., M. A. Rúa, A. Antoninka, J. D. Bever, J. Cannon, A. Craig, J. Duchicela, A. Frame, M. Gardes, C. Gehring, M. Ha, M. Hart, J. Hopkins, B. Ji, N. C. Johnson, W. Kaonongbua, J. Karst, R. T. Koide, L. J. Lamit, J. Meadow, B. G. Milligan, J. C. Moore, T. H. Pendergast IV, B. Piculell, B. Ramsby, S. Simard, S. Shrestha, J. Umbanhowar, W. Viechtbauer, L. Walters, G. W. T. Wilson, P. C.…
Kurkowski et al. 2008	No	T.A. Kurkowski, D.H.Mann, T.S. Rupp, and D.L. Verbyla. 2008. Relative importance of different secondary successional pathways in an Alaskan boreal forest. Canadian Journal of Forest Research. 38(7): 1911-1923. https://doi.org/10.1139/X08-039
Francis and Rodriguez, 1993	No	Francis, J. K. & A. Rodríguez. 1993 Seeds of 'Puerto Rican trees and shrubs: second installment. Research Note SO-374, US Dept. Agriculture, Southern Forest Experiment Station, New Orleans, LA
Zimmerman et al. 1994	No	Zimmerman, J. K., E. M. Everham, R. B. Waide, D. J. Lodge, C. M. Taylor, and N. V. L. Brokaw. 1994. Responses of Tree Species to Hurricane Winds in Subtropical Wet Forest in Puerto Rico: Implications for Tropical Tree Life Histories. Journal of Ecology 82:911–922.
Wunderle, 1999	No	Wunderle, J. M. Jr. 1999. Pre- and post-hurricane fruit availability: implications for Puerto Rican parrots in the Luquillo Mountains. Caribbean Journal of Science 35: 249-264.
Van den Eynden et al. 2003	No	Van den Eynden, V., Cueva, E. & Cabrera, O. Wild foods from Southern Ecuador. Econ Bot 57, 576–603 (2003). https://doi.org/10.1663/0013-0001(2003)057[0576:WFFSE]2.0.CO;2
Junikka et al 2016	No	Junikka, L., P.J.M. Maas, H. Maas-van de Kamer, and L.Y.Th. Westra. 2016. Revision of Oxandra (Annonaceae). Blumea 61: 215-266.
Purificacao et al 2015	No	Purificação, K. N., Pascotto, M. C., Mohr, A., & Lenza, E. (2015). Frugivory by birds on Schefflera morototoni (Araliaceae) in a Cerrado-Amazon orest transition area, eastern Mato Grosso, Brazil. Acta Amazonica, 45, 57-64.
Foster and Delay, 1998	No	Foster MS, Delay LS. Dispersal of mimetic seeds of three species of Ormosia (Leguminosae). Journal of Tropical Ecology. 1998;14(4):389-411. doi:10.1017/S0266467498000303
Bonner, 1974	No	Bonner FT. 1974. Zanthoxylum L., prickly-ash. In: Schopmeyer CS, tech. coord. Seeds of woody plants in the United States. Agric. Handbk. 450. Washington, DC: USDA Forest Service: 859B861.
Shiels and Walker, 2003	No	Shiels, A. B., & Walker, L. R. (2003). Bird perches increase forest seeds on Puerto Rican landslides. Restoration Ecology, 11(4), 457-465.
Neotropical Plant Portal	No	Neotropical Plant Portal. Accessed Dec 2023; https://serv.biokic.asu.edu/neotrop/plantae/
Johnstone, Unpublished data	No	Johnstone, J., unpublished data.	Seed mass for one species (Betula neoalaska) at BNZ was provided by Jill Johnstone from unpublished data previously collected
Manino et al 1991	No	Manino, A, A Patetta, F Marletto. 1991. Investigations on chestnut pollination. Acta Hortic. 288:335–339. doi:https://doi.org/10.17660/ActaHortic.1991.288.54.
The National Garden Association Plant Database	No	The National Garden Association Plant Database. Accessed Dec 2023; https://garden.org/plants/
Plant Net	No	Plant Net. Accessed Dec 2023; https://identify.plantnet.org/
Scott Arbortetum	No	Scott Arboretum of Swathmore College. Accessed Dec 2023; https://www.scottarboretum.org/
Field Museum of Natural History	No	Field Museum of Natural History. Accessed Dec 2023; https://www.fieldmuseum.org/
Wildlife of Hawaii	No	Wildlife of Hawaii. Accessed Dec 2023; https://wildlifeofhawaii.com/.
Reserva Mãe-da-Lua	No	Reserva Mãe-da-Lua. Accessed Dec 2023; https://www.mae-da-lua.org/
iNaturalist	No	iNaturalist. Accessed Dec 2023; https://www.inaturalist.org/
Ecos Del Bosque	No	Ecos Del Bosque. Accessed Dec 2023; https://ecosdelbosque.com/
Wikipedia	No	“Puerto Rican Amazon.” Wikipedia, The Free Encyclopedia, Wikimedia Foundation, 13 Dec 2023. https://en.wikipedia.org/wiki/Puerto_Rican_amazon#Diet
Useful Tropical Plants Database	No	Useful Tropical Plants Database. "Microphylis guyanensis". Accessed Dec. 2023; https://tropical.theferns.info/viewtropical.php?id=Micropholis+guyanensis
Palmpedia	No	Palmpedia. "Prestoea acuminata". Accessed Dec. 2023; https://www.palmpedia.net/wiki/Prestoea_acuminata
New York Botanical Garden	No	New York Botanical Garden. "Rourea surinamensis Miq.". Accessed Dec. 2023; https://sweetgum.nybg.org/science/world-flora/monographs-details/?irn=22259
Expert Knowledge	No	Expert Knowledge	For all attributes we used expert knowledge from members of this team to ensure that data reported is consistent with observed species attributes in the field. For some attributes (e.g. seed maturation time and fleshy fruit) for the less commonly published species, particularly at LUQ, we relied on expert knowledge, predominately from members of this team but also from other scientists.
