# Supplementary material for: Co‐mast: Harmonized seed production data for woody plants across US long‐term research sites
Source: Ecology. 2024 Dec 12;106(1):e4463. doi: 10.1002/ecy.4463 (PMC11739820; doi:10.1002/ecy.4463)
Supplement: Supplementary file 1 — Data S1: [file ECY-106-e4463-s001.zip › individual_seed_production.csv]

site_name	megaplot	plot	trap	plant_ID	species_name	year	count	stem_diameter_cm	trap_area_m2	height_diameter_taken	burned	general_method	methods_notes
AND	Bare Mountain	CNCT_01	NA	CNCT_01ABAM1	Abies_amabilis	1962	22	56.6	NA	Breast Height	NA	PARTIALCONECOUNT	all cones visible from established view points were counted using binoculars
AND	Bare Mountain	CNCT_01	NA	CNCT_01ABAM1	Abies_amabilis	1963	0	NA	NA	Breast Height	NA	PARTIALCONECOUNT	all cones visible from established view points were counted using binoculars
AND	Bare Mountain	CNCT_01	NA	CNCT_01ABAM1	Abies_amabilis	1964	0	NA	NA	Breast Height	NA	PARTIALCONECOUNT	all cones visible from established view points were counted using binoculars
AND	Bare Mountain	CNCT_01	NA	CNCT_01ABAM1	Abies_amabilis	1965	2	NA	NA	Breast Height	NA	PARTIALCONECOUNT	all cones visible from established view points were counted using binoculars
AND	Bare Mountain	CNCT_01	NA	CNCT_01ABAM1	Abies_amabilis	1966	0	NA	NA	Breast Height	NA	PARTIALCONECOUNT	all cones visible from established view points were counted using binoculars
AND	Bare Mountain	CNCT_01	NA	CNCT_01ABAM1	Abies_amabilis	1967	2	NA	NA	Breast Height	NA	PARTIALCONECOUNT	all cones visible from established view points were counted using binoculars
AND	Bare Mountain	CNCT_01	NA	CNCT_01ABAM1	Abies_amabilis	1968	108	NA	NA	Breast Height	NA	PARTIALCONECOUNT	all cones visible from established view points were counted using binoculars
AND	Bare Mountain	CNCT_01	NA	CNCT_01ABAM1	Abies_amabilis	1969	0	NA	NA	Breast Height	NA	PARTIALCONECOUNT	all cones visible from established view points were counted using binoculars
AND	Bare Mountain	CNCT_01	NA	CNCT_01ABAM1	Abies_amabilis	1970	0	NA	NA	Breast Height	NA	PARTIALCONECOUNT	all cones visible from established view points were counted using binoculars
AND	Bare Mountain	CNCT_01	NA	CNCT_01ABAM1	Abies_amabilis	1971	7	NA	NA	Breast Height	NA	PARTIALCONECOUNT	all cones visible from established view points were counted using binoculars
AND	Bare Mountain	CNCT_01	NA	CNCT_01ABAM1	Abies_amabilis	1972	0	NA	NA	Breast Height	NA	PARTIALCONECOUNT	all cones visible from established view points were counted using binoculars
AND	Bare Mountain	CNCT_01	NA	CNCT_01ABAM1	Abies_amabilis	1973	0	NA	NA	Breast Height	NA	PARTIALCONECOUNT	all cones visible from established view points were counted using binoculars
AND	Bare Mountain	CNCT_01	NA	CNCT_01ABAM1	Abies_amabilis	1974	2	NA	NA	Breast Height	NA	PARTIALCONECOUNT	all cones visible from established view points were counted using binoculars
AND	Bare Mountain	CNCT_01	NA	CNCT_01ABAM1	Abies_amabilis	1975	0	NA	NA	Breast Height	NA	PARTIALCONECOUNT	all cones visible from established view points were counted using binoculars
AND	Bare Mountain	CNCT_01	NA	CNCT_01ABAM1	Abies_amabilis	1976	12	NA	NA	Breast Height	NA	PARTIALCONECOUNT	all cones visible from established view points were counted using binoculars
AND	Bare Mountain	CNCT_01	NA	CNCT_01ABAM1	Abies_amabilis	1977	0	NA	NA	Breast Height	NA	PARTIALCONECOUNT	all cones visible from established view points were counted using binoculars
AND	Bare Mountain	CNCT_01	NA	CNCT_01ABAM1	Abies_amabilis	1978	21	NA	NA	Breast Height	NA	PARTIALCONECOUNT	all cones visible from established view points were counted using binoculars
AND	Bare Mountain	CNCT_01	NA	CNCT_01ABAM1	Abies_amabilis	1979	1	NA	NA	Breast Height	NA	PARTIALCONECOUNT	all cones visible from established view points were counted using binoculars
AND	Bare Mountain	CNCT_01	NA	CNCT_01ABAM1	Abies_amabilis	1980	30	NA	NA	Breast Height	NA	PARTIALCONECOUNT	all cones visible from established view points were counted using binoculars
AND	Bare Mountain	CNCT_01	NA	CNCT_01ABAM1	Abies_amabilis	1981	0	NA	NA	Breast Height	NA	PARTIALCONECOUNT	all cones visible from established view points were counted using binoculars
AND	Bare Mountain	CNCT_01	NA	CNCT_01ABAM1	Abies_amabilis	1982	61	NA	NA	Breast Height	NA	PARTIALCONECOUNT	all cones visible from established view points were counted using binoculars
AND	Bare Mountain	CNCT_01	NA	CNCT_01ABAM1	Abies_amabilis	1983	0	NA	NA	Breast Height	NA	PARTIALCONECOUNT	all cones visible from established view points were counted using binoculars
AND	Bare Mountain	CNCT_01	NA	CNCT_01ABAM1	Abies_amabilis	1984	0	NA	NA	Breast Height	NA	PARTIALCONECOUNT	all cones visible from established view points were counted using binoculars
AND	Bare Mountain	CNCT_01	NA	CNCT_01ABAM1	Abies_amabilis	1985	76	NA	NA	Breast Height	NA	PARTIALCONECOUNT	all cones visible from established view points were counted using binoculars
AND	Bare Mountain	CNCT_01	NA	CNCT_01ABAM1	Abies_amabilis	1986	0	NA	NA	Breast Height	NA	PARTIALCONECOUNT	all cones visible from established view points were counted using binoculars
AND	Bare Mountain	CNCT_01	NA	CNCT_01ABAM1	Abies_amabilis	1987	5	NA	NA	Breast Height	NA	PARTIALCONECOUNT	all cones visible from established view points were counted using binoculars
AND	Bare Mountain	CNCT_01	NA	CNCT_01ABAM1	Abies_amabilis	1988	0	NA	NA	Breast Height	NA	PARTIALCONECOUNT	all cones visible from established view points were counted using binoculars
AND	Bare Mountain	CNCT_01	NA	CNCT_01ABAM1	Abies_amabilis	1989	0	NA	NA	Breast Height	NA	PARTIALCONECOUNT	all cones visible from established view points were counted using binoculars
AND	Bare Mountain	CNCT_01	NA	CNCT_01ABAM1	Abies_amabilis	1990	0	NA	NA	Breast Height	NA	PARTIALCONECOUNT	all cones visible from established view points were counted using binoculars
AND	Bare Mountain	CNCT_01	NA	CNCT_01ABAM1	Abies_amabilis	1991	42	NA	NA	Breast Height	NA	PARTIALCONECOUNT	all cones visible from established view points were counted using binoculars
AND	Bare Mountain	CNCT_01	NA	CNCT_01ABAM1	Abies_amabilis	1992	0	NA	NA	Breast Height	NA	PARTIALCONECOUNT	all cones visible from established view points were counted using binoculars
AND	Bare Mountain	CNCT_01	NA	CNCT_01ABAM1	Abies_amabilis	1993	8	NA	NA	Breast Height	NA	PARTIALCONECOUNT	all cones visible from established view points were counted using binoculars
AND	Bare Mountain	CNCT_01	NA	CNCT_01ABAM1	Abies_amabilis	1994	0	66	NA	Breast Height	NA	PARTIALCONECOUNT	all cones visible from established view points were counted using binoculars
AND	Bare Mountain	CNCT_01	NA	CNCT_01ABAM1	Abies_amabilis	1995	75	NA	NA	Breast Height	NA	PARTIALCONECOUNT	all cones visible from established view points were counted using binoculars
AND	Bare Mountain	CNCT_01	NA	CNCT_01ABAM1	Abies_amabilis	1996	0	NA	NA	Breast Height	NA	PARTIALCONECOUNT	all cones visible from established view points were counted using binoculars
AND	Bare Mountain	CNCT_01	NA	CNCT_01ABAM1	Abies_amabilis	1997	52	NA	NA	Breast Height	NA	PARTIALCONECOUNT	all cones visible from established view points were counted using binoculars
AND	Bare Mountain	CNCT_01	NA	CNCT_01ABAM1	Abies_amabilis	1998	0	NA	NA	Breast Height	NA	PARTIALCONECOUNT	all cones visible from established view points were counted using binoculars
AND	Bare Mountain	CNCT_01	NA	CNCT_01ABAM1	Abies_amabilis	1999	4	NA	NA	Breast Height	NA	PARTIALCONECOUNT	all cones visible from established view points were counted using binoculars
AND	Bare Mountain	CNCT_01	NA	CNCT_01ABAM1	Abies_amabilis	2000	10	NA	NA	Breast Height	NA	PARTIALCONECOUNT	all cones visible from established view points were counted using binoculars
AND	Bare Mountain	CNCT_01	NA	CNCT_01ABAM1	Abies_amabilis	2001	0	NA	NA	Breast Height	NA	PARTIALCONECOUNT	all cones visible from established view points were counted using binoculars
AND	Bare Mountain	CNCT_01	NA	CNCT_01ABAM1	Abies_amabilis	2002	1	NA	NA	Breast Height	NA	PARTIALCONECOUNT	all cones visible from established view points were counted using binoculars
AND	Bare Mountain	CNCT_01	NA	CNCT_01ABAM1	Abies_amabilis	2003	26	NA	NA	Breast Height	NA	PARTIALCONECOUNT	all cones visible from established view points were counted using binoculars
AND	Bare Mountain	CNCT_01	NA	CNCT_01ABAM1	Abies_amabilis	2004	1	NA	NA	Breast Height	NA	PARTIALCONECOUNT	all cones visible from established view points were counted using binoculars
AND	Bare Mountain	CNCT_01	NA	CNCT_01ABAM1	Abies_amabilis	2005	0	NA	NA	Breast Height	NA	PARTIALCONECOUNT	all cones visible from established view points were counted using binoculars
AND	Bare Mountain	CNCT_01	NA	CNCT_01ABAM1	Abies_amabilis	2006	0	NA	NA	Breast Height	NA	PARTIALCONECOUNT	all cones visible from established view points were counted using binoculars
AND	Bare Mountain	CNCT_01	NA	CNCT_01ABAM1	Abies_amabilis	2007	0	NA	NA	Breast Height	NA	PARTIALCONECOUNT	all cones visible from established view points were counted using binoculars
AND	Bare Mountain	CNCT_01	NA	CNCT_01ABAM1	Abies_amabilis	2008	0	NA	NA	Breast Height	NA	PARTIALCONECOUNT	all cones visible from established view points were counted using binoculars
AND	Bare Mountain	CNCT_01	NA	CNCT_01ABAM1	Abies_amabilis	2010	0	NA	NA	Breast Height	NA	PARTIALCONECOUNT	all cones visible from established view points were counted using binoculars
AND	Bare Mountain	CNCT_01	NA	CNCT_01ABAM1	Abies_amabilis	2011	30	NA	NA	Breast Height	NA	PARTIALCONECOUNT	all cones visible from established view points were counted using binoculars
AND	Bare Mountain	CNCT_01	NA	CNCT_01ABAM1	Abies_amabilis	2012	0	NA	NA	Breast Height	NA	PARTIALCONECOUNT	all cones visible from established view points were counted using binoculars
AND	Bare Mountain	CNCT_01	NA	CNCT_01ABAM1	Abies_amabilis	2013	0	NA	NA	Breast Height	NA	PARTIALCONECOUNT	all cones visible from established view points were counted using binoculars
AND	Bare Mountain	CNCT_01	NA	CNCT_01ABAM1	Abies_amabilis	2014	2	NA	NA	Breast Height	NA	PARTIALCONECOUNT	all cones visible from established view points were counted using binoculars
AND	Bare Mountain	CNCT_01	NA	CNCT_01ABAM1	Abies_amabilis	2015	0	NA	NA	Breast Height	NA	PARTIALCONECOUNT	all cones visible from established view points were counted using binoculars
AND	Bare Mountain	CNCT_01	NA	CNCT_01ABAM1	Abies_amabilis	2016	5	NA	NA	Breast Height	NA	PARTIALCONECOUNT	all cones visible from established view points were counted using binoculars
AND	Bare Mountain	CNCT_01	NA	CNCT_01ABAM1	Abies_amabilis	2017	0	NA	NA	Breast Height	NA	PARTIALCONECOUNT	all cones visible from established view points were counted using binoculars
AND	Bare Mountain	CNCT_01	NA	CNCT_01ABAM1	Abies_amabilis	2018	30	NA	NA	Breast Height	NA	PARTIALCONECOUNT	all cones visible from established view points were counted using binoculars
AND	Bare Mountain	CNCT_01	NA	CNCT_01ABAM1	Abies_amabilis	2019	0	NA	NA	Breast Height	NA	PARTIALCONECOUNT	all cones visible from established view points were counted using binoculars
AND	Bare Mountain	CNCT_01	NA	CNCT_01ABAM2	Abies_amabilis	1962	7	84.3	NA	Breast Height	NA	PARTIALCONECOUNT	all cones visible from established view points were counted using binoculars
AND	Bare Mountain	CNCT_01	NA	CNCT_01ABAM2	Abies_amabilis	1963	0	NA	NA	Breast Height	NA	PARTIALCONECOUNT	all cones visible from established view points were counted using binoculars
AND	Bare Mountain	CNCT_01	NA	CNCT_01ABAM2	Abies_amabilis	1964	0	NA	NA	Breast Height	NA	PARTIALCONECOUNT	all cones visible from established view points were counted using binoculars
AND	Bare Mountain	CNCT_01	NA	CNCT_01ABAM2	Abies_amabilis	1965	0	NA	NA	Breast Height	NA	PARTIALCONECOUNT	all cones visible from established view points were counted using binoculars
AND	Bare Mountain	CNCT_01	NA	CNCT_01ABAM2	Abies_amabilis	1966	0	NA	NA	Breast Height	NA	PARTIALCONECOUNT	all cones visible from established view points were counted using binoculars
AND	Bare Mountain	CNCT_01	NA	CNCT_01ABAM2	Abies_amabilis	1967	0	NA	NA	Breast Height	NA	PARTIALCONECOUNT	all cones visible from established view points were counted using binoculars
AND	Bare Mountain	CNCT_01	NA	CNCT_01ABAM2	Abies_amabilis	1968	59	NA	NA	Breast Height	NA	PARTIALCONECOUNT	all cones visible from established view points were counted using binoculars
AND	Bare Mountain	CNCT_01	NA	CNCT_01ABAM2	Abies_amabilis	1969	0	NA	NA	Breast Height	NA	PARTIALCONECOUNT	all cones visible from established view points were counted using binoculars
AND	Bare Mountain	CNCT_01	NA	CNCT_01ABAM2	Abies_amabilis	1970	0	NA	NA	Breast Height	NA	PARTIALCONECOUNT	all cones visible from established view points were counted using binoculars
AND	Bare Mountain	CNCT_01	NA	CNCT_01ABAM2	Abies_amabilis	1971	36	NA	NA	Breast Height	NA	PARTIALCONECOUNT	all cones visible from established view points were counted using binoculars
AND	Bare Mountain	CNCT_01	NA	CNCT_01ABAM2	Abies_amabilis	1972	2	NA	NA	Breast Height	NA	PARTIALCONECOUNT	all cones visible from established view points were counted using binoculars
AND	Bare Mountain	CNCT_01	NA	CNCT_01ABAM2	Abies_amabilis	1973	0	NA	NA	Breast Height	NA	PARTIALCONECOUNT	all cones visible from established view points were counted using binoculars
AND	Bare Mountain	CNCT_01	NA	CNCT_01ABAM2	Abies_amabilis	1974	36	NA	NA	Breast Height	NA	PARTIALCONECOUNT	all cones visible from established view points were counted using binoculars
AND	Bare Mountain	CNCT_01	NA	CNCT_01ABAM2	Abies_amabilis	1975	0	NA	NA	Breast Height	NA	PARTIALCONECOUNT	all cones visible from established view points were counted using binoculars
AND	Bare Mountain	CNCT_01	NA	CNCT_01ABAM2	Abies_amabilis	1976	4	NA	NA	Breast Height	NA	PARTIALCONECOUNT	all cones visible from established view points were counted using binoculars
AND	Bare Mountain	CNCT_01	NA	CNCT_01ABAM2	Abies_amabilis	1977	6	NA	NA	Breast Height	NA	PARTIALCONECOUNT	all cones visible from established view points were counted using binoculars
AND	Bare Mountain	CNCT_01	NA	CNCT_01ABAM2	Abies_amabilis	1978	28	NA	NA	Breast Height	NA	PARTIALCONECOUNT	all cones visible from established view points were counted using binoculars
AND	Bare Mountain	CNCT_01	NA	CNCT_01ABAM2	Abies_amabilis	1979	0	NA	NA	Breast Height	NA	PARTIALCONECOUNT	all cones visible from established view points were counted using binoculars
AND	Bare Mountain	CNCT_01	NA	CNCT_01ABAM2	Abies_amabilis	1980	6	NA	NA	Breast Height	NA	PARTIALCONECOUNT	all cones visible from established view points were counted using binoculars
AND	Bare Mountain	CNCT_01	NA	CNCT_01ABAM2	Abies_amabilis	1981	0	NA	NA	Breast Height	NA	PARTIALCONECOUNT	all cones visible from established view points were counted using binoculars
AND	Bare Mountain	CNCT_01	NA	CNCT_01ABAM2	Abies_amabilis	1982	7	NA	NA	Breast Height	NA	PARTIALCONECOUNT	all cones visible from established view points were counted using binoculars
AND	Bare Mountain	CNCT_01	NA	CNCT_01ABAM2	Abies_amabilis	1983	0	NA	NA	Breast Height	NA	PARTIALCONECOUNT	all cones visible from established view points were counted using binoculars
AND	Bare Mountain	CNCT_01	NA	CNCT_01ABAM2	Abies_amabilis	1984	0	NA	NA	Breast Height	NA	PARTIALCONECOUNT	all cones visible from established view points were counted using binoculars
AND	Bare Mountain	CNCT_01	NA	CNCT_01ABAM2	Abies_amabilis	1985	11	NA	NA	Breast Height	NA	PARTIALCONECOUNT	all cones visible from established view points were counted using binoculars
AND	Bare Mountain	CNCT_01	NA	CNCT_01ABAM2	Abies_amabilis	1986	0	NA	NA	Breast Height	NA	PARTIALCONECOUNT	all cones visible from established view points were counted using binoculars
AND	Bare Mountain	CNCT_01	NA	CNCT_01ABAM2	Abies_amabilis	1987	5	NA	NA	Breast Height	NA	PARTIALCONECOUNT	all cones visible from established view points were counted using binoculars
AND	Bare Mountain	CNCT_01	NA	CNCT_01ABAM2	Abies_amabilis	1988	NA	NA	NA	Breast Height	NA	PARTIALCONECOUNT	all cones visible from established view points were counted using binoculars
AND	Bare Mountain	CNCT_01	NA	CNCT_01ABAM3	Abies_amabilis	1962	15	68.6	NA	Breast Height	NA	PARTIALCONECOUNT	all cones visible from established view points were counted using binoculars
AND	Bare Mountain	CNCT_01	NA	CNCT_01ABAM3	Abies_amabilis	1963	0	NA	NA	Breast Height	NA	PARTIALCONECOUNT	all cones visible from established view points were counted using binoculars
AND	Bare Mountain	CNCT_01	NA	CNCT_01ABAM3	Abies_amabilis	1964	11	NA	NA	Breast Height	NA	PARTIALCONECOUNT	all cones visible from established view points were counted using binoculars
AND	Bare Mountain	CNCT_01	NA	CNCT_01ABAM3	Abies_amabilis	1965	0	NA	NA	Breast Height	NA	PARTIALCONECOUNT	all cones visible from established view points were counted using binoculars
AND	Bare Mountain	CNCT_01	NA	CNCT_01ABAM3	Abies_amabilis	1966	0	NA	NA	Breast Height	NA	PARTIALCONECOUNT	all cones visible from established view points were counted using binoculars
AND	Bare Mountain	CNCT_01	NA	CNCT_01ABAM3	Abies_amabilis	1967	0	NA	NA	Breast Height	NA	PARTIALCONECOUNT	all cones visible from established view points were counted using binoculars
AND	Bare Mountain	CNCT_01	NA	CNCT_01ABAM3	Abies_amabilis	1968	98	NA	NA	Breast Height	NA	PARTIALCONECOUNT	all cones visible from established view points were counted using binoculars
AND	Bare Mountain	CNCT_01	NA	CNCT_01ABAM3	Abies_amabilis	1969	0	NA	NA	Breast Height	NA	PARTIALCONECOUNT	all cones visible from established view points were counted using binoculars
AND	Bare Mountain	CNCT_01	NA	CNCT_01ABAM3	Abies_amabilis	1970	13	NA	NA	Breast Height	NA	PARTIALCONECOUNT	all cones visible from established view points were counted using binoculars
AND	Bare Mountain	CNCT_01	NA	CNCT_01ABAM3	Abies_amabilis	1971	3	NA	NA	Breast Height	NA	PARTIALCONECOUNT	all cones visible from established view points were counted using binoculars
AND	Bare Mountain	CNCT_01	NA	CNCT_01ABAM3	Abies_amabilis	1972	20	NA	NA	Breast Height	NA	PARTIALCONECOUNT	all cones visible from established view points were counted using binoculars
AND	Bare Mountain	CNCT_01	NA	CNCT_01ABAM3	Abies_amabilis	1973	0	NA	NA	Breast Height	NA	PARTIALCONECOUNT	all cones visible from established view points were counted using binoculars
AND	Bare Mountain	CNCT_01	NA	CNCT_01ABAM3	Abies_amabilis	1974	103	NA	NA	Breast Height	NA	PARTIALCONECOUNT	all cones visible from established view points were counted using binoculars
AND	Bare Mountain	CNCT_01	NA	CNCT_01ABAM3	Abies_amabilis	1975	0	NA	NA	Breast Height	NA	PARTIALCONECOUNT	all cones visible from established view points were counted using binoculars
AND	Bare Mountain	CNCT_01	NA	CNCT_01ABAM3	Abies_amabilis	1976	7	NA	NA	Breast Height	NA	PARTIALCONECOUNT	all cones visible from established view points were counted using binoculars
AND	Bare Mountain	CNCT_01	NA	CNCT_01ABAM3	Abies_amabilis	1977	39	NA	NA	Breast Height	NA	PARTIALCONECOUNT	all cones visible from established view points were counted using binoculars
AND	Bare Mountain	CNCT_01	NA	CNCT_01ABAM3	Abies_amabilis	1978	33	NA	NA	Breast Height	NA	PARTIALCONECOUNT	all cones visible from established view points were counted using binoculars
AND	Bare Mountain	CNCT_01	NA	CNCT_01ABAM3	Abies_amabilis	1979	13	NA	NA	Breast Height	NA	PARTIALCONECOUNT	all cones visible from established view points were counted using binoculars
AND	Bare Mountain	CNCT_01	NA	CNCT_01ABAM3	Abies_amabilis	1980	37	NA	NA	Breast Height	NA	PARTIALCONECOUNT	all cones visible from established view points were counted using binoculars
AND	Bare Mountain	CNCT_01	NA	CNCT_01ABAM3	Abies_amabilis	1981	0	NA	NA	Breast Height	NA	PARTIALCONECOUNT	all cones visible from established view points were counted using binoculars
AND	Bare Mountain	CNCT_01	NA	CNCT_01ABAM3	Abies_amabilis	1982	25	NA	NA	Breast Height	NA	PARTIALCONECOUNT	all cones visible from established view points were counted using binoculars
AND	Bare Mountain	CNCT_01	NA	CNCT_01ABAM3	Abies_amabilis	1983	0	NA	NA	Breast Height	NA	PARTIALCONECOUNT	all cones visible from established view points were counted using binoculars
AND	Bare Mountain	CNCT_01	NA	CNCT_01ABAM3	Abies_amabilis	1984	0	NA	NA	Breast Height	NA	PARTIALCONECOUNT	all cones visible from established view points were counted using binoculars
AND	Bare Mountain	CNCT_01	NA	CNCT_01ABAM3	Abies_amabilis	1985	130	NA	NA	Breast Height	NA	PARTIALCONECOUNT	all cones visible from established view points were counted using binoculars
AND	Bare Mountain	CNCT_01	NA	CNCT_01ABAM3	Abies_amabilis	1986	0	NA	NA	Breast Height	NA	PARTIALCONECOUNT	all cones visible from established view points were counted using binoculars
AND	Bare Mountain	CNCT_01	NA	CNCT_01ABAM3	Abies_amabilis	1987	47	NA	NA	Breast Height	NA	PARTIALCONECOUNT	all cones visible from established view points were counted using binoculars
AND	Bare Mountain	CNCT_01	NA	CNCT_01ABAM3	Abies_amabilis	1988	7	NA	NA	Breast Height	NA	PARTIALCONECOUNT	all cones visible from established view points were counted using binoculars
AND	Bare Mountain	CNCT_01	NA	CNCT_01ABAM3	Abies_amabilis	1989	0	NA	NA	Breast Height	NA	PARTIALCONECOUNT	all cones visible from established view points were counted using binoculars
AND	Bare Mountain	CNCT_01	NA	CNCT_01ABAM3	Abies_amabilis	1990	0	NA	NA	Breast Height	NA	PARTIALCONECOUNT	all cones visible from established view points were counted using binoculars
AND	Bare Mountain	CNCT_01	NA	CNCT_01ABAM3	Abies_amabilis	1991	0	NA	NA	Breast Height	NA	PARTIALCONECOUNT	all cones visible from established view points were counted using binoculars
AND	Bare Mountain	CNCT_01	NA	CNCT_01ABAM3	Abies_amabilis	1992	0	NA	NA	Breast Height	NA	PARTIALCONECOUNT	all cones visible from established view points were counted using binoculars
AND	Bare Mountain	CNCT_01	NA	CNCT_01ABAM3	Abies_amabilis	1993	15	NA	NA	Breast Height	NA	PARTIALCONECOUNT	all cones visible from established view points were counted using binoculars
AND	Bare Mountain	CNCT_01	NA	CNCT_01ABAM3	Abies_amabilis	1994	1	81.7	NA	Breast Height	NA	PARTIALCONECOUNT	all cones visible from established view points were counted using binoculars
AND	Bare Mountain	CNCT_01	NA	CNCT_01ABAM3	Abies_amabilis	1995	57	NA	NA	Breast Height	NA	PARTIALCONECOUNT	all cones visible from established view points were counted using binoculars
AND	Bare Mountain	CNCT_01	NA	CNCT_01ABAM3	Abies_amabilis	1996	4	NA	NA	Breast Height	NA	PARTIALCONECOUNT	all cones visible from established view points were counted using binoculars
AND	Bare Mountain	CNCT_01	NA	CNCT_01ABAM3	Abies_amabilis	1997	33	NA	NA	Breast Height	NA	PARTIALCONECOUNT	all cones visible from established view points were counted using binoculars
AND	Bare Mountain	CNCT_01	NA	CNCT_01ABAM3	Abies_amabilis	1998	0	NA	NA	Breast Height	NA	PARTIALCONECOUNT	all cones visible from established view points were counted using binoculars
AND	Bare Mountain	CNCT_01	NA	CNCT_01ABAM3	Abies_amabilis	1999	2	NA	NA	Breast Height	NA	PARTIALCONECOUNT	all cones visible from established view points were counted using binoculars
AND	Bare Mountain	CNCT_01	NA	CNCT_01ABAM3	Abies_amabilis	2000	12	NA	NA	Breast Height	NA	PARTIALCONECOUNT	all cones visible from established view points were counted using binoculars
AND	Bare Mountain	CNCT_01	NA	CNCT_01ABAM3	Abies_amabilis	2001	7	NA	NA	Breast Height	NA	PARTIALCONECOUNT	all cones visible from established view points were counted using binoculars
AND	Bare Mountain	CNCT_01	NA	CNCT_01ABAM3	Abies_amabilis	2002	20	NA	NA	Breast Height	NA	PARTIALCONECOUNT	all cones visible from established view points were counted using binoculars
AND	Bare Mountain	CNCT_01	NA	CNCT_01ABAM3	Abies_amabilis	2003	18	NA	NA	Breast Height	NA	PARTIALCONECOUNT	all cones visible from established view points were counted using binoculars
AND	Bare Mountain	CNCT_01	NA	CNCT_01ABAM3	Abies_amabilis	2004	5	NA	NA	Breast Height	NA	PARTIALCONECOUNT	all cones visible from established view points were counted using binoculars
AND	Bare Mountain	CNCT_01	NA	CNCT_01ABAM3	Abies_amabilis	2005	0	NA	NA	Breast Height	NA	PARTIALCONECOUNT	all cones visible from established view points were counted using binoculars
AND	Bare Mountain	CNCT_01	NA	CNCT_01ABAM3	Abies_amabilis	2006	0	NA	NA	Breast Height	NA	PARTIALCONECOUNT	all cones visible from established view points were counted using binoculars
AND	Bare Mountain	CNCT_01	NA	CNCT_01ABAM3	Abies_amabilis	2007	26	NA	NA	Breast Height	NA	PARTIALCONECOUNT	all cones visible from established view points were counted using binoculars
AND	Bare Mountain	CNCT_01	NA	CNCT_01ABAM3	Abies_amabilis	2008	0	NA	NA	Breast Height	NA	PARTIALCONECOUNT	all cones visible from established view points were counted using binoculars
AND	Bare Mountain	CNCT_01	NA	CNCT_01ABAM3	Abies_amabilis	2009	35	NA	NA	Breast Height	NA	PARTIALCONECOUNT	all cones visible from established view points were counted using binoculars
AND	Bare Mountain	CNCT_01	NA	CNCT_01ABAM3	Abies_amabilis	2010	0	NA	NA	Breast Height	NA	PARTIALCONECOUNT	all cones visible from established view points were counted using binoculars
AND	Bare Mountain	CNCT_01	NA	CNCT_01ABAM3	Abies_amabilis	2011	46	NA	NA	Breast Height	NA	PARTIALCONECOUNT	all cones visible from established view points were counted using binoculars
AND	Bare Mountain	CNCT_01	NA	CNCT_01ABAM3	Abies_amabilis	2012	0	NA	NA	Breast Height	NA	PARTIALCONECOUNT	all cones visible from established view points were counted using binoculars
AND	Bare Mountain	CNCT_01	NA	CNCT_01ABAM3	Abies_amabilis	2013	0	NA	NA	Breast Height	NA	PARTIALCONECOUNT	all cones visible from established view points were counted using binoculars
AND	Bare Mountain	CNCT_01	NA	CNCT_01ABAM3	Abies_amabilis	2014	29	NA	NA	Breast Height	NA	PARTIALCONECOUNT	all cones visible from established view points were counted using binoculars
AND	Bare Mountain	CNCT_01	NA	CNCT_01ABAM3	Abies_amabilis	2015	0	NA	NA	Breast Height	NA	PARTIALCONECOUNT	all cones visible from established view points were counted using binoculars
AND	Bare Mountain	CNCT_01	NA	CNCT_01ABAM3	Abies_amabilis	2016	15	NA	NA	Breast Height	NA	PARTIALCONECOUNT	all cones visible from established view points were counted using binoculars
AND	Bare Mountain	CNCT_01	NA	CNCT_01ABAM3	Abies_amabilis	2017	0	NA	NA	Breast Height	NA	PARTIALCONECOUNT	all cones visible from established view points were counted using binoculars
AND	Bare Mountain	CNCT_01	NA	CNCT_01ABAM3	Abies_amabilis	2018	65	NA	NA	Breast Height	NA	PARTIALCONECOUNT	all cones visible from established view points were counted using binoculars
AND	Bare Mountain	CNCT_01	NA	CNCT_01ABAM3	Abies_amabilis	2019	0	NA	NA	Breast Height	NA	PARTIALCONECOUNT	all cones visible from established view points were counted using binoculars
AND	Bare Mountain	CNCT_01	NA	CNCT_01ABAM4	Abies_amabilis	1962	8	86.9	NA	Breast Height	NA	PARTIALCONECOUNT	all cones visible from established view points were counted using binoculars
AND	Bare Mountain	CNCT_01	NA	CNCT_01ABAM4	Abies_amabilis	1963	0	NA	NA	Breast Height	NA	PARTIALCONECOUNT	all cones visible from established view points were counted using binoculars
AND	Bare Mountain	CNCT_01	NA	CNCT_01ABAM4	Abies_amabilis	1964	0	NA	NA	Breast Height	NA	PARTIALCONECOUNT	all cones visible from established view points were counted using binoculars
AND	Bare Mountain	CNCT_01	NA	CNCT_01ABAM4	Abies_amabilis	1965	6	NA	NA	Breast Height	NA	PARTIALCONECOUNT	all cones visible from established view points were counted using binoculars
AND	Bare Mountain	CNCT_01	NA	CNCT_01ABAM4	Abies_amabilis	1966	0	NA	NA	Breast Height	NA	PARTIALCONECOUNT	all cones visible from established view points were counted using binoculars
AND	Bare Mountain	CNCT_01	NA	CNCT_01ABAM4	Abies_amabilis	1967	0	NA	NA	Breast Height	NA	PARTIALCONECOUNT	all cones visible from established view points were counted using binoculars
AND	Bare Mountain	CNCT_01	NA	CNCT_01ABAM4	Abies_amabilis	1968	73	NA	NA	Breast Height	NA	PARTIALCONECOUNT	all cones visible from established view points were counted using binoculars
AND	Bare Mountain	CNCT_01	NA	CNCT_01ABAM4	Abies_amabilis	1969	0	NA	NA	Breast Height	NA	PARTIALCONECOUNT	all cones visible from established view points were counted using binoculars
AND	Bare Mountain	CNCT_01	NA	CNCT_01ABAM4	Abies_amabilis	1970	1	NA	NA	Breast Height	NA	PARTIALCONECOUNT	all cones visible from established view points were counted using binoculars
AND	Bare Mountain	CNCT_01	NA	CNCT_01ABAM4	Abies_amabilis	1971	33	NA	NA	Breast Height	NA	PARTIALCONECOUNT	all cones visible from established view points were counted using binoculars
AND	Bare Mountain	CNCT_01	NA	CNCT_01ABAM4	Abies_amabilis	1972	1	NA	NA	Breast Height	NA	PARTIALCONECOUNT	all cones visible from established view points were counted using binoculars
AND	Bare Mountain	CNCT_01	NA	CNCT_01ABAM4	Abies_amabilis	1973	0	NA	NA	Breast Height	NA	PARTIALCONECOUNT	all cones visible from established view points were counted using binoculars
AND	Bare Mountain	CNCT_01	NA	CNCT_01ABAM4	Abies_amabilis	1974	0	NA	NA	Breast Height	NA	PARTIALCONECOUNT	all cones visible from established view points were counted using binoculars
AND	Bare Mountain	CNCT_01	NA	CNCT_01ABAM4	Abies_amabilis	1975	0	NA	NA	Breast Height	NA	PARTIALCONECOUNT	all cones visible from established view points were counted using binoculars
AND	Bare Mountain	CNCT_01	NA	CNCT_01ABAM4	Abies_amabilis	1976	0	NA	NA	Breast Height	NA	PARTIALCONECOUNT	all cones visible from established view points were counted using binoculars
AND	Bare Mountain	CNCT_01	NA	CNCT_01ABAM4	Abies_amabilis	1977	0	NA	NA	Breast Height	NA	PARTIALCONECOUNT	all cones visible from established view points were counted using binoculars
AND	Bare Mountain	CNCT_01	NA	CNCT_01ABAM4	Abies_amabilis	1978	1	NA	NA	Breast Height	NA	PARTIALCONECOUNT	all cones visible from established view points were counted using binoculars
AND	Bare Mountain	CNCT_01	NA	CNCT_01ABAM4	Abies_amabilis	1979	0	NA	NA	Breast Height	NA	PARTIALCONECOUNT	all cones visible from established view points were counted using binoculars
AND	Bare Mountain	CNCT_01	NA	CNCT_01ABAM4	Abies_amabilis	1980	2	NA	NA	Breast Height	NA	PARTIALCONECOUNT	all cones visible from established view points were counted using binoculars
AND	Bare Mountain	CNCT_01	NA	CNCT_01ABAM4	Abies_amabilis	1981	0	NA	NA	Breast Height	NA	PARTIALCONECOUNT	all cones visible from established view points were counted using binoculars
AND	Bare Mountain	CNCT_01	NA	CNCT_01ABAM4	Abies_amabilis	1982	60	NA	NA	Breast Height	NA	PARTIALCONECOUNT	all cones visible from established view points were counted using binoculars
AND	Bare Mountain	CNCT_01	NA	CNCT_01ABAM4	Abies_amabilis	1983	0	NA	NA	Breast Height	NA	PARTIALCONECOUNT	all cones visible from established view points were counted using binoculars
AND	Bare Mountain	CNCT_01	NA	CNCT_01ABAM4	Abies_amabilis	1984	0	NA	NA	Breast Height	NA	PARTIALCONECOUNT	all cones visible from established view points were counted using binoculars
AND	Bare Mountain	CNCT_01	NA	CNCT_01ABAM4	Abies_amabilis	1985	NA	NA	NA	Breast Height	NA	PARTIALCONECOUNT	all cones visible from established view points were counted using binoculars
AND	Bare Mountain	CNCT_01	NA	CNCT_01ABAM4	Abies_amabilis	1997	36	NA	NA	Breast Height	NA	PARTIALCONECOUNT	all cones visible from established view points were counted using binoculars
AND	Bare Mountain	CNCT_01	NA	CNCT_01ABAM4	Abies_amabilis	1998	0	NA	NA	Breast Height	NA	PARTIALCONECOUNT	all cones visible from established view points were counted using binoculars
AND	Bare Mountain	CNCT_01	NA	CNCT_01ABAM4	Abies_amabilis	1999	NA	NA	NA	Breast Height	NA	PARTIALCONECOUNT	all cones visible from established view points were counted using binoculars
AND	Bare Mountain	CNCT_01	NA	CNCT_01ABAM4	Abies_amabilis	2000	27	NA	NA	Breast Height	NA	PARTIALCONECOUNT	all cones visible from established view points were counted using binoculars
AND	Bare Mountain	CNCT_01	NA	CNCT_01ABAM4	Abies_amabilis	2001	0	NA	NA	Breast Height	NA	PARTIALCONECOUNT	all cones visible from established view points were counted using binoculars
AND	Bare Mountain	CNCT_01	NA	CNCT_01ABAM4	Abies_amabilis	2002	11	NA	NA	Breast Height	NA	PARTIALCONECOUNT	all cones visible from established view points were counted using binoculars
AND	Bare Mountain	CNCT_01	NA	CNCT_01ABAM4	Abies_amabilis	2003	93	NA	NA	Breast Height	NA	PARTIALCONECOUNT	all cones visible from established view points were counted using binoculars
AND	Bare Mountain	CNCT_01	NA	CNCT_01ABAM4	Abies_amabilis	2004	0	NA	NA	Breast Height	NA	PARTIALCONECOUNT	all cones visible from established view points were counted using binoculars
AND	Bare Mountain	CNCT_01	NA	CNCT_01ABAM4	Abies_amabilis	2005	0	NA	NA	Breast Height	NA	PARTIALCONECOUNT	all cones visible from established view points were counted using binoculars
AND	Bare Mountain	CNCT_01	NA	CNCT_01ABAM4	Abies_amabilis	2006	0	NA	NA	Breast Height	NA	PARTIALCONECOUNT	all cones visible from established view points were counted using binoculars
AND	Bare Mountain	CNCT_01	NA	CNCT_01ABAM4	Abies_amabilis	2007	40	NA	NA	Breast Height	NA	PARTIALCONECOUNT	all cones visible from established view points were counted using binoculars
AND	Bare Mountain	CNCT_01	NA	CNCT_01ABAM4	Abies_amabilis	2008	0	NA	NA	Breast Height	NA	PARTIALCONECOUNT	all cones visible from established view points were counted using binoculars
AND	Bare Mountain	CNCT_01	NA	CNCT_01ABAM4	Abies_amabilis	2009	27	NA	NA	Breast Height	NA	PARTIALCONECOUNT	all cones visible from established view points were counted using binoculars
AND	Bare Mountain	CNCT_01	NA	CNCT_01ABAM4	Abies_amabilis	2010	0	NA	NA	Breast Height	NA	PARTIALCONECOUNT	all cones visible from established view points were counted using binoculars
AND	Bare Mountain	CNCT_01	NA	CNCT_01ABAM4	Abies_amabilis	2011	6	NA	NA	Breast Height	NA	PARTIALCONECOUNT	all cones visible from established view points were counted using binoculars
AND	Bare Mountain	CNCT_01	NA	CNCT_01ABAM4	Abies_amabilis	2012	0	NA	NA	Breast Height	NA	PARTIALCONECOUNT	all cones visible from established view points were counted using binoculars
AND	Bare Mountain	CNCT_01	NA	CNCT_01ABAM4	Abies_amabilis	2013	0	NA	NA	Breast Height	NA	PARTIALCONECOUNT	all cones visible from established view points were counted using binoculars
AND	Bare Mountain	CNCT_01	NA	CNCT_01ABAM4	Abies_amabilis	2014	0	NA	NA	Breast Height	NA	PARTIALCONECOUNT	all cones visible from established view points were counted using binoculars
AND	Bare Mountain	CNCT_01	NA	CNCT_01ABAM4	Abies_amabilis	2015	0	NA	NA	Breast Height	NA	PARTIALCONECOUNT	all cones visible from established view points were counted using binoculars
AND	Bare Mountain	CNCT_01	NA	CNCT_01ABAM4	Abies_amabilis	2016	20	NA	NA	Breast Height	NA	PARTIALCONECOUNT	all cones visible from established view points were counted using binoculars
AND	Bare Mountain	CNCT_01	NA	CNCT_01ABAM4	Abies_amabilis	2017	0	NA	NA	Breast Height	NA	PARTIALCONECOUNT	all cones visible from established view points were counted using binoculars
AND	Bare Mountain	CNCT_01	NA	CNCT_01ABAM4	Abies_amabilis	2018	0	NA	NA	Breast Height	NA	PARTIALCONECOUNT	all cones visible from established view points were counted using binoculars
AND	Bare Mountain	CNCT_01	NA	CNCT_01ABAM4	Abies_amabilis	2019	0	NA	NA	Breast Height	NA	PARTIALCONECOUNT	all cones visible from established view points were counted using binoculars
AND	Bare Mountain	CNCT_01	NA	CNCT_01ABAM5	Abies_amabilis	1962	16	45.7	NA	Breast Height	NA	PARTIALCONECOUNT	all cones visible from established view points were counted using binoculars
AND	Bare Mountain	CNCT_01	NA	CNCT_01ABAM5	Abies_amabilis	1963	0	NA	NA	Breast Height	NA	PARTIALCONECOUNT	all cones visible from established view points were counted using binoculars
AND	Bare Mountain	CNCT_01	NA	CNCT_01ABAM5	Abies_amabilis	1964	2	NA	NA	Breast Height	NA	PARTIALCONECOUNT	all cones visible from established view points were counted using binoculars
AND	Bare Mountain	CNCT_01	NA	CNCT_01ABAM5	Abies_amabilis	1965	5	NA	NA	Breast Height	NA	PARTIALCONECOUNT	all cones visible from established view points were counted using binoculars
AND	Bare Mountain	CNCT_01	NA	CNCT_01ABAM5	Abies_amabilis	1966	0	NA	NA	Breast Height	NA	PARTIALCONECOUNT	all cones visible from established view points were counted using binoculars
AND	Bare Mountain	CNCT_01	NA	CNCT_01ABAM5	Abies_amabilis	1967	0	NA	NA	Breast Height	NA	PARTIALCONECOUNT	all cones visible from established view points were counted using binoculars
AND	Bare Mountain	CNCT_01	NA	CNCT_01ABAM5	Abies_amabilis	1968	120	NA	NA	Breast Height	NA	PARTIALCONECOUNT	all cones visible from established view points were counted using binoculars
AND	Bare Mountain	CNCT_01	NA	CNCT_01ABAM5	Abies_amabilis	1969	0	NA	NA	Breast Height	NA	PARTIALCONECOUNT	all cones visible from established view points were counted using binoculars
AND	Bare Mountain	CNCT_01	NA	CNCT_01ABAM5	Abies_amabilis	1970	0	NA	NA	Breast Height	NA	PARTIALCONECOUNT	all cones visible from established view points were counted using binoculars
AND	Bare Mountain	CNCT_01	NA	CNCT_01ABAM5	Abies_amabilis	1971	17	NA	NA	Breast Height	NA	PARTIALCONECOUNT	all cones visible from established view points were counted using binoculars
AND	Bare Mountain	CNCT_01	NA	CNCT_01ABAM5	Abies_amabilis	1972	0	NA	NA	Breast Height	NA	PARTIALCONECOUNT	all cones visible from established view points were counted using binoculars
AND	Bare Mountain	CNCT_01	NA	CNCT_01ABAM5	Abies_amabilis	1973	0	NA	NA	Breast Height	NA	PARTIALCONECOUNT	all cones visible from established view points were counted using binoculars
AND	Bare Mountain	CNCT_01	NA	CNCT_01ABAM5	Abies_amabilis	1974	11	NA	NA	Breast Height	NA	PARTIALCONECOUNT	all cones visible from established view points were counted using binoculars
AND	Bare Mountain	CNCT_01	NA	CNCT_01ABAM5	Abies_amabilis	1975	0	NA	NA	Breast Height	NA	PARTIALCONECOUNT	all cones visible from established view points were counted using binoculars
AND	Bare Mountain	CNCT_01	NA	CNCT_01ABAM5	Abies_amabilis	1976	3	NA	NA	Breast Height	NA	PARTIALCONECOUNT	all cones visible from established view points were counted using binoculars
AND	Bare Mountain	CNCT_01	NA	CNCT_01ABAM5	Abies_amabilis	1977	9	NA	NA	Breast Height	NA	PARTIALCONECOUNT	all cones visible from established view points were counted using binoculars
AND	Bare Mountain	CNCT_01	NA	CNCT_01ABAM5	Abies_amabilis	1978	16	NA	NA	Breast Height	NA	PARTIALCONECOUNT	all cones visible from established view points were counted using binoculars
AND	Bare Mountain	CNCT_01	NA	CNCT_01ABAM5	Abies_amabilis	1979	6	NA	NA	Breast Height	NA	PARTIALCONECOUNT	all cones visible from established view points were counted using binoculars
AND	Bare Mountain	CNCT_01	NA	CNCT_01ABAM5	Abies_amabilis	1980	7	NA	NA	Breast Height	NA	PARTIALCONECOUNT	all cones visible from established view points were counted using binoculars
AND	Bare Mountain	CNCT_01	NA	CNCT_01ABAM5	Abies_amabilis	1981	0	NA	NA	Breast Height	NA	PARTIALCONECOUNT	all cones visible from established view points were counted using binoculars
AND	Bare Mountain	CNCT_01	NA	CNCT_01ABAM5	Abies_amabilis	1982	21	NA	NA	Breast Height	NA	PARTIALCONECOUNT	all cones visible from established view points were counted using binoculars
AND	Bare Mountain	CNCT_01	NA	CNCT_01ABAM5	Abies_amabilis	1983	0	NA	NA	Breast Height	NA	PARTIALCONECOUNT	all cones visible from established view points were counted using binoculars
AND	Bare Mountain	CNCT_01	NA	CNCT_01ABAM5	Abies_amabilis	1984	0	NA	NA	Breast Height	NA	PARTIALCONECOUNT	all cones visible from established view points were counted using binoculars
AND	Bare Mountain	CNCT_01	NA	CNCT_01ABAM5	Abies_amabilis	1985	48	NA	NA	Breast Height	NA	PARTIALCONECOUNT	all cones visible from established view points were counted using binoculars
AND	Bare Mountain	CNCT_01	NA	CNCT_01ABAM5	Abies_amabilis	1986	0	NA	NA	Breast Height	NA	PARTIALCONECOUNT	all cones visible from established view points were counted using binoculars
AND	Bare Mountain	CNCT_01	NA	CNCT_01ABAM5	Abies_amabilis	1987	8	NA	NA	Breast Height	NA	PARTIALCONECOUNT	all cones visible from established view points were counted using binoculars
AND	Bare Mountain	CNCT_01	NA	CNCT_01ABAM5	Abies_amabilis	1988	18	NA	NA	Breast Height	NA	PARTIALCONECOUNT	all cones visible from established view points were counted using binoculars
AND	Bare Mountain	CNCT_01	NA	CNCT_01ABAM5	Abies_amabilis	1989	0	NA	NA	Breast Height	NA	PARTIALCONECOUNT	all cones visible from established view points were counted using binoculars
AND	Bare Mountain	CNCT_01	NA	CNCT_01ABAM5	Abies_amabilis	1990	2	NA	NA	Breast Height	NA	PARTIALCONECOUNT	all cones visible from established view points were counted using binoculars
AND	Bare Mountain	CNCT_01	NA	CNCT_01ABAM5	Abies_amabilis	1991	47	NA	NA	Breast Height	NA	PARTIALCONECOUNT	all cones visible from established view points were counted using binoculars
AND	Bare Mountain	CNCT_01	NA	CNCT_01ABAM5	Abies_amabilis	1992	0	NA	NA	Breast Height	NA	PARTIALCONECOUNT	all cones visible from established view points were counted using binoculars
AND	Bare Mountain	CNCT_01	NA	CNCT_01ABAM5	Abies_amabilis	1993	14	NA	NA	Breast Height	NA	PARTIALCONECOUNT	all cones visible from established view points were counted using binoculars
AND	Bare Mountain	CNCT_01	NA	CNCT_01ABAM5	Abies_amabilis	1994	0	57.6	NA	Breast Height	NA	PARTIALCONECOUNT	all cones visible from established view points were counted using binoculars
AND	Bare Mountain	CNCT_01	NA	CNCT_01ABAM5	Abies_amabilis	1995	37	NA	NA	Breast Height	NA	PARTIALCONECOUNT	all cones visible from established view points were counted using binoculars
AND	Bare Mountain	CNCT_01	NA	CNCT_01ABAM5	Abies_amabilis	1996	0	NA	NA	Breast Height	NA	PARTIALCONECOUNT	all cones visible from established view points were counted using binoculars
AND	Bare Mountain	CNCT_01	NA	CNCT_01ABAM5	Abies_amabilis	1997	26	NA	NA	Breast Height	NA	PARTIALCONECOUNT	all cones visible from established view points were counted using binoculars
AND	Bare Mountain	CNCT_01	NA	CNCT_01ABAM5	Abies_amabilis	1998	0	NA	NA	Breast Height	NA	PARTIALCONECOUNT	all cones visible from established view points were counted using binoculars
AND	Bare Mountain	CNCT_01	NA	CNCT_01ABAM5	Abies_amabilis	1999	1	NA	NA	Breast Height	NA	PARTIALCONECOUNT	all cones visible from established view points were counted using binoculars
AND	Bare Mountain	CNCT_01	NA	CNCT_01ABAM5	Abies_amabilis	2000	11	NA	NA	Breast Height	NA	PARTIALCONECOUNT	all cones visible from established view points were counted using binoculars
AND	Bare Mountain	CNCT_01	NA	CNCT_01ABAM5	Abies_amabilis	2001	0	NA	NA	Breast Height	NA	PARTIALCONECOUNT	all cones visible from established view points were counted using binoculars
AND	Bare Mountain	CNCT_01	NA	CNCT_01ABAM5	Abies_amabilis	2002	25	NA	NA	Breast Height	NA	PARTIALCONECOUNT	all cones visible from established view points were counted using binoculars
AND	Bare Mountain	CNCT_01	NA	CNCT_01ABAM5	Abies_amabilis	2003	14	NA	NA	Breast Height	NA	PARTIALCONECOUNT	all cones visible from established view points were counted using binoculars
AND	Bare Mountain	CNCT_01	NA	CNCT_01ABAM5	Abies_amabilis	2004	4	NA	NA	Breast Height	NA	PARTIALCONECOUNT	all cones visible from established view points were counted using binoculars
AND	Bare Mountain	CNCT_01	NA	CNCT_01ABAM5	Abies_amabilis	2005	1	NA	NA	Breast Height	NA	PARTIALCONECOUNT	all cones visible from established view points were counted using binoculars
AND	Bare Mountain	CNCT_01	NA	CNCT_01ABAM5	Abies_amabilis	2006	0	NA	NA	Breast Height	NA	PARTIALCONECOUNT	all cones visible from established view points were counted using binoculars
AND	Bare Mountain	CNCT_01	NA	CNCT_01ABAM5	Abies_amabilis	2007	12	NA	NA	Breast Height	NA	PARTIALCONECOUNT	all cones visible from established view points were counted using binoculars
AND	Bare Mountain	CNCT_01	NA	CNCT_01ABAM5	Abies_amabilis	2008	0	NA	NA	Breast Height	NA	PARTIALCONECOUNT	all cones visible from established view points were counted using binoculars
AND	Bare Mountain	CNCT_01	NA	CNCT_01ABAM5	Abies_amabilis	2009	7	NA	NA	Breast Height	NA	PARTIALCONECOUNT	all cones visible from established view points were counted using binoculars
AND	Bare Mountain	CNCT_01	NA	CNCT_01ABAM5	Abies_amabilis	2010	0	NA	NA	Breast Height	NA	PARTIALCONECOUNT	all cones visible from established view points were counted using binoculars
AND	Bare Mountain	CNCT_01	NA	CNCT_01ABAM5	Abies_amabilis	2011	48	NA	NA	Breast Height	NA	PARTIALCONECOUNT	all cones visible from established view points were counted using binoculars
AND	Bare Mountain	CNCT_01	NA	CNCT_01ABAM5	Abies_amabilis	2012	0	NA	NA	Breast Height	NA	PARTIALCONECOUNT	all cones visible from established view points were counted using binoculars
AND	Bare Mountain	CNCT_01	NA	CNCT_01ABAM5	Abies_amabilis	2013	6	NA	NA	Breast Height	NA	PARTIALCONECOUNT	all cones visible from established view points were counted using binoculars
AND	Bare Mountain	CNCT_01	NA	CNCT_01ABAM5	Abies_amabilis	2014	12	NA	NA	Breast Height	NA	PARTIALCONECOUNT	all cones visible from established view points were counted using binoculars
AND	Bare Mountain	CNCT_01	NA	CNCT_01ABAM5	Abies_amabilis	2015	0	NA	NA	Breast Height	NA	PARTIALCONECOUNT	all cones visible from established view points were counted using binoculars
AND	Bare Mountain	CNCT_01	NA	CNCT_01ABAM5	Abies_amabilis	2016	20	NA	NA	Breast Height	NA	PARTIALCONECOUNT	all cones visible from established view points were counted using binoculars
AND	Bare Mountain	CNCT_01	NA	CNCT_01ABAM5	Abies_amabilis	2017	0	NA	NA	Breast Height	NA	PARTIALCONECOUNT	all cones visible from established view points were counted using binoculars
AND	Bare Mountain	CNCT_01	NA	CNCT_01ABAM5	Abies_amabilis	2018	25	NA	NA	Breast Height	NA	PARTIALCONECOUNT	all cones visible from established view points were counted using binoculars
AND	Bare Mountain	CNCT_01	NA	CNCT_01ABAM5	Abies_amabilis	2019	0	NA	NA	Breast Height	NA	PARTIALCONECOUNT	all cones visible from established view points were counted using binoculars
AND	Bare Mountain	CNCT_01	NA	CNCT_01ABAM6	Abies_amabilis	1962	33	91.7	NA	Breast Height	NA	PARTIALCONECOUNT	all cones visible from established view points were counted using binoculars
AND	Bare Mountain	CNCT_01	NA	CNCT_01ABAM6	Abies_amabilis	1963	0	NA	NA	Breast Height	NA	PARTIALCONECOUNT	all cones visible from established view points were counted using binoculars
AND	Bare Mountain	CNCT_01	NA	CNCT_01ABAM6	Abies_amabilis	1964	0	NA	NA	Breast Height	NA	PARTIALCONECOUNT	all cones visible from established view points were counted using binoculars
AND	Bare Mountain	CNCT_01	NA	CNCT_01ABAM6	Abies_amabilis	1965	0	NA	NA	Breast Height	NA	PARTIALCONECOUNT	all cones visible from established view points were counted using binoculars
AND	Bare Mountain	CNCT_01	NA	CNCT_01ABAM6	Abies_amabilis	1966	0	NA	NA	Breast Height	NA	PARTIALCONECOUNT	all cones visible from established view points were counted using binoculars
AND	Bare Mountain	CNCT_01	NA	CNCT_01ABAM6	Abies_amabilis	1967	0	NA	NA	Breast Height	NA	PARTIALCONECOUNT	all cones visible from established view points were counted using binoculars
AND	Bare Mountain	CNCT_01	NA	CNCT_01ABAM6	Abies_amabilis	1968	136	NA	NA	Breast Height	NA	PARTIALCONECOUNT	all cones visible from established view points were counted using binoculars
AND	Bare Mountain	CNCT_01	NA	CNCT_01ABAM6	Abies_amabilis	1969	0	NA	NA	Breast Height	NA	PARTIALCONECOUNT	all cones visible from established view points were counted using binoculars
AND	Bare Mountain	CNCT_01	NA	CNCT_01ABAM6	Abies_amabilis	1970	8	NA	NA	Breast Height	NA	PARTIALCONECOUNT	all cones visible from established view points were counted using binoculars
AND	Bare Mountain	CNCT_01	NA	CNCT_01ABAM6	Abies_amabilis	1971	9	NA	NA	Breast Height	NA	PARTIALCONECOUNT	all cones visible from established view points were counted using binoculars
AND	Bare Mountain	CNCT_01	NA	CNCT_01ABAM6	Abies_amabilis	1972	4	NA	NA	Breast Height	NA	PARTIALCONECOUNT	all cones visible from established view points were counted using binoculars
AND	Bare Mountain	CNCT_01	NA	CNCT_01ABAM6	Abies_amabilis	1973	0	NA	NA	Breast Height	NA	PARTIALCONECOUNT	all cones visible from established view points were counted using binoculars
AND	Bare Mountain	CNCT_01	NA	CNCT_01ABAM6	Abies_amabilis	1974	68	NA	NA	Breast Height	NA	PARTIALCONECOUNT	all cones visible from established view points were counted using binoculars
AND	Bare Mountain	CNCT_01	NA	CNCT_01ABAM6	Abies_amabilis	1975	6	NA	NA	Breast Height	NA	PARTIALCONECOUNT	all cones visible from established view points were counted using binoculars
AND	Bare Mountain	CNCT_01	NA	CNCT_01ABAM6	Abies_amabilis	1976	8	NA	NA	Breast Height	NA	PARTIALCONECOUNT	all cones visible from established view points were counted using binoculars
AND	Bare Mountain	CNCT_01	NA	CNCT_01ABAM6	Abies_amabilis	1977	7	NA	NA	Breast Height	NA	PARTIALCONECOUNT	all cones visible from established view points were counted using binoculars
AND	Bare Mountain	CNCT_01	NA	CNCT_01ABAM6	Abies_amabilis	1978	35	NA	NA	Breast Height	NA	PARTIALCONECOUNT	all cones visible from established view points were counted using binoculars
AND	Bare Mountain	CNCT_01	NA	CNCT_01ABAM6	Abies_amabilis	1979	3	NA	NA	Breast Height	NA	PARTIALCONECOUNT	all cones visible from established view points were counted using binoculars
AND	Bare Mountain	CNCT_01	NA	CNCT_01ABAM6	Abies_amabilis	1980	24	NA	NA	Breast Height	NA	PARTIALCONECOUNT	all cones visible from established view points were counted using binoculars
AND	Bare Mountain	CNCT_01	NA	CNCT_01ABAM6	Abies_amabilis	1981	0	NA	NA	Breast Height	NA	PARTIALCONECOUNT	all cones visible from established view points were counted using binoculars
AND	Bare Mountain	CNCT_01	NA	CNCT_01ABAM6	Abies_amabilis	1982	77	NA	NA	Breast Height	NA	PARTIALCONECOUNT	all cones visible from established view points were counted using binoculars
AND	Bare Mountain	CNCT_01	NA	CNCT_01ABAM6	Abies_amabilis	1983	0	NA	NA	Breast Height	NA	PARTIALCONECOUNT	all cones visible from established view points were counted using binoculars
AND	Bare Mountain	CNCT_01	NA	CNCT_01ABAM6	Abies_amabilis	1984	0	NA	NA	Breast Height	NA	PARTIALCONECOUNT	all cones visible from established view points were counted using binoculars
AND	Bare Mountain	CNCT_01	NA	CNCT_01ABAM6	Abies_amabilis	1985	106	NA	NA	Breast Height	NA	PARTIALCONECOUNT	all cones visible from established view points were counted using binoculars
AND	Bare Mountain	CNCT_01	NA	CNCT_01ABAM6	Abies_amabilis	1986	0	NA	NA	Breast Height	NA	PARTIALCONECOUNT	all cones visible from established view points were counted using binoculars
AND	Bare Mountain	CNCT_01	NA	CNCT_01ABAM6	Abies_amabilis	1987	27	NA	NA	Breast Height	NA	PARTIALCONECOUNT	all cones visible from established view points were counted using binoculars
AND	Bare Mountain	CNCT_01	NA	CNCT_01ABAM6	Abies_amabilis	1988	2	NA	NA	Breast Height	NA	PARTIALCONECOUNT	all cones visible from established view points were counted using binoculars
AND	Bare Mountain	CNCT_01	NA	CNCT_01ABAM6	Abies_amabilis	1989	0	NA	NA	Breast Height	NA	PARTIALCONECOUNT	all cones visible from established view points were counted using binoculars
AND	Bare Mountain	CNCT_01	NA	CNCT_01ABAM6	Abies_amabilis	1990	0	NA	NA	Breast Height	NA	PARTIALCONECOUNT	all cones visible from established view points were counted using binoculars
AND	Bare Mountain	CNCT_01	NA	CNCT_01ABAM6	Abies_amabilis	1991	40	NA	NA	Breast Height	NA	PARTIALCONECOUNT	all cones visible from established view points were counted using binoculars
AND	Bare Mountain	CNCT_01	NA	CNCT_01ABAM6	Abies_amabilis	1992	0	NA	NA	Breast Height	NA	PARTIALCONECOUNT	all cones visible from established view points were counted using binoculars
AND	Bare Mountain	CNCT_01	NA	CNCT_01ABAM6	Abies_amabilis	1993	7	NA	NA	Breast Height	NA	PARTIALCONECOUNT	all cones visible from established view points were counted using binoculars
AND	Bare Mountain	CNCT_01	NA	CNCT_01ABAM6	Abies_amabilis	1994	0	96.8	NA	Breast Height	NA	PARTIALCONECOUNT	all cones visible from established view points were counted using binoculars
AND	Bare Mountain	CNCT_01	NA	CNCT_01ABAM6	Abies_amabilis	1995	65	NA	NA	Breast Height	NA	PARTIALCONECOUNT	all cones visible from established view points were counted using binoculars
AND	Bare Mountain	CNCT_01	NA	CNCT_01ABAM6	Abies_amabilis	1996	0	NA	NA	Breast Height	NA	PARTIALCONECOUNT	all cones visible from established view points were counted using binoculars
AND	Bare Mountain	CNCT_01	NA	CNCT_01ABAM6	Abies_amabilis	1997	100	NA	NA	Breast Height	NA	PARTIALCONECOUNT	all cones visible from established view points were counted using binoculars
AND	Bare Mountain	CNCT_01	NA	CNCT_01ABAM6	Abies_amabilis	1998	0	NA	NA	Breast Height	NA	PARTIALCONECOUNT	all cones visible from established view points were counted using binoculars
AND	Bare Mountain	CNCT_01	NA	CNCT_01ABAM6	Abies_amabilis	1999	3	NA	NA	Breast Height	NA	PARTIALCONECOUNT	all cones visible from established view points were counted using binoculars
AND	Bare Mountain	CNCT_01	NA	CNCT_01ABAM6	Abies_amabilis	2000	15	NA	NA	Breast Height	NA	PARTIALCONECOUNT	all cones visible from established view points were counted using binoculars
AND	Bare Mountain	CNCT_01	NA	CNCT_01ABAM6	Abies_amabilis	2001	11	NA	NA	Breast Height	NA	PARTIALCONECOUNT	all cones visible from established view points were counted using binoculars
AND	Bare Mountain	CNCT_01	NA	CNCT_01ABAM6	Abies_amabilis	2002	28	NA	NA	Breast Height	NA	PARTIALCONECOUNT	all cones visible from established view points were counted using binoculars
AND	Bare Mountain	CNCT_01	NA	CNCT_01ABAM6	Abies_amabilis	2003	14	NA	NA	Breast Height	NA	PARTIALCONECOUNT	all cones visible from established view points were counted using binoculars
AND	Bare Mountain	CNCT_01	NA	CNCT_01ABAM6	Abies_amabilis	2004	2	NA	NA	Breast Height	NA	PARTIALCONECOUNT	all cones visible from established view points were counted using binoculars
AND	Bare Mountain	CNCT_01	NA	CNCT_01ABAM6	Abies_amabilis	2005	0	NA	NA	Breast Height	NA	PARTIALCONECOUNT	all cones visible from established view points were counted using binoculars
AND	Bare Mountain	CNCT_01	NA	CNCT_01ABAM6	Abies_amabilis	2006	0	NA	NA	Breast Height	NA	PARTIALCONECOUNT	all cones visible from established view points were counted using binoculars
AND	Bare Mountain	CNCT_01	NA	CNCT_01ABAM6	Abies_amabilis	2007	23	NA	NA	Breast Height	NA	PARTIALCONECOUNT	all cones visible from established view points were counted using binoculars
AND	Bare Mountain	CNCT_01	NA	CNCT_01ABAM6	Abies_amabilis	2008	0	NA	NA	Breast Height	NA	PARTIALCONECOUNT	all cones visible from established view points were counted using binoculars
AND	Bare Mountain	CNCT_01	NA	CNCT_01ABAM6	Abies_amabilis	2009	46	NA	NA	Breast Height	NA	PARTIALCONECOUNT	all cones visible from established view points were counted using binoculars
AND	Bare Mountain	CNCT_01	NA	CNCT_01ABAM6	Abies_amabilis	2010	0	NA	NA	Breast Height	NA	PARTIALCONECOUNT	all cones visible from established view points were counted using binoculars
AND	Bare Mountain	CNCT_01	NA	CNCT_01ABAM6	Abies_amabilis	2011	30	NA	NA	Breast Height	NA	PARTIALCONECOUNT	all cones visible from established view points were counted using binoculars
AND	Bare Mountain	CNCT_01	NA	CNCT_01ABAM6	Abies_amabilis	2012	0	NA	NA	Breast Height	NA	PARTIALCONECOUNT	all cones visible from established view points were counted using binoculars
AND	Bare Mountain	CNCT_01	NA	CNCT_01ABAM6	Abies_amabilis	2013	0	NA	NA	Breast Height	NA	PARTIALCONECOUNT	all cones visible from established view points were counted using binoculars
AND	Bare Mountain	CNCT_01	NA	CNCT_01ABAM6	Abies_amabilis	2014	9	NA	NA	Breast Height	NA	PARTIALCONECOUNT	all cones visible from established view points were counted using binoculars
AND	Bare Mountain	CNCT_01	NA	CNCT_01ABAM6	Abies_amabilis	2015	0	NA	NA	Breast Height	NA	PARTIALCONECOUNT	all cones visible from established view points were counted using binoculars
AND	Bare Mountain	CNCT_01	NA	CNCT_01ABAM6	Abies_amabilis	2016	75	NA	NA	Breast Height	NA	PARTIALCONECOUNT	all cones visible from established view points were counted using binoculars
AND	Bare Mountain	CNCT_01	NA	CNCT_01ABAM6	Abies_amabilis	2017	0	NA	NA	Breast Height	NA	PARTIALCONECOUNT	all cones visible from established view points were counted using binoculars
AND	Bare Mountain	CNCT_01	NA	CNCT_01ABAM6	Abies_amabilis	2018	35	NA	NA	Breast Height	NA	PARTIALCONECOUNT	all cones visible from established view points were counted using binoculars
AND	Bare Mountain	CNCT_01	NA	CNCT_01ABAM6	Abies_amabilis	2019	0	NA	NA	Breast Height	NA	PARTIALCONECOUNT	all cones visible from established view points were counted using binoculars
AND	Bare Mountain	CNCT_01	NA	CNCT_01ABAM7	Abies_amabilis	1962	28	82.8	NA	Breast Height	NA	PARTIALCONECOUNT	all cones visible from established view points were counted using binoculars
AND	Bare Mountain	CNCT_01	NA	CNCT_01ABAM7	Abies_amabilis	1963	0	NA	NA	Breast Height	NA	PARTIALCONECOUNT	all cones visible from established view points were counted using binoculars
AND	Bare Mountain	CNCT_01	NA	CNCT_01ABAM7	Abies_amabilis	1964	0	NA	NA	Breast Height	NA	PARTIALCONECOUNT	all cones visible from established view points were counted using binoculars
AND	Bare Mountain	CNCT_01	NA	CNCT_01ABAM7	Abies_amabilis	1965	1	NA	NA	Breast Height	NA	PARTIALCONECOUNT	all cones visible from established view points were counted using binoculars
AND	Bare Mountain	CNCT_01	NA	CNCT_01ABAM7	Abies_amabilis	1966	0	NA	NA	Breast Height	NA	PARTIALCONECOUNT	all cones visible from established view points were counted using binoculars
AND	Bare Mountain	CNCT_01	NA	CNCT_01ABAM7	Abies_amabilis	1967	0	NA	NA	Breast Height	NA	PARTIALCONECOUNT	all cones visible from established view points were counted using binoculars
AND	Bare Mountain	CNCT_01	NA	CNCT_01ABAM7	Abies_amabilis	1968	87	NA	NA	Breast Height	NA	PARTIALCONECOUNT	all cones visible from established view points were counted using binoculars
AND	Bare Mountain	CNCT_01	NA	CNCT_01ABAM7	Abies_amabilis	1969	0	NA	NA	Breast Height	NA	PARTIALCONECOUNT	all cones visible from established view points were counted using binoculars
AND	Bare Mountain	CNCT_01	NA	CNCT_01ABAM7	Abies_amabilis	1970	0	NA	NA	Breast Height	NA	PARTIALCONECOUNT	all cones visible from established view points were counted using binoculars
AND	Bare Mountain	CNCT_01	NA	CNCT_01ABAM7	Abies_amabilis	1971	34	NA	NA	Breast Height	NA	PARTIALCONECOUNT	all cones visible from established view points were counted using binoculars
AND	Bare Mountain	CNCT_01	NA	CNCT_01ABAM7	Abies_amabilis	1972	0	NA	NA	Breast Height	NA	PARTIALCONECOUNT	all cones visible from established view points were counted using binoculars
AND	Bare Mountain	CNCT_01	NA	CNCT_01ABAM7	Abies_amabilis	1973	0	NA	NA	Breast Height	NA	PARTIALCONECOUNT	all cones visible from established view points were counted using binoculars
AND	Bare Mountain	CNCT_01	NA	CNCT_01ABAM7	Abies_amabilis	1974	28	NA	NA	Breast Height	NA	PARTIALCONECOUNT	all cones visible from established view points were counted using binoculars
AND	Bare Mountain	CNCT_01	NA	CNCT_01ABAM7	Abies_amabilis	1975	0	NA	NA	Breast Height	NA	PARTIALCONECOUNT	all cones visible from established view points were counted using binoculars
AND	Bare Mountain	CNCT_01	NA	CNCT_01ABAM7	Abies_amabilis	1976	3	NA	NA	Breast Height	NA	PARTIALCONECOUNT	all cones visible from established view points were counted using binoculars
AND	Bare Mountain	CNCT_01	NA	CNCT_01ABAM7	Abies_amabilis	1977	2	NA	NA	Breast Height	NA	PARTIALCONECOUNT	all cones visible from established view points were counted using binoculars
AND	Bare Mountain	CNCT_01	NA	CNCT_01ABAM7	Abies_amabilis	1978	47	NA	NA	Breast Height	NA	PARTIALCONECOUNT	all cones visible from established view points were counted using binoculars
AND	Bare Mountain	CNCT_01	NA	CNCT_01ABAM7	Abies_amabilis	1979	0	NA	NA	Breast Height	NA	PARTIALCONECOUNT	all cones visible from established view points were counted using binoculars
AND	Bare Mountain	CNCT_01	NA	CNCT_01ABAM7	Abies_amabilis	1980	8	NA	NA	Breast Height	NA	PARTIALCONECOUNT	all cones visible from established view points were counted using binoculars
AND	Bare Mountain	CNCT_01	NA	CNCT_01ABAM7	Abies_amabilis	1981	0	NA	NA	Breast Height	NA	PARTIALCONECOUNT	all cones visible from established view points were counted using binoculars
AND	Bare Mountain	CNCT_01	NA	CNCT_01ABAM7	Abies_amabilis	1982	52	NA	NA	Breast Height	NA	PARTIALCONECOUNT	all cones visible from established view points were counted using binoculars
AND	Bare Mountain	CNCT_01	NA	CNCT_01ABAM7	Abies_amabilis	1983	0	NA	NA	Breast Height	NA	PARTIALCONECOUNT	all cones visible from established view points were counted using binoculars
AND	Bare Mountain	CNCT_01	NA	CNCT_01ABAM7	Abies_amabilis	1984	0	NA	NA	Breast Height	NA	PARTIALCONECOUNT	all cones visible from established view points were counted using binoculars
AND	Bare Mountain	CNCT_01	NA	CNCT_01ABAM7	Abies_amabilis	1985	68	NA	NA	Breast Height	NA	PARTIALCONECOUNT	all cones visible from established view points were counted using binoculars
AND	Bare Mountain	CNCT_01	NA	CNCT_01ABAM7	Abies_amabilis	1986	0	NA	NA	Breast Height	NA	PARTIALCONECOUNT	all cones visible from established view points were counted using binoculars
AND	Bare Mountain	CNCT_01	NA	CNCT_01ABAM7	Abies_amabilis	1987	17	NA	NA	Breast Height	NA	PARTIALCONECOUNT	all cones visible from established view points were counted using binoculars
AND	Bare Mountain	CNCT_01	NA	CNCT_01ABAM7	Abies_amabilis	1988	3	NA	NA	Breast Height	NA	PARTIALCONECOUNT	all cones visible from established view points were counted using binoculars
AND	Bare Mountain	CNCT_01	NA	CNCT_01ABAM7	Abies_amabilis	1989	0	NA	NA	Breast Height	NA	PARTIALCONECOUNT	all cones visible from established view points were counted using binoculars
AND	Bare Mountain	CNCT_01	NA	CNCT_01ABAM7	Abies_amabilis	1990	0	NA	NA	Breast Height	NA	PARTIALCONECOUNT	all cones visible from established view points were counted using binoculars
AND	Bare Mountain	CNCT_01	NA	CNCT_01ABAM7	Abies_amabilis	1991	40	NA	NA	Breast Height	NA	PARTIALCONECOUNT	all cones visible from established view points were counted using binoculars
AND	Bare Mountain	CNCT_01	NA	CNCT_01ABAM7	Abies_amabilis	1992	0	NA	NA	Breast Height	NA	PARTIALCONECOUNT	all cones visible from established view points were counted using binoculars
AND	Bare Mountain	CNCT_01	NA	CNCT_01ABAM7	Abies_amabilis	1993	17	NA	NA	Breast Height	NA	PARTIALCONECOUNT	all cones visible from established view points were counted using binoculars
AND	Bare Mountain	CNCT_01	NA	CNCT_01ABAM7	Abies_amabilis	1994	0	84.9	NA	Breast Height	NA	PARTIALCONECOUNT	all cones visible from established view points were counted using binoculars
AND	Bare Mountain	CNCT_01	NA	CNCT_01ABAM7	Abies_amabilis	1995	30	NA	NA	Breast Height	NA	PARTIALCONECOUNT	all cones visible from established view points were counted using binoculars
AND	Bare Mountain	CNCT_01	NA	CNCT_01ABAM7	Abies_amabilis	1996	0	NA	NA	Breast Height	NA	PARTIALCONECOUNT	all cones visible from established view points were counted using binoculars
AND	Bare Mountain	CNCT_01	NA	CNCT_01ABAM7	Abies_amabilis	1997	21	NA	NA	Breast Height	NA	PARTIALCONECOUNT	all cones visible from established view points were counted using binoculars
AND	Bare Mountain	CNCT_01	NA	CNCT_01ABAM7	Abies_amabilis	1998	0	NA	NA	Breast Height	NA	PARTIALCONECOUNT	all cones visible from established view points were counted using binoculars
AND	Bare Mountain	CNCT_01	NA	CNCT_01ABAM7	Abies_amabilis	1999	0	NA	NA	Breast Height	NA	PARTIALCONECOUNT	all cones visible from established view points were counted using binoculars
AND	Bare Mountain	CNCT_01	NA	CNCT_01ABAM7	Abies_amabilis	2000	5	NA	NA	Breast Height	NA	PARTIALCONECOUNT	all cones visible from established view points were counted using binoculars
AND	Bare Mountain	CNCT_01	NA	CNCT_01ABAM7	Abies_amabilis	2001	1	NA	NA	Breast Height	NA	PARTIALCONECOUNT	all cones visible from established view points were counted using binoculars
AND	Bare Mountain	CNCT_01	NA	CNCT_01ABAM7	Abies_amabilis	2002	4	NA	NA	Breast Height	NA	PARTIALCONECOUNT	all cones visible from established view points were counted using binoculars
AND	Bare Mountain	CNCT_01	NA	CNCT_01ABAM7	Abies_amabilis	2003	1	NA	NA	Breast Height	NA	PARTIALCONECOUNT	all cones visible from established view points were counted using binoculars
AND	Bare Mountain	CNCT_01	NA	CNCT_01ABAM7	Abies_amabilis	2004	0	NA	NA	Breast Height	NA	PARTIALCONECOUNT	all cones visible from established view points were counted using binoculars
AND	Bare Mountain	CNCT_01	NA	CNCT_01ABAM7	Abies_amabilis	2005	0	NA	NA	Breast Height	NA	PARTIALCONECOUNT	all cones visible from established view points were counted using binoculars
AND	Bare Mountain	CNCT_01	NA	CNCT_01ABAM7	Abies_amabilis	2006	0	NA	NA	Breast Height	NA	PARTIALCONECOUNT	all cones visible from established view points were counted using binoculars
AND	Bare Mountain	CNCT_01	NA	CNCT_01ABAM7	Abies_amabilis	2007	6	NA	NA	Breast Height	NA	PARTIALCONECOUNT	all cones visible from established view points were counted using binoculars
AND	Bare Mountain	CNCT_01	NA	CNCT_01ABAM7	Abies_amabilis	2008	0	NA	NA	Breast Height	NA	PARTIALCONECOUNT	all cones visible from established view points were counted using binoculars
AND	Bare Mountain	CNCT_01	NA	CNCT_01ABAM7	Abies_amabilis	2009	1	NA	NA	Breast Height	NA	PARTIALCONECOUNT	all cones visible from established view points were counted using binoculars
AND	Bare Mountain	CNCT_01	NA	CNCT_01ABAM7	Abies_amabilis	2010	0	NA	NA	Breast Height	NA	PARTIALCONECOUNT	all cones visible from established view points were counted using binoculars
AND	Bare Mountain	CNCT_01	NA	CNCT_01ABAM7	Abies_amabilis	2011	2	NA	NA	Breast Height	NA	PARTIALCONECOUNT	all cones visible from established view points were counted using binoculars
AND	Bare Mountain	CNCT_01	NA	CNCT_01ABAM7	Abies_amabilis	2012	0	NA	NA	Breast Height	NA	PARTIALCONECOUNT	all cones visible from established view points were counted using binoculars
AND	Bare Mountain	CNCT_01	NA	CNCT_01ABAM7	Abies_amabilis	2013	0	NA	NA	Breast Height	NA	PARTIALCONECOUNT	all cones visible from established view points were counted using binoculars
AND	Bare Mountain	CNCT_01	NA	CNCT_01ABAM7	Abies_amabilis	2014	5	NA	NA	Breast Height	NA	PARTIALCONECOUNT	all cones visible from established view points were counted using binoculars
AND	Bare Mountain	CNCT_01	NA	CNCT_01ABAM7	Abies_amabilis	2015	0	NA	NA	Breast Height	NA	PARTIALCONECOUNT	all cones visible from established view points were counted using binoculars
AND	Bare Mountain	CNCT_01	NA	CNCT_01ABAM7	Abies_amabilis	2016	35	NA	NA	Breast Height	NA	PARTIALCONECOUNT	all cones visible from established view points were counted using binoculars
AND	Bare Mountain	CNCT_01	NA	CNCT_01ABAM7	Abies_amabilis	2017	0	NA	NA	Breast Height	NA	PARTIALCONECOUNT	all cones visible from established view points were counted using binoculars
AND	Bare Mountain	CNCT_01	NA	CNCT_01ABAM7	Abies_amabilis	2018	1	NA	NA	Breast Height	NA	PARTIALCONECOUNT	all cones visible from established view points were counted using binoculars
AND	Bare Mountain	CNCT_01	NA	CNCT_01ABAM7	Abies_amabilis	2019	0	NA	NA	Breast Height	NA	PARTIALCONECOUNT	all cones visible from established view points were counted using binoculars
AND	Bare Mountain	CNCT_01	NA	CNCT_01ABAM8	Abies_amabilis	1962	10	54.4	NA	Breast Height	NA	PARTIALCONECOUNT	all cones visible from established view points were counted using binoculars
AND	Bare Mountain	CNCT_01	NA	CNCT_01ABAM8	Abies_amabilis	1963	0	NA	NA	Breast Height	NA	PARTIALCONECOUNT	all cones visible from established view points were counted using binoculars
AND	Bare Mountain	CNCT_01	NA	CNCT_01ABAM8	Abies_amabilis	1964	0	NA	NA	Breast Height	NA	PARTIALCONECOUNT	all cones visible from established view points were counted using binoculars
AND	Bare Mountain	CNCT_01	NA	CNCT_01ABAM8	Abies_amabilis	1965	4	NA	NA	Breast Height	NA	PARTIALCONECOUNT	all cones visible from established view points were counted using binoculars
AND	Bare Mountain	CNCT_01	NA	CNCT_01ABAM8	Abies_amabilis	1966	0	NA	NA	Breast Height	NA	PARTIALCONECOUNT	all cones visible from established view points were counted using binoculars
AND	Bare Mountain	CNCT_01	NA	CNCT_01ABAM8	Abies_amabilis	1967	0	NA	NA	Breast Height	NA	PARTIALCONECOUNT	all cones visible from established view points were counted using binoculars
AND	Bare Mountain	CNCT_01	NA	CNCT_01ABAM8	Abies_amabilis	1968	67	NA	NA	Breast Height	NA	PARTIALCONECOUNT	all cones visible from established view points were counted using binoculars
AND	Bare Mountain	CNCT_01	NA	CNCT_01ABAM8	Abies_amabilis	1969	0	NA	NA	Breast Height	NA	PARTIALCONECOUNT	all cones visible from established view points were counted using binoculars
AND	Bare Mountain	CNCT_01	NA	CNCT_01ABAM8	Abies_amabilis	1970	0	NA	NA	Breast Height	NA	PARTIALCONECOUNT	all cones visible from established view points were counted using binoculars
AND	Bare Mountain	CNCT_01	NA	CNCT_01ABAM8	Abies_amabilis	1971	3	NA	NA	Breast Height	NA	PARTIALCONECOUNT	all cones visible from established view points were counted using binoculars
AND	Bare Mountain	CNCT_01	NA	CNCT_01ABAM8	Abies_amabilis	1972	0	NA	NA	Breast Height	NA	PARTIALCONECOUNT	all cones visible from established view points were counted using binoculars
AND	Bare Mountain	CNCT_01	NA	CNCT_01ABAM8	Abies_amabilis	1973	0	NA	NA	Breast Height	NA	PARTIALCONECOUNT	all cones visible from established view points were counted using binoculars
AND	Bare Mountain	CNCT_01	NA	CNCT_01ABAM8	Abies_amabilis	1974	42	NA	NA	Breast Height	NA	PARTIALCONECOUNT	all cones visible from established view points were counted using binoculars
AND	Bare Mountain	CNCT_01	NA	CNCT_01ABAM8	Abies_amabilis	1975	0	NA	NA	Breast Height	NA	PARTIALCONECOUNT	all cones visible from established view points were counted using binoculars
AND	Bare Mountain	CNCT_01	NA	CNCT_01ABAM8	Abies_amabilis	1976	12	NA	NA	Breast Height	NA	PARTIALCONECOUNT	all cones visible from established view points were counted using binoculars
AND	Bare Mountain	CNCT_01	NA	CNCT_01ABAM8	Abies_amabilis	1977	7	NA	NA	Breast Height	NA	PARTIALCONECOUNT	all cones visible from established view points were counted using binoculars
AND	Bare Mountain	CNCT_01	NA	CNCT_01ABAM8	Abies_amabilis	1978	21	NA	NA	Breast Height	NA	PARTIALCONECOUNT	all cones visible from established view points were counted using binoculars
AND	Bare Mountain	CNCT_01	NA	CNCT_01ABAM8	Abies_amabilis	1979	1	NA	NA	Breast Height	NA	PARTIALCONECOUNT	all cones visible from established view points were counted using binoculars
AND	Bare Mountain	CNCT_01	NA	CNCT_01ABAM8	Abies_amabilis	1980	34	NA	NA	Breast Height	NA	PARTIALCONECOUNT	all cones visible from established view points were counted using binoculars
AND	Bare Mountain	CNCT_01	NA	CNCT_01ABAM8	Abies_amabilis	1981	0	NA	NA	Breast Height	NA	PARTIALCONECOUNT	all cones visible from established view points were counted using binoculars
AND	Bare Mountain	CNCT_01	NA	CNCT_01ABAM8	Abies_amabilis	1982	33	NA	NA	Breast Height	NA	PARTIALCONECOUNT	all cones visible from established view points were counted using binoculars
AND	Bare Mountain	CNCT_01	NA	CNCT_01ABAM8	Abies_amabilis	1983	0	NA	NA	Breast Height	NA	PARTIALCONECOUNT	all cones visible from established view points were counted using binoculars
AND	Bare Mountain	CNCT_01	NA	CNCT_01ABAM8	Abies_amabilis	1984	0	NA	NA	Breast Height	NA	PARTIALCONECOUNT	all cones visible from established view points were counted using binoculars
AND	Bare Mountain	CNCT_01	NA	CNCT_01ABAM8	Abies_amabilis	1985	47	NA	NA	Breast Height	NA	PARTIALCONECOUNT	all cones visible from established view points were counted using binoculars
AND	Bare Mountain	CNCT_01	NA	CNCT_01ABAM8	Abies_amabilis	1986	0	NA	NA	Breast Height	NA	PARTIALCONECOUNT	all cones visible from established view points were counted using binoculars
AND	Bare Mountain	CNCT_01	NA	CNCT_01ABAM8	Abies_amabilis	1987	16	NA	NA	Breast Height	NA	PARTIALCONECOUNT	all cones visible from established view points were counted using binoculars
AND	Bare Mountain	CNCT_01	NA	CNCT_01ABAM8	Abies_amabilis	1988	2	NA	NA	Breast Height	NA	PARTIALCONECOUNT	all cones visible from established view points were counted using binoculars
AND	Bare Mountain	CNCT_01	NA	CNCT_01ABAM8	Abies_amabilis	1989	0	NA	NA	Breast Height	NA	PARTIALCONECOUNT	all cones visible from established view points were counted using binoculars
AND	Bare Mountain	CNCT_01	NA	CNCT_01ABAM8	Abies_amabilis	1990	0	NA	NA	Breast Height	NA	PARTIALCONECOUNT	all cones visible from established view points were counted using binoculars
AND	Bare Mountain	CNCT_01	NA	CNCT_01ABAM8	Abies_amabilis	1991	30	NA	NA	Breast Height	NA	PARTIALCONECOUNT	all cones visible from established view points were counted using binoculars
AND	Bare Mountain	CNCT_01	NA	CNCT_01ABAM8	Abies_amabilis	1992	0	NA	NA	Breast Height	NA	PARTIALCONECOUNT	all cones visible from established view points were counted using binoculars
AND	Bare Mountain	CNCT_01	NA	CNCT_01ABAM8	Abies_amabilis	1993	10	NA	NA	Breast Height	NA	PARTIALCONECOUNT	all cones visible from established view points were counted using binoculars
AND	Bare Mountain	CNCT_01	NA	CNCT_01ABAM8	Abies_amabilis	1994	0	61.7	NA	Breast Height	NA	PARTIALCONECOUNT	all cones visible from established view points were counted using binoculars
AND	Bare Mountain	CNCT_01	NA	CNCT_01ABAM8	Abies_amabilis	1995	65	NA	NA	Breast Height	NA	PARTIALCONECOUNT	all cones visible from established view points were counted using binoculars
AND	Bare Mountain	CNCT_01	NA	CNCT_01ABAM8	Abies_amabilis	1996	0	NA	NA	Breast Height	NA	PARTIALCONECOUNT	all cones visible from established view points were counted using binoculars
AND	Bare Mountain	CNCT_01	NA	CNCT_01ABAM8	Abies_amabilis	1997	23	NA	NA	Breast Height	NA	PARTIALCONECOUNT	all cones visible from established view points were counted using binoculars
AND	Bare Mountain	CNCT_01	NA	CNCT_01ABAM8	Abies_amabilis	1998	0	NA	NA	Breast Height	NA	PARTIALCONECOUNT	all cones visible from established view points were counted using binoculars
AND	Bare Mountain	CNCT_01	NA	CNCT_01ABAM8	Abies_amabilis	1999	0	NA	NA	Breast Height	NA	PARTIALCONECOUNT	all cones visible from established view points were counted using binoculars
AND	Bare Mountain	CNCT_01	NA	CNCT_01ABAM8	Abies_amabilis	2000	4	NA	NA	Breast Height	NA	PARTIALCONECOUNT	all cones visible from established view points were counted using binoculars
AND	Bare Mountain	CNCT_01	NA	CNCT_01ABAM8	Abies_amabilis	2001	2	NA	NA	Breast Height	NA	PARTIALCONECOUNT	all cones visible from established view points were counted using binoculars
AND	Bare Mountain	CNCT_01	NA	CNCT_01ABAM8	Abies_amabilis	2002	10	NA	NA	Breast Height	NA	PARTIALCONECOUNT	all cones visible from established view points were counted using binoculars
AND	Bare Mountain	CNCT_01	NA	CNCT_01ABAM8	Abies_amabilis	2003	16	NA	NA	Breast Height	NA	PARTIALCONECOUNT	all cones visible from established view points were counted using binoculars
AND	Bare Mountain	CNCT_01	NA	CNCT_01ABAM8	Abies_amabilis	2004	2	NA	NA	Breast Height	NA	PARTIALCONECOUNT	all cones visible from established view points were counted using binoculars
AND	Bare Mountain	CNCT_01	NA	CNCT_01ABAM8	Abies_amabilis	2005	0	NA	NA	Breast Height	NA	PARTIALCONECOUNT	all cones visible from established view points were counted using binoculars
AND	Bare Mountain	CNCT_01	NA	CNCT_01ABAM8	Abies_amabilis	2006	0	NA	NA	Breast Height	NA	PARTIALCONECOUNT	all cones visible from established view points were counted using binoculars
AND	Bare Mountain	CNCT_01	NA	CNCT_01ABAM8	Abies_amabilis	2007	21	NA	NA	Breast Height	NA	PARTIALCONECOUNT	all cones visible from established view points were counted using binoculars
AND	Bare Mountain	CNCT_01	NA	CNCT_01ABAM8	Abies_amabilis	2008	0	NA	NA	Breast Height	NA	PARTIALCONECOUNT	all cones visible from established view points were counted using binoculars
AND	Bare Mountain	CNCT_01	NA	CNCT_01ABAM8	Abies_amabilis	2009	6	NA	NA	Breast Height	NA	PARTIALCONECOUNT	all cones visible from established view points were counted using binoculars
AND	Bare Mountain	CNCT_01	NA	CNCT_01ABAM8	Abies_amabilis	2010	0	NA	NA	Breast Height	NA	PARTIALCONECOUNT	all cones visible from established view points were counted using binoculars
AND	Bare Mountain	CNCT_01	NA	CNCT_01ABAM8	Abies_amabilis	2011	27	NA	NA	Breast Height	NA	PARTIALCONECOUNT	all cones visible from established view points were counted using binoculars
AND	Bare Mountain	CNCT_01	NA	CNCT_01ABAM8	Abies_amabilis	2012	0	NA	NA	Breast Height	NA	PARTIALCONECOUNT	all cones visible from established view points were counted using binoculars
AND	Bare Mountain	CNCT_01	NA	CNCT_01ABAM8	Abies_amabilis	2013	2	NA	NA	Breast Height	NA	PARTIALCONECOUNT	all cones visible from established view points were counted using binoculars
AND	Bare Mountain	CNCT_01	NA	CNCT_01ABAM8	Abies_amabilis	2014	1	NA	NA	Breast Height	NA	PARTIALCONECOUNT	all cones visible from established view points were counted using binoculars
AND	Bare Mountain	CNCT_01	NA	CNCT_01ABAM8	Abies_amabilis	2015	4	NA	NA	Breast Height	NA	PARTIALCONECOUNT	all cones visible from established view points were counted using binoculars
AND	Bare Mountain	CNCT_01	NA	CNCT_01ABAM8	Abies_amabilis	2016	0	NA	NA	Breast Height	NA	PARTIALCONECOUNT	all cones visible from established view points were counted using binoculars
AND	Bare Mountain	CNCT_01	NA	CNCT_01ABAM8	Abies_amabilis	2017	0	NA	NA	Breast Height	NA	PARTIALCONECOUNT	all cones visible from established view points were counted using binoculars
AND	Bare Mountain	CNCT_01	NA	CNCT_01ABAM8	Abies_amabilis	2018	2	NA	NA	Breast Height	NA	PARTIALCONECOUNT	all cones visible from established view points were counted using binoculars
AND	Bare Mountain	CNCT_01	NA	CNCT_01ABAM8	Abies_amabilis	2019	0	NA	NA	Breast Height	NA	PARTIALCONECOUNT	all cones visible from established view points were counted using binoculars
AND	Bare Mountain	CNCT_01	NA	CNCT_01ABAM9	Abies_amabilis	1962	6	50.8	NA	Breast Height	NA	PARTIALCONECOUNT	all cones visible from established view points were counted using binoculars
AND	Bare Mountain	CNCT_01	NA	CNCT_01ABAM9	Abies_amabilis	1963	0	NA	NA	Breast Height	NA	PARTIALCONECOUNT	all cones visible from established view points were counted using binoculars
AND	Bare Mountain	CNCT_01	NA	CNCT_01ABAM9	Abies_amabilis	1964	0	NA	NA	Breast Height	NA	PARTIALCONECOUNT	all cones visible from established view points were counted using binoculars
AND	Bare Mountain	CNCT_01	NA	CNCT_01ABAM9	Abies_amabilis	1965	16	NA	NA	Breast Height	NA	PARTIALCONECOUNT	all cones visible from established view points were counted using binoculars
AND	Bare Mountain	CNCT_01	NA	CNCT_01ABAM9	Abies_amabilis	1966	0	NA	NA	Breast Height	NA	PARTIALCONECOUNT	all cones visible from established view points were counted using binoculars
AND	Bare Mountain	CNCT_01	NA	CNCT_01ABAM9	Abies_amabilis	1967	0	NA	NA	Breast Height	NA	PARTIALCONECOUNT	all cones visible from established view points were counted using binoculars
AND	Bare Mountain	CNCT_01	NA	CNCT_01ABAM9	Abies_amabilis	1968	36	NA	NA	Breast Height	NA	PARTIALCONECOUNT	all cones visible from established view points were counted using binoculars
AND	Bare Mountain	CNCT_01	NA	CNCT_01ABAM9	Abies_amabilis	1969	0	NA	NA	Breast Height	NA	PARTIALCONECOUNT	all cones visible from established view points were counted using binoculars
AND	Bare Mountain	CNCT_01	NA	CNCT_01ABAM9	Abies_amabilis	1970	0	NA	NA	Breast Height	NA	PARTIALCONECOUNT	all cones visible from established view points were counted using binoculars
AND	Bare Mountain	CNCT_01	NA	CNCT_01ABAM9	Abies_amabilis	1971	17	NA	NA	Breast Height	NA	PARTIALCONECOUNT	all cones visible from established view points were counted using binoculars
AND	Bare Mountain	CNCT_01	NA	CNCT_01ABAM9	Abies_amabilis	1972	0	NA	NA	Breast Height	NA	PARTIALCONECOUNT	all cones visible from established view points were counted using binoculars
AND	Bare Mountain	CNCT_01	NA	CNCT_01ABAM9	Abies_amabilis	1973	0	NA	NA	Breast Height	NA	PARTIALCONECOUNT	all cones visible from established view points were counted using binoculars
AND	Bare Mountain	CNCT_01	NA	CNCT_01ABAM9	Abies_amabilis	1974	20	NA	NA	Breast Height	NA	PARTIALCONECOUNT	all cones visible from established view points were counted using binoculars
AND	Bare Mountain	CNCT_01	NA	CNCT_01ABAM9	Abies_amabilis	1975	0	NA	NA	Breast Height	NA	PARTIALCONECOUNT	all cones visible from established view points were counted using binoculars
AND	Bare Mountain	CNCT_01	NA	CNCT_01ABAM9	Abies_amabilis	1976	10	NA	NA	Breast Height	NA	PARTIALCONECOUNT	all cones visible from established view points were counted using binoculars
AND	Bare Mountain	CNCT_01	NA	CNCT_01ABAM9	Abies_amabilis	1977	2	NA	NA	Breast Height	NA	PARTIALCONECOUNT	all cones visible from established view points were counted using binoculars
AND	Bare Mountain	CNCT_01	NA	CNCT_01ABAM9	Abies_amabilis	1978	25	NA	NA	Breast Height	NA	PARTIALCONECOUNT	all cones visible from established view points were counted using binoculars
AND	Bare Mountain	CNCT_01	NA	CNCT_01ABAM9	Abies_amabilis	1979	0	NA	NA	Breast Height	NA	PARTIALCONECOUNT	all cones visible from established view points were counted using binoculars
AND	Bare Mountain	CNCT_01	NA	CNCT_01ABAM9	Abies_amabilis	1980	26	NA	NA	Breast Height	NA	PARTIALCONECOUNT	all cones visible from established view points were counted using binoculars
AND	Bare Mountain	CNCT_01	NA	CNCT_01ABAM9	Abies_amabilis	1981	0	NA	NA	Breast Height	NA	PARTIALCONECOUNT	all cones visible from established view points were counted using binoculars
AND	Bare Mountain	CNCT_01	NA	CNCT_01ABAM9	Abies_amabilis	1982	26	NA	NA	Breast Height	NA	PARTIALCONECOUNT	all cones visible from established view points were counted using binoculars
AND	Bare Mountain	CNCT_01	NA	CNCT_01ABAM9	Abies_amabilis	1983	0	NA	NA	Breast Height	NA	PARTIALCONECOUNT	all cones visible from established view points were counted using binoculars
AND	Bare Mountain	CNCT_01	NA	CNCT_01ABAM9	Abies_amabilis	1984	0	NA	NA	Breast Height	NA	PARTIALCONECOUNT	all cones visible from established view points were counted using binoculars
AND	Bare Mountain	CNCT_01	NA	CNCT_01ABAM9	Abies_amabilis	1985	43	NA	NA	Breast Height	NA	PARTIALCONECOUNT	all cones visible from established view points were counted using binoculars
AND	Bare Mountain	CNCT_01	NA	CNCT_01ABAM9	Abies_amabilis	1986	0	NA	NA	Breast Height	NA	PARTIALCONECOUNT	all cones visible from established view points were counted using binoculars
AND	Bare Mountain	CNCT_01	NA	CNCT_01ABAM9	Abies_amabilis	1987	0	NA	NA	Breast Height	NA	PARTIALCONECOUNT	all cones visible from established view points were counted using binoculars
AND	Bare Mountain	CNCT_01	NA	CNCT_01ABAM9	Abies_amabilis	1988	7	NA	NA	Breast Height	NA	PARTIALCONECOUNT	all cones visible from established view points were counted using binoculars
AND	Bare Mountain	CNCT_01	NA	CNCT_01ABAM9	Abies_amabilis	1989	0	NA	NA	Breast Height	NA	PARTIALCONECOUNT	all cones visible from established view points were counted using binoculars
AND	Bare Mountain	CNCT_01	NA	CNCT_01ABAM9	Abies_amabilis	1990	0	NA	NA	Breast Height	NA	PARTIALCONECOUNT	all cones visible from established view points were counted using binoculars
AND	Bare Mountain	CNCT_01	NA	CNCT_01ABAM9	Abies_amabilis	1991	24	NA	NA	Breast Height	NA	PARTIALCONECOUNT	all cones visible from established view points were counted using binoculars
AND	Bare Mountain	CNCT_01	NA	CNCT_01ABAM9	Abies_amabilis	1992	0	NA	NA	Breast Height	NA	PARTIALCONECOUNT	all cones visible from established view points were counted using binoculars
AND	Bare Mountain	CNCT_01	NA	CNCT_01ABAM9	Abies_amabilis	1993	16	NA	NA	Breast Height	NA	PARTIALCONECOUNT	all cones visible from established view points were counted using binoculars
AND	Bare Mountain	CNCT_01	NA	CNCT_01ABAM9	Abies_amabilis	1994	0	58.4	NA	Breast Height	NA	PARTIALCONECOUNT	all cones visible from established view points were counted using binoculars
AND	Bare Mountain	CNCT_01	NA	CNCT_01ABAM9	Abies_amabilis	1995	38	NA	NA	Breast Height	NA	PARTIALCONECOUNT	all cones visible from established view points were counted using binoculars
AND	Bare Mountain	CNCT_01	NA	CNCT_01ABAM9	Abies_amabilis	1996	0	NA	NA	Breast Height	NA	PARTIALCONECOUNT	all cones visible from established view points were counted using binoculars
AND	Bare Mountain	CNCT_01	NA	CNCT_01ABAM9	Abies_amabilis	1997	15	NA	NA	Breast Height	NA	PARTIALCONECOUNT	all cones visible from established view points were counted using binoculars
AND	Bare Mountain	CNCT_01	NA	CNCT_01ABAM9	Abies_amabilis	1998	0	NA	NA	Breast Height	NA	PARTIALCONECOUNT	all cones visible from established view points were counted using binoculars
AND	Bare Mountain	CNCT_01	NA	CNCT_01ABAM9	Abies_amabilis	1999	4	NA	NA	Breast Height	NA	PARTIALCONECOUNT	all cones visible from established view points were counted using binoculars
AND	Bare Mountain	CNCT_01	NA	CNCT_01ABAM9	Abies_amabilis	2000	2	NA	NA	Breast Height	NA	PARTIALCONECOUNT	all cones visible from established view points were counted using binoculars
AND	Bare Mountain	CNCT_01	NA	CNCT_01ABAM9	Abies_amabilis	2001	5	NA	NA	Breast Height	NA	PARTIALCONECOUNT	all cones visible from established view points were counted using binoculars
AND	Bare Mountain	CNCT_01	NA	CNCT_01ABAM9	Abies_amabilis	2002	9	NA	NA	Breast Height	NA	PARTIALCONECOUNT	all cones visible from established view points were counted using binoculars
AND	Bare Mountain	CNCT_01	NA	CNCT_01ABAM9	Abies_amabilis	2003	5	NA	NA	Breast Height	NA	PARTIALCONECOUNT	all cones visible from established view points were counted using binoculars
AND	Bare Mountain	CNCT_01	NA	CNCT_01ABAM9	Abies_amabilis	2004	0	NA	NA	Breast Height	NA	PARTIALCONECOUNT	all cones visible from established view points were counted using binoculars
AND	Bare Mountain	CNCT_01	NA	CNCT_01ABAM9	Abies_amabilis	2005	0	NA	NA	Breast Height	NA	PARTIALCONECOUNT	all cones visible from established view points were counted using binoculars
AND	Bare Mountain	CNCT_01	NA	CNCT_01ABAM9	Abies_amabilis	2006	2	NA	NA	Breast Height	NA	PARTIALCONECOUNT	all cones visible from established view points were counted using binoculars
AND	Bare Mountain	CNCT_01	NA	CNCT_01ABAM9	Abies_amabilis	2007	23	NA	NA	Breast Height	NA	PARTIALCONECOUNT	all cones visible from established view points were counted using binoculars
AND	Bare Mountain	CNCT_01	NA	CNCT_01ABAM9	Abies_amabilis	2008	0	NA	NA	Breast Height	NA	PARTIALCONECOUNT	all cones visible from established view points were counted using binoculars
AND	Bare Mountain	CNCT_01	NA	CNCT_01ABAM9	Abies_amabilis	2009	5	NA	NA	Breast Height	NA	PARTIALCONECOUNT	all cones visible from established view points were counted using binoculars
AND	Bare Mountain	CNCT_01	NA	CNCT_01ABAM9	Abies_amabilis	2010	0	NA	NA	Breast Height	NA	PARTIALCONECOUNT	all cones visible from established view points were counted using binoculars
AND	Bare Mountain	CNCT_01	NA	CNCT_01ABAM9	Abies_amabilis	2011	5	NA	NA	Breast Height	NA	PARTIALCONECOUNT	all cones visible from established view points were counted using binoculars
AND	Bare Mountain	CNCT_01	NA	CNCT_01ABAM9	Abies_amabilis	2012	0	NA	NA	Breast Height	NA	PARTIALCONECOUNT	all cones visible from established view points were counted using binoculars
AND	Bare Mountain	CNCT_01	NA	CNCT_01ABAM9	Abies_amabilis	2013	0	NA	NA	Breast Height	NA	PARTIALCONECOUNT	all cones visible from established view points were counted using binoculars
AND	Bare Mountain	CNCT_01	NA	CNCT_01ABAM9	Abies_amabilis	2014	4	NA	NA	Breast Height	NA	PARTIALCONECOUNT	all cones visible from established view points were counted using binoculars
AND	Bare Mountain	CNCT_01	NA	CNCT_01ABAM9	Abies_amabilis	2015	0	NA	NA	Breast Height	NA	PARTIALCONECOUNT	all cones visible from established view points were counted using binoculars
AND	Bare Mountain	CNCT_01	NA	CNCT_01ABAM9	Abies_amabilis	2016	10	NA	NA	Breast Height	NA	PARTIALCONECOUNT	all cones visible from established view points were counted using binoculars
AND	Bare Mountain	CNCT_01	NA	CNCT_01ABAM9	Abies_amabilis	2017	0	NA	NA	Breast Height	NA	PARTIALCONECOUNT	all cones visible from established view points were counted using binoculars
AND	Bare Mountain	CNCT_01	NA	CNCT_01ABAM9	Abies_amabilis	2018	6	NA	NA	Breast Height	NA	PARTIALCONECOUNT	all cones visible from established view points were counted using binoculars
AND	Bare Mountain	CNCT_01	NA	CNCT_01ABAM9	Abies_amabilis	2019	0	NA	NA	Breast Height	NA	PARTIALCONECOUNT	all cones visible from established view points were counted using binoculars
AND	Bare Mountain	CNCT_01	NA	CNCT_01ABAM10	Abies_amabilis	1962	0	49.3	NA	Breast Height	NA	PARTIALCONECOUNT	all cones visible from established view points were counted using binoculars
AND	Bare Mountain	CNCT_01	NA	CNCT_01ABAM10	Abies_amabilis	1963	0	NA	NA	Breast Height	NA	PARTIALCONECOUNT	all cones visible from established view points were counted using binoculars
AND	Bare Mountain	CNCT_01	NA	CNCT_01ABAM10	Abies_amabilis	1964	0	NA	NA	Breast Height	NA	PARTIALCONECOUNT	all cones visible from established view points were counted using binoculars
AND	Bare Mountain	CNCT_01	NA	CNCT_01ABAM10	Abies_amabilis	1965	0	NA	NA	Breast Height	NA	PARTIALCONECOUNT	all cones visible from established view points were counted using binoculars
AND	Bare Mountain	CNCT_01	NA	CNCT_01ABAM10	Abies_amabilis	1966	0	NA	NA	Breast Height	NA	PARTIALCONECOUNT	all cones visible from established view points were counted using binoculars
AND	Bare Mountain	CNCT_01	NA	CNCT_01ABAM10	Abies_amabilis	1967	0	NA	NA	Breast Height	NA	PARTIALCONECOUNT	all cones visible from established view points were counted using binoculars
AND	Bare Mountain	CNCT_01	NA	CNCT_01ABAM10	Abies_amabilis	1968	74	NA	NA	Breast Height	NA	PARTIALCONECOUNT	all cones visible from established view points were counted using binoculars
AND	Bare Mountain	CNCT_01	NA	CNCT_01ABAM10	Abies_amabilis	1969	0	NA	NA	Breast Height	NA	PARTIALCONECOUNT	all cones visible from established view points were counted using binoculars
AND	Bare Mountain	CNCT_01	NA	CNCT_01ABAM10	Abies_amabilis	1970	0	NA	NA	Breast Height	NA	PARTIALCONECOUNT	all cones visible from established view points were counted using binoculars
AND	Bare Mountain	CNCT_01	NA	CNCT_01ABAM10	Abies_amabilis	1971	1	NA	NA	Breast Height	NA	PARTIALCONECOUNT	all cones visible from established view points were counted using binoculars
AND	Bare Mountain	CNCT_01	NA	CNCT_01ABAM10	Abies_amabilis	1972	0	NA	NA	Breast Height	NA	PARTIALCONECOUNT	all cones visible from established view points were counted using binoculars
AND	Bare Mountain	CNCT_01	NA	CNCT_01ABAM10	Abies_amabilis	1973	0	NA	NA	Breast Height	NA	PARTIALCONECOUNT	all cones visible from established view points were counted using binoculars
AND	Bare Mountain	CNCT_01	NA	CNCT_01ABAM10	Abies_amabilis	1974	NA	NA	NA	Breast Height	NA	PARTIALCONECOUNT	all cones visible from established view points were counted using binoculars
AND	Bare Mountain	CNCT_01	NA	CNCT_01ABAM11	Abies_amabilis	1962	6	40.6	NA	Breast Height	NA	PARTIALCONECOUNT	all cones visible from established view points were counted using binoculars
AND	Bare Mountain	CNCT_01	NA	CNCT_01ABAM11	Abies_amabilis	1963	0	NA	NA	Breast Height	NA	PARTIALCONECOUNT	all cones visible from established view points were counted using binoculars
AND	Bare Mountain	CNCT_01	NA	CNCT_01ABAM11	Abies_amabilis	1964	1	NA	NA	Breast Height	NA	PARTIALCONECOUNT	all cones visible from established view points were counted using binoculars
AND	Bare Mountain	CNCT_01	NA	CNCT_01ABAM11	Abies_amabilis	1965	12	NA	NA	Breast Height	NA	PARTIALCONECOUNT	all cones visible from established view points were counted using binoculars
AND	Bare Mountain	CNCT_01	NA	CNCT_01ABAM11	Abies_amabilis	1966	0	NA	NA	Breast Height	NA	PARTIALCONECOUNT	all cones visible from established view points were counted using binoculars
AND	Bare Mountain	CNCT_01	NA	CNCT_01ABAM11	Abies_amabilis	1967	0	NA	NA	Breast Height	NA	PARTIALCONECOUNT	all cones visible from established view points were counted using binoculars
AND	Bare Mountain	CNCT_01	NA	CNCT_01ABAM11	Abies_amabilis	1968	90	NA	NA	Breast Height	NA	PARTIALCONECOUNT	all cones visible from established view points were counted using binoculars
AND	Bare Mountain	CNCT_01	NA	CNCT_01ABAM11	Abies_amabilis	1969	0	NA	NA	Breast Height	NA	PARTIALCONECOUNT	all cones visible from established view points were counted using binoculars
AND	Bare Mountain	CNCT_01	NA	CNCT_01ABAM11	Abies_amabilis	1970	0	NA	NA	Breast Height	NA	PARTIALCONECOUNT	all cones visible from established view points were counted using binoculars
AND	Bare Mountain	CNCT_01	NA	CNCT_01ABAM11	Abies_amabilis	1971	45	NA	NA	Breast Height	NA	PARTIALCONECOUNT	all cones visible from established view points were counted using binoculars
AND	Bare Mountain	CNCT_01	NA	CNCT_01ABAM11	Abies_amabilis	1972	1	NA	NA	Breast Height	NA	PARTIALCONECOUNT	all cones visible from established view points were counted using binoculars
AND	Bare Mountain	CNCT_01	NA	CNCT_01ABAM11	Abies_amabilis	1973	0	NA	NA	Breast Height	NA	PARTIALCONECOUNT	all cones visible from established view points were counted using binoculars
AND	Bare Mountain	CNCT_01	NA	CNCT_01ABAM11	Abies_amabilis	1974	5	NA	NA	Breast Height	NA	PARTIALCONECOUNT	all cones visible from established view points were counted using binoculars
AND	Bare Mountain	CNCT_01	NA	CNCT_01ABAM11	Abies_amabilis	1975	3	NA	NA	Breast Height	NA	PARTIALCONECOUNT	all cones visible from established view points were counted using binoculars
AND	Bare Mountain	CNCT_01	NA	CNCT_01ABAM11	Abies_amabilis	1976	33	NA	NA	Breast Height	NA	PARTIALCONECOUNT	all cones visible from established view points were counted using binoculars
AND	Bare Mountain	CNCT_01	NA	CNCT_01ABAM11	Abies_amabilis	1977	2	NA	NA	Breast Height	NA	PARTIALCONECOUNT	all cones visible from established view points were counted using binoculars
AND	Bare Mountain	CNCT_01	NA	CNCT_01ABAM11	Abies_amabilis	1978	51	NA	NA	Breast Height	NA	PARTIALCONECOUNT	all cones visible from established view points were counted using binoculars
AND	Bare Mountain	CNCT_01	NA	CNCT_01ABAM11	Abies_amabilis	1979	0	NA	NA	Breast Height	NA	PARTIALCONECOUNT	all cones visible from established view points were counted using binoculars
AND	Bare Mountain	CNCT_01	NA	CNCT_01ABAM11	Abies_amabilis	1980	48	NA	NA	Breast Height	NA	PARTIALCONECOUNT	all cones visible from established view points were counted using binoculars
AND	Bare Mountain	CNCT_01	NA	CNCT_01ABAM11	Abies_amabilis	1981	0	NA	NA	Breast Height	NA	PARTIALCONECOUNT	all cones visible from established view points were counted using binoculars
AND	Bare Mountain	CNCT_01	NA	CNCT_01ABAM11	Abies_amabilis	1982	82	NA	NA	Breast Height	NA	PARTIALCONECOUNT	all cones visible from established view points were counted using binoculars
AND	Bare Mountain	CNCT_01	NA	CNCT_01ABAM11	Abies_amabilis	1983	0	NA	NA	Breast Height	NA	PARTIALCONECOUNT	all cones visible from established view points were counted using binoculars
AND	Bare Mountain	CNCT_01	NA	CNCT_01ABAM11	Abies_amabilis	1984	0	NA	NA	Breast Height	NA	PARTIALCONECOUNT	all cones visible from established view points were counted using binoculars
AND	Bare Mountain	CNCT_01	NA	CNCT_01ABAM11	Abies_amabilis	1985	133	NA	NA	Breast Height	NA	PARTIALCONECOUNT	all cones visible from established view points were counted using binoculars
AND	Bare Mountain	CNCT_01	NA	CNCT_01ABAM11	Abies_amabilis	1986	0	NA	NA	Breast Height	NA	PARTIALCONECOUNT	all cones visible from established view points were counted using binoculars
AND	Bare Mountain	CNCT_01	NA	CNCT_01ABAM11	Abies_amabilis	1987	58	NA	NA	Breast Height	NA	PARTIALCONECOUNT	all cones visible from established view points were counted using binoculars
AND	Bare Mountain	CNCT_01	NA	CNCT_01ABAM11	Abies_amabilis	1988	0	NA	NA	Breast Height	NA	PARTIALCONECOUNT	all cones visible from established view points were counted using binoculars
AND	Bare Mountain	CNCT_01	NA	CNCT_01ABAM11	Abies_amabilis	1989	7	NA	NA	Breast Height	NA	PARTIALCONECOUNT	all cones visible from established view points were counted using binoculars
AND	Bare Mountain	CNCT_01	NA	CNCT_01ABAM11	Abies_amabilis	1990	0	NA	NA	Breast Height	NA	PARTIALCONECOUNT	all cones visible from established view points were counted using binoculars
AND	Bare Mountain	CNCT_01	NA	CNCT_01ABAM11	Abies_amabilis	1991	57	NA	NA	Breast Height	NA	PARTIALCONECOUNT	all cones visible from established view points were counted using binoculars
AND	Bare Mountain	CNCT_01	NA	CNCT_01ABAM11	Abies_amabilis	1992	2	NA	NA	Breast Height	NA	PARTIALCONECOUNT	all cones visible from established view points were counted using binoculars
AND	Bare Mountain	CNCT_01	NA	CNCT_01ABAM11	Abies_amabilis	1993	26	NA	NA	Breast Height	NA	PARTIALCONECOUNT	all cones visible from established view points were counted using binoculars
AND	Bare Mountain	CNCT_01	NA	CNCT_01ABAM11	Abies_amabilis	1994	1	61	NA	Breast Height	NA	PARTIALCONECOUNT	all cones visible from established view points were counted using binoculars
AND	Bare Mountain	CNCT_01	NA	CNCT_01ABAM11	Abies_amabilis	1995	87	NA	NA	Breast Height	NA	PARTIALCONECOUNT	all cones visible from established view points were counted using binoculars
AND	Bare Mountain	CNCT_01	NA	CNCT_01ABAM11	Abies_amabilis	1996	0	NA	NA	Breast Height	NA	PARTIALCONECOUNT	all cones visible from established view points were counted using binoculars
AND	Bare Mountain	CNCT_01	NA	CNCT_01ABAM11	Abies_amabilis	1997	40	NA	NA	Breast Height	NA	PARTIALCONECOUNT	all cones visible from established view points were counted using binoculars
AND	Bare Mountain	CNCT_01	NA	CNCT_01ABAM11	Abies_amabilis	1998	0	NA	NA	Breast Height	NA	PARTIALCONECOUNT	all cones visible from established view points were counted using binoculars
AND	Bare Mountain	CNCT_01	NA	CNCT_01ABAM11	Abies_amabilis	1999	7	NA	NA	Breast Height	NA	PARTIALCONECOUNT	all cones visible from established view points were counted using binoculars
AND	Bare Mountain	CNCT_01	NA	CNCT_01ABAM11	Abies_amabilis	2000	0	NA	NA	Breast Height	NA	PARTIALCONECOUNT	all cones visible from established view points were counted using binoculars
AND	Bare Mountain	CNCT_01	NA	CNCT_01ABAM11	Abies_amabilis	2001	27	NA	NA	Breast Height	NA	PARTIALCONECOUNT	all cones visible from established view points were counted using binoculars
AND	Bare Mountain	CNCT_01	NA	CNCT_01ABAM11	Abies_amabilis	2002	11	NA	NA	Breast Height	NA	PARTIALCONECOUNT	all cones visible from established view points were counted using binoculars
AND	Bare Mountain	CNCT_01	NA	CNCT_01ABAM11	Abies_amabilis	2003	36	NA	NA	Breast Height	NA	PARTIALCONECOUNT	all cones visible from established view points were counted using binoculars
AND	Bare Mountain	CNCT_01	NA	CNCT_01ABAM11	Abies_amabilis	2004	1	NA	NA	Breast Height	NA	PARTIALCONECOUNT	all cones visible from established view points were counted using binoculars
AND	Bare Mountain	CNCT_01	NA	CNCT_01ABAM11	Abies_amabilis	2005	2	NA	NA	Breast Height	NA	PARTIALCONECOUNT	all cones visible from established view points were counted using binoculars
AND	Bare Mountain	CNCT_01	NA	CNCT_01ABAM11	Abies_amabilis	2006	0	NA	NA	Breast Height	NA	PARTIALCONECOUNT	all cones visible from established view points were counted using binoculars
AND	Bare Mountain	CNCT_01	NA	CNCT_01ABAM11	Abies_amabilis	2007	55	NA	NA	Breast Height	NA	PARTIALCONECOUNT	all cones visible from established view points were counted using binoculars
AND	Bare Mountain	CNCT_01	NA	CNCT_01ABAM11	Abies_amabilis	2008	0	NA	NA	Breast Height	NA	PARTIALCONECOUNT	all cones visible from established view points were counted using binoculars
AND	Bare Mountain	CNCT_01	NA	CNCT_01ABAM11	Abies_amabilis	2009	32	NA	NA	Breast Height	NA	PARTIALCONECOUNT	all cones visible from established view points were counted using binoculars
AND	Bare Mountain	CNCT_01	NA	CNCT_01ABAM11	Abies_amabilis	2010	0	NA	NA	Breast Height	NA	PARTIALCONECOUNT	all cones visible from established view points were counted using binoculars
AND	Bare Mountain	CNCT_01	NA	CNCT_01ABAM11	Abies_amabilis	2011	48	NA	NA	Breast Height	NA	PARTIALCONECOUNT	all cones visible from established view points were counted using binoculars
AND	Bare Mountain	CNCT_01	NA	CNCT_01ABAM11	Abies_amabilis	2012	0	NA	NA	Breast Height	NA	PARTIALCONECOUNT	all cones visible from established view points were counted using binoculars
AND	Bare Mountain	CNCT_01	NA	CNCT_01ABAM11	Abies_amabilis	2013	1	NA	NA	Breast Height	NA	PARTIALCONECOUNT	all cones visible from established view points were counted using binoculars
AND	Bare Mountain	CNCT_01	NA	CNCT_01ABAM11	Abies_amabilis	2014	17	NA	NA	Breast Height	NA	PARTIALCONECOUNT	all cones visible from established view points were counted using binoculars
AND	Bare Mountain	CNCT_01	NA	CNCT_01ABAM11	Abies_amabilis	2015	0	NA	NA	Breast Height	NA	PARTIALCONECOUNT	all cones visible from established view points were counted using binoculars
AND	Bare Mountain	CNCT_01	NA	CNCT_01ABAM11	Abies_amabilis	2016	350	NA	NA	Breast Height	NA	PARTIALCONECOUNT	all cones visible from established view points were counted using binoculars
AND	Bare Mountain	CNCT_01	NA	CNCT_01ABAM11	Abies_amabilis	2017	0	NA	NA	Breast Height	NA	PARTIALCONECOUNT	all cones visible from established view points were counted using binoculars
AND	Bare Mountain	CNCT_01	NA	CNCT_01ABAM11	Abies_amabilis	2018	20	NA	NA	Breast Height	NA	PARTIALCONECOUNT	all cones visible from established view points were counted using binoculars
AND	Bare Mountain	CNCT_01	NA	CNCT_01ABAM11	Abies_amabilis	2019	0	NA	NA	Breast Height	NA	PARTIALCONECOUNT	all cones visible from established view points were counted using binoculars
AND	Bare Mountain	CNCT_01	NA	CNCT_01ABAM12	Abies_amabilis	1962	59	58.9	NA	Breast Height	NA	PARTIALCONECOUNT	all cones visible from established view points were counted using binoculars
AND	Bare Mountain	CNCT_01	NA	CNCT_01ABAM12	Abies_amabilis	1963	0	NA	NA	Breast Height	NA	PARTIALCONECOUNT	all cones visible from established view points were counted using binoculars
AND	Bare Mountain	CNCT_01	NA	CNCT_01ABAM12	Abies_amabilis	1964	0	NA	NA	Breast Height	NA	PARTIALCONECOUNT	all cones visible from established view points were counted using binoculars
AND	Bare Mountain	CNCT_01	NA	CNCT_01ABAM12	Abies_amabilis	1965	52	NA	NA	Breast Height	NA	PARTIALCONECOUNT	all cones visible from established view points were counted using binoculars
AND	Bare Mountain	CNCT_01	NA	CNCT_01ABAM12	Abies_amabilis	1966	0	NA	NA	Breast Height	NA	PARTIALCONECOUNT	all cones visible from established view points were counted using binoculars
AND	Bare Mountain	CNCT_01	NA	CNCT_01ABAM12	Abies_amabilis	1967	0	NA	NA	Breast Height	NA	PARTIALCONECOUNT	all cones visible from established view points were counted using binoculars
AND	Bare Mountain	CNCT_01	NA	CNCT_01ABAM12	Abies_amabilis	1968	89	NA	NA	Breast Height	NA	PARTIALCONECOUNT	all cones visible from established view points were counted using binoculars
AND	Bare Mountain	CNCT_01	NA	CNCT_01ABAM12	Abies_amabilis	1969	0	NA	NA	Breast Height	NA	PARTIALCONECOUNT	all cones visible from established view points were counted using binoculars
AND	Bare Mountain	CNCT_01	NA	CNCT_01ABAM12	Abies_amabilis	1970	0	NA	NA	Breast Height	NA	PARTIALCONECOUNT	all cones visible from established view points were counted using binoculars
AND	Bare Mountain	CNCT_01	NA	CNCT_01ABAM12	Abies_amabilis	1971	51	NA	NA	Breast Height	NA	PARTIALCONECOUNT	all cones visible from established view points were counted using binoculars
AND	Bare Mountain	CNCT_01	NA	CNCT_01ABAM12	Abies_amabilis	1972	0	NA	NA	Breast Height	NA	PARTIALCONECOUNT	all cones visible from established view points were counted using binoculars
AND	Bare Mountain	CNCT_01	NA	CNCT_01ABAM12	Abies_amabilis	1973	0	NA	NA	Breast Height	NA	PARTIALCONECOUNT	all cones visible from established view points were counted using binoculars
AND	Bare Mountain	CNCT_01	NA	CNCT_01ABAM12	Abies_amabilis	1974	0	NA	NA	Breast Height	NA	PARTIALCONECOUNT	all cones visible from established view points were counted using binoculars
AND	Bare Mountain	CNCT_01	NA	CNCT_01ABAM12	Abies_amabilis	1975	NA	NA	NA	Breast Height	NA	PARTIALCONECOUNT	all cones visible from established view points were counted using binoculars
AND	Bare Mountain	CNCT_01	NA	CNCT_01ABAM13	Abies_amabilis	1962	25	40.6	NA	Breast Height	NA	PARTIALCONECOUNT	all cones visible from established view points were counted using binoculars
AND	Bare Mountain	CNCT_01	NA	CNCT_01ABAM13	Abies_amabilis	1963	0	NA	NA	Breast Height	NA	PARTIALCONECOUNT	all cones visible from established view points were counted using binoculars
AND	Bare Mountain	CNCT_01	NA	CNCT_01ABAM13	Abies_amabilis	1964	0	NA	NA	Breast Height	NA	PARTIALCONECOUNT	all cones visible from established view points were counted using binoculars
AND	Bare Mountain	CNCT_01	NA	CNCT_01ABAM13	Abies_amabilis	1965	5	NA	NA	Breast Height	NA	PARTIALCONECOUNT	all cones visible from established view points were counted using binoculars
AND	Bare Mountain	CNCT_01	NA	CNCT_01ABAM13	Abies_amabilis	1966	0	NA	NA	Breast Height	NA	PARTIALCONECOUNT	all cones visible from established view points were counted using binoculars
AND	Bare Mountain	CNCT_01	NA	CNCT_01ABAM13	Abies_amabilis	1967	0	NA	NA	Breast Height	NA	PARTIALCONECOUNT	all cones visible from established view points were counted using binoculars
AND	Bare Mountain	CNCT_01	NA	CNCT_01ABAM13	Abies_amabilis	1968	78	NA	NA	Breast Height	NA	PARTIALCONECOUNT	all cones visible from established view points were counted using binoculars
AND	Bare Mountain	CNCT_01	NA	CNCT_01ABAM13	Abies_amabilis	1969	0	NA	NA	Breast Height	NA	PARTIALCONECOUNT	all cones visible from established view points were counted using binoculars
AND	Bare Mountain	CNCT_01	NA	CNCT_01ABAM13	Abies_amabilis	1970	0	NA	NA	Breast Height	NA	PARTIALCONECOUNT	all cones visible from established view points were counted using binoculars
AND	Bare Mountain	CNCT_01	NA	CNCT_01ABAM13	Abies_amabilis	1971	35	NA	NA	Breast Height	NA	PARTIALCONECOUNT	all cones visible from established view points were counted using binoculars
AND	Bare Mountain	CNCT_01	NA	CNCT_01ABAM13	Abies_amabilis	1972	1	NA	NA	Breast Height	NA	PARTIALCONECOUNT	all cones visible from established view points were counted using binoculars
AND	Bare Mountain	CNCT_01	NA	CNCT_01ABAM13	Abies_amabilis	1973	0	NA	NA	Breast Height	NA	PARTIALCONECOUNT	all cones visible from established view points were counted using binoculars
AND	Bare Mountain	CNCT_01	NA	CNCT_01ABAM13	Abies_amabilis	1974	NA	NA	NA	Breast Height	NA	PARTIALCONECOUNT	all cones visible from established view points were counted using binoculars
AND	Bare Mountain	CNCT_01	NA	CNCT_01ABAM14	Abies_amabilis	1962	5	67.8	NA	Breast Height	NA	PARTIALCONECOUNT	all cones visible from established view points were counted using binoculars
AND	Bare Mountain	CNCT_01	NA	CNCT_01ABAM14	Abies_amabilis	1963	0	NA	NA	Breast Height	NA	PARTIALCONECOUNT	all cones visible from established view points were counted using binoculars
AND	Bare Mountain	CNCT_01	NA	CNCT_01ABAM14	Abies_amabilis	1964	0	NA	NA	Breast Height	NA	PARTIALCONECOUNT	all cones visible from established view points were counted using binoculars
AND	Bare Mountain	CNCT_01	NA	CNCT_01ABAM14	Abies_amabilis	1965	1	NA	NA	Breast Height	NA	PARTIALCONECOUNT	all cones visible from established view points were counted using binoculars
AND	Bare Mountain	CNCT_01	NA	CNCT_01ABAM14	Abies_amabilis	1966	0	NA	NA	Breast Height	NA	PARTIALCONECOUNT	all cones visible from established view points were counted using binoculars
AND	Bare Mountain	CNCT_01	NA	CNCT_01ABAM14	Abies_amabilis	1967	0	NA	NA	Breast Height	NA	PARTIALCONECOUNT	all cones visible from established view points were counted using binoculars
AND	Bare Mountain	CNCT_01	NA	CNCT_01ABAM14	Abies_amabilis	1968	47	NA	NA	Breast Height	NA	PARTIALCONECOUNT	all cones visible from established view points were counted using binoculars
AND	Bare Mountain	CNCT_01	NA	CNCT_01ABAM14	Abies_amabilis	1969	0	NA	NA	Breast Height	NA	PARTIALCONECOUNT	all cones visible from established view points were counted using binoculars
AND	Bare Mountain	CNCT_01	NA	CNCT_01ABAM14	Abies_amabilis	1970	0	NA	NA	Breast Height	NA	PARTIALCONECOUNT	all cones visible from established view points were counted using binoculars
AND	Bare Mountain	CNCT_01	NA	CNCT_01ABAM14	Abies_amabilis	1971	33	NA	NA	Breast Height	NA	PARTIALCONECOUNT	all cones visible from established view points were counted using binoculars
AND	Bare Mountain	CNCT_01	NA	CNCT_01ABAM14	Abies_amabilis	1972	0	NA	NA	Breast Height	NA	PARTIALCONECOUNT	all cones visible from established view points were counted using binoculars
AND	Bare Mountain	CNCT_01	NA	CNCT_01ABAM14	Abies_amabilis	1973	0	NA	NA	Breast Height	NA	PARTIALCONECOUNT	all cones visible from established view points were counted using binoculars
AND	Bare Mountain	CNCT_01	NA	CNCT_01ABAM14	Abies_amabilis	1974	11	NA	NA	Breast Height	NA	PARTIALCONECOUNT	all cones visible from established view points were counted using binoculars
AND	Bare Mountain	CNCT_01	NA	CNCT_01ABAM14	Abies_amabilis	1975	0	NA	NA	Breast Height	NA	PARTIALCONECOUNT	all cones visible from established view points were counted using binoculars
AND	Bare Mountain	CNCT_01	NA	CNCT_01ABAM14	Abies_amabilis	1976	12	NA	NA	Breast Height	NA	PARTIALCONECOUNT	all cones visible from established view points were counted using binoculars
AND	Bare Mountain	CNCT_01	NA	CNCT_01ABAM14	Abies_amabilis	1977	0	NA	NA	Breast Height	NA	PARTIALCONECOUNT	all cones visible from established view points were counted using binoculars
AND	Bare Mountain	CNCT_01	NA	CNCT_01ABAM14	Abies_amabilis	1978	20	NA	NA	Breast Height	NA	PARTIALCONECOUNT	all cones visible from established view points were counted using binoculars
AND	Bare Mountain	CNCT_01	NA	CNCT_01ABAM14	Abies_amabilis	1979	0	NA	NA	Breast Height	NA	PARTIALCONECOUNT	all cones visible from established view points were counted using binoculars
AND	Bare Mountain	CNCT_01	NA	CNCT_01ABAM14	Abies_amabilis	1980	32	NA	NA	Breast Height	NA	PARTIALCONECOUNT	all cones visible from established view points were counted using binoculars
AND	Bare Mountain	CNCT_01	NA	CNCT_01ABAM14	Abies_amabilis	1981	0	NA	NA	Breast Height	NA	PARTIALCONECOUNT	all cones visible from established view points were counted using binoculars
AND	Bare Mountain	CNCT_01	NA	CNCT_01ABAM14	Abies_amabilis	1982	38	NA	NA	Breast Height	NA	PARTIALCONECOUNT	all cones visible from established view points were counted using binoculars
AND	Bare Mountain	CNCT_01	NA	CNCT_01ABAM14	Abies_amabilis	1983	0	NA	NA	Breast Height	NA	PARTIALCONECOUNT	all cones visible from established view points were counted using binoculars
AND	Bare Mountain	CNCT_01	NA	CNCT_01ABAM14	Abies_amabilis	1984	0	NA	NA	Breast Height	NA	PARTIALCONECOUNT	all cones visible from established view points were counted using binoculars
AND	Bare Mountain	CNCT_01	NA	CNCT_01ABAM14	Abies_amabilis	1985	45	NA	NA	Breast Height	NA	PARTIALCONECOUNT	all cones visible from established view points were counted using binoculars
AND	Bare Mountain	CNCT_01	NA	CNCT_01ABAM14	Abies_amabilis	1986	3	NA	NA	Breast Height	NA	PARTIALCONECOUNT	all cones visible from established view points were counted using binoculars
AND	Bare Mountain	CNCT_01	NA	CNCT_01ABAM14	Abies_amabilis	1987	16	NA	NA	Breast Height	NA	PARTIALCONECOUNT	all cones visible from established view points were counted using binoculars
AND	Bare Mountain	CNCT_01	NA	CNCT_01ABAM14	Abies_amabilis	1988	1	NA	NA	Breast Height	NA	PARTIALCONECOUNT	all cones visible from established view points were counted using binoculars
AND	Bare Mountain	CNCT_01	NA	CNCT_01ABAM14	Abies_amabilis	1989	0	NA	NA	Breast Height	NA	PARTIALCONECOUNT	all cones visible from established view points were counted using binoculars
AND	Bare Mountain	CNCT_01	NA	CNCT_01ABAM14	Abies_amabilis	1990	0	NA	NA	Breast Height	NA	PARTIALCONECOUNT	all cones visible from established view points were counted using binoculars
AND	Bare Mountain	CNCT_01	NA	CNCT_01ABAM14	Abies_amabilis	1991	50	NA	NA	Breast Height	NA	PARTIALCONECOUNT	all cones visible from established view points were counted using binoculars
AND	Bare Mountain	CNCT_01	NA	CNCT_01ABAM14	Abies_amabilis	1992	0	NA	NA	Breast Height	NA	PARTIALCONECOUNT	all cones visible from established view points were counted using binoculars
AND	Bare Mountain	CNCT_01	NA	CNCT_01ABAM14	Abies_amabilis	1993	0	NA	NA	Breast Height	NA	PARTIALCONECOUNT	all cones visible from established view points were counted using binoculars
AND	Bare Mountain	CNCT_01	NA	CNCT_01ABAM14	Abies_amabilis	1994	0	79.2	NA	Breast Height	NA	PARTIALCONECOUNT	all cones visible from established view points were counted using binoculars
AND	Bare Mountain	CNCT_01	NA	CNCT_01ABAM14	Abies_amabilis	1995	60	NA	NA	Breast Height	NA	PARTIALCONECOUNT	all cones visible from established view points were counted using binoculars
AND	Bare Mountain	CNCT_01	NA	CNCT_01ABAM14	Abies_amabilis	1996	0	NA	NA	Breast Height	NA	PARTIALCONECOUNT	all cones visible from established view points were counted using binoculars
AND	Bare Mountain	CNCT_01	NA	CNCT_01ABAM14	Abies_amabilis	1997	37	NA	NA	Breast Height	NA	PARTIALCONECOUNT	all cones visible from established view points were counted using binoculars
AND	Bare Mountain	CNCT_01	NA	CNCT_01ABAM14	Abies_amabilis	1998	0	NA	NA	Breast Height	NA	PARTIALCONECOUNT	all cones visible from established view points were counted using binoculars
AND	Bare Mountain	CNCT_01	NA	CNCT_01ABAM14	Abies_amabilis	1999	0	NA	NA	Breast Height	NA	PARTIALCONECOUNT	all cones visible from established view points were counted using binoculars
AND	Bare Mountain	CNCT_01	NA	CNCT_01ABAM14	Abies_amabilis	2000	3	NA	NA	Breast Height	NA	PARTIALCONECOUNT	all cones visible from established view points were counted using binoculars
AND	Bare Mountain	CNCT_01	NA	CNCT_01ABAM14	Abies_amabilis	2001	8	NA	NA	Breast Height	NA	PARTIALCONECOUNT	all cones visible from established view points were counted using binoculars
AND	Bare Mountain	CNCT_01	NA	CNCT_01ABAM14	Abies_amabilis	2002	12	NA	NA	Breast Height	NA	PARTIALCONECOUNT	all cones visible from established view points were counted using binoculars
AND	Bare Mountain	CNCT_01	NA	CNCT_01ABAM14	Abies_amabilis	2003	34	NA	NA	Breast Height	NA	PARTIALCONECOUNT	all cones visible from established view points were counted using binoculars
AND	Bare Mountain	CNCT_01	NA	CNCT_01ABAM14	Abies_amabilis	2004	0	NA	NA	Breast Height	NA	PARTIALCONECOUNT	all cones visible from established view points were counted using binoculars
AND	Bare Mountain	CNCT_01	NA	CNCT_01ABAM14	Abies_amabilis	2005	0	NA	NA	Breast Height	NA	PARTIALCONECOUNT	all cones visible from established view points were counted using binoculars
AND	Bare Mountain	CNCT_01	NA	CNCT_01ABAM14	Abies_amabilis	2006	0	NA	NA	Breast Height	NA	PARTIALCONECOUNT	all cones visible from established view points were counted using binoculars
AND	Bare Mountain	CNCT_01	NA	CNCT_01ABAM14	Abies_amabilis	2007	60	NA	NA	Breast Height	NA	PARTIALCONECOUNT	all cones visible from established view points were counted using binoculars
AND	Bare Mountain	CNCT_01	NA	CNCT_01ABAM14	Abies_amabilis	2008	0	NA	NA	Breast Height	NA	PARTIALCONECOUNT	all cones visible from established view points were counted using binoculars
AND	Bare Mountain	CNCT_01	NA	CNCT_01ABAM14	Abies_amabilis	2009	18	NA	NA	Breast Height	NA	PARTIALCONECOUNT	all cones visible from established view points were counted using binoculars
AND	Bare Mountain	CNCT_01	NA	CNCT_01ABAM14	Abies_amabilis	2010	0	NA	NA	Breast Height	NA	PARTIALCONECOUNT	all cones visible from established view points were counted using binoculars
AND	Bare Mountain	CNCT_01	NA	CNCT_01ABAM14	Abies_amabilis	2011	32	NA	NA	Breast Height	NA	PARTIALCONECOUNT	all cones visible from established view points were counted using binoculars
AND	Bare Mountain	CNCT_01	NA	CNCT_01ABAM14	Abies_amabilis	2012	0	NA	NA	Breast Height	NA	PARTIALCONECOUNT	all cones visible from established view points were counted using binoculars
AND	Bare Mountain	CNCT_01	NA	CNCT_01ABAM14	Abies_amabilis	2013	8	NA	NA	Breast Height	NA	PARTIALCONECOUNT	all cones visible from established view points were counted using binoculars
AND	Bare Mountain	CNCT_01	NA	CNCT_01ABAM14	Abies_amabilis	2014	0	NA	NA	Breast Height	NA	PARTIALCONECOUNT	all cones visible from established view points were counted using binoculars
AND	Bare Mountain	CNCT_01	NA	CNCT_01ABAM14	Abies_amabilis	2015	0	NA	NA	Breast Height	NA	PARTIALCONECOUNT	all cones visible from established view points were counted using binoculars
AND	Bare Mountain	CNCT_01	NA	CNCT_01ABAM14	Abies_amabilis	2016	115	NA	NA	Breast Height	NA	PARTIALCONECOUNT	all cones visible from established view points were counted using binoculars
AND	Bare Mountain	CNCT_01	NA	CNCT_01ABAM14	Abies_amabilis	2017	0	NA	NA	Breast Height	NA	PARTIALCONECOUNT	all cones visible from established view points were counted using binoculars
AND	Bare Mountain	CNCT_01	NA	CNCT_01ABAM14	Abies_amabilis	2018	4	NA	NA	Breast Height	NA	PARTIALCONECOUNT	all cones visible from established view points were counted using binoculars
AND	Bare Mountain	CNCT_01	NA	CNCT_01ABAM14	Abies_amabilis	2019	0	NA	NA	Breast Height	NA	PARTIALCONECOUNT	all cones visible from established view points were counted using binoculars
AND	Bare Mountain	CNCT_01	NA	CNCT_01ABAM15	Abies_amabilis	1962	38	81.3	NA	Breast Height	NA	PARTIALCONECOUNT	all cones visible from established view points were counted using binoculars
AND	Bare Mountain	CNCT_01	NA	CNCT_01ABAM15	Abies_amabilis	1963	0	NA	NA	Breast Height	NA	PARTIALCONECOUNT	all cones visible from established view points were counted using binoculars
AND	Bare Mountain	CNCT_01	NA	CNCT_01ABAM15	Abies_amabilis	1964	2	NA	NA	Breast Height	NA	PARTIALCONECOUNT	all cones visible from established view points were counted using binoculars
AND	Bare Mountain	CNCT_01	NA	CNCT_01ABAM15	Abies_amabilis	1965	7	NA	NA	Breast Height	NA	PARTIALCONECOUNT	all cones visible from established view points were counted using binoculars
AND	Bare Mountain	CNCT_01	NA	CNCT_01ABAM15	Abies_amabilis	1966	2	NA	NA	Breast Height	NA	PARTIALCONECOUNT	all cones visible from established view points were counted using binoculars
AND	Bare Mountain	CNCT_01	NA	CNCT_01ABAM15	Abies_amabilis	1967	0	NA	NA	Breast Height	NA	PARTIALCONECOUNT	all cones visible from established view points were counted using binoculars
AND	Bare Mountain	CNCT_01	NA	CNCT_01ABAM15	Abies_amabilis	1968	98	NA	NA	Breast Height	NA	PARTIALCONECOUNT	all cones visible from established view points were counted using binoculars
AND	Bare Mountain	CNCT_01	NA	CNCT_01ABAM15	Abies_amabilis	1969	0	NA	NA	Breast Height	NA	PARTIALCONECOUNT	all cones visible from established view points were counted using binoculars
AND	Bare Mountain	CNCT_01	NA	CNCT_01ABAM15	Abies_amabilis	1970	1	NA	NA	Breast Height	NA	PARTIALCONECOUNT	all cones visible from established view points were counted using binoculars
AND	Bare Mountain	CNCT_01	NA	CNCT_01ABAM15	Abies_amabilis	1971	39	NA	NA	Breast Height	NA	PARTIALCONECOUNT	all cones visible from established view points were counted using binoculars
AND	Bare Mountain	CNCT_01	NA	CNCT_01ABAM15	Abies_amabilis	1972	0	NA	NA	Breast Height	NA	PARTIALCONECOUNT	all cones visible from established view points were counted using binoculars
AND	Bare Mountain	CNCT_01	NA	CNCT_01ABAM15	Abies_amabilis	1973	0	NA	NA	Breast Height	NA	PARTIALCONECOUNT	all cones visible from established view points were counted using binoculars
AND	Bare Mountain	CNCT_01	NA	CNCT_01ABAM15	Abies_amabilis	1974	39	NA	NA	Breast Height	NA	PARTIALCONECOUNT	all cones visible from established view points were counted using binoculars
AND	Bare Mountain	CNCT_01	NA	CNCT_01ABAM15	Abies_amabilis	1975	0	NA	NA	Breast Height	NA	PARTIALCONECOUNT	all cones visible from established view points were counted using binoculars
AND	Bare Mountain	CNCT_01	NA	CNCT_01ABAM15	Abies_amabilis	1976	12	NA	NA	Breast Height	NA	PARTIALCONECOUNT	all cones visible from established view points were counted using binoculars
AND	Bare Mountain	CNCT_01	NA	CNCT_01ABAM15	Abies_amabilis	1977	7	NA	NA	Breast Height	NA	PARTIALCONECOUNT	all cones visible from established view points were counted using binoculars
AND	Bare Mountain	CNCT_01	NA	CNCT_01ABAM15	Abies_amabilis	1978	26	NA	NA	Breast Height	NA	PARTIALCONECOUNT	all cones visible from established view points were counted using binoculars
AND	Bare Mountain	CNCT_01	NA	CNCT_01ABAM15	Abies_amabilis	1979	9	NA	NA	Breast Height	NA	PARTIALCONECOUNT	all cones visible from established view points were counted using binoculars
AND	Bare Mountain	CNCT_01	NA	CNCT_01ABAM15	Abies_amabilis	1980	34	NA	NA	Breast Height	NA	PARTIALCONECOUNT	all cones visible from established view points were counted using binoculars
AND	Bare Mountain	CNCT_01	NA	CNCT_01ABAM15	Abies_amabilis	1981	0	NA	NA	Breast Height	NA	PARTIALCONECOUNT	all cones visible from established view points were counted using binoculars
AND	Bare Mountain	CNCT_01	NA	CNCT_01ABAM15	Abies_amabilis	1982	49	NA	NA	Breast Height	NA	PARTIALCONECOUNT	all cones visible from established view points were counted using binoculars
AND	Bare Mountain	CNCT_01	NA	CNCT_01ABAM15	Abies_amabilis	1983	0	NA	NA	Breast Height	NA	PARTIALCONECOUNT	all cones visible from established view points were counted using binoculars
AND	Bare Mountain	CNCT_01	NA	CNCT_01ABAM15	Abies_amabilis	1984	0	NA	NA	Breast Height	NA	PARTIALCONECOUNT	all cones visible from established view points were counted using binoculars
AND	Bare Mountain	CNCT_01	NA	CNCT_01ABAM15	Abies_amabilis	1985	48	NA	NA	Breast Height	NA	PARTIALCONECOUNT	all cones visible from established view points were counted using binoculars
AND	Bare Mountain	CNCT_01	NA	CNCT_01ABAM15	Abies_amabilis	1986	0	NA	NA	Breast Height	NA	PARTIALCONECOUNT	all cones visible from established view points were counted using binoculars
AND	Bare Mountain	CNCT_01	NA	CNCT_01ABAM15	Abies_amabilis	1987	19	NA	NA	Breast Height	NA	PARTIALCONECOUNT	all cones visible from established view points were counted using binoculars
AND	Bare Mountain	CNCT_01	NA	CNCT_01ABAM15	Abies_amabilis	1988	0	NA	NA	Breast Height	NA	PARTIALCONECOUNT	all cones visible from established view points were counted using binoculars
AND	Bare Mountain	CNCT_01	NA	CNCT_01ABAM15	Abies_amabilis	1989	0	NA	NA	Breast Height	NA	PARTIALCONECOUNT	all cones visible from established view points were counted using binoculars
AND	Bare Mountain	CNCT_01	NA	CNCT_01ABAM15	Abies_amabilis	1990	0	NA	NA	Breast Height	NA	PARTIALCONECOUNT	all cones visible from established view points were counted using binoculars
AND	Bare Mountain	CNCT_01	NA	CNCT_01ABAM15	Abies_amabilis	1991	35	NA	NA	Breast Height	NA	PARTIALCONECOUNT	all cones visible from established view points were counted using binoculars
AND	Bare Mountain	CNCT_01	NA	CNCT_01ABAM15	Abies_amabilis	1992	0	NA	NA	Breast Height	NA	PARTIALCONECOUNT	all cones visible from established view points were counted using binoculars
AND	Bare Mountain	CNCT_01	NA	CNCT_01ABAM15	Abies_amabilis	1993	9	NA	NA	Breast Height	NA	PARTIALCONECOUNT	all cones visible from established view points were counted using binoculars
AND	Bare Mountain	CNCT_01	NA	CNCT_01ABAM15	Abies_amabilis	1994	0	93.6	NA	Breast Height	NA	PARTIALCONECOUNT	all cones visible from established view points were counted using binoculars
AND	Bare Mountain	CNCT_01	NA	CNCT_01ABAM15	Abies_amabilis	1995	40	NA	NA	Breast Height	NA	PARTIALCONECOUNT	all cones visible from established view points were counted using binoculars
AND	Bare Mountain	CNCT_01	NA	CNCT_01ABAM15	Abies_amabilis	1996	0	NA	NA	Breast Height	NA	PARTIALCONECOUNT	all cones visible from established view points were counted using binoculars
AND	Bare Mountain	CNCT_01	NA	CNCT_01ABAM15	Abies_amabilis	1997	6	NA	NA	Breast Height	NA	PARTIALCONECOUNT	all cones visible from established view points were counted using binoculars
AND	Bare Mountain	CNCT_01	NA	CNCT_01ABAM15	Abies_amabilis	1998	0	NA	NA	Breast Height	NA	PARTIALCONECOUNT	all cones visible from established view points were counted using binoculars
AND	Bare Mountain	CNCT_01	NA	CNCT_01ABAM15	Abies_amabilis	1999	0	NA	NA	Breast Height	NA	PARTIALCONECOUNT	all cones visible from established view points were counted using binoculars
AND	Bare Mountain	CNCT_01	NA	CNCT_01ABAM15	Abies_amabilis	2000	6	NA	NA	Breast Height	NA	PARTIALCONECOUNT	all cones visible from established view points were counted using binoculars
AND	Bare Mountain	CNCT_01	NA	CNCT_01ABAM15	Abies_amabilis	2001	0	NA	NA	Breast Height	NA	PARTIALCONECOUNT	all cones visible from established view points were counted using binoculars
AND	Bare Mountain	CNCT_01	NA	CNCT_01ABAM15	Abies_amabilis	2002	10	NA	NA	Breast Height	NA	PARTIALCONECOUNT	all cones visible from established view points were counted using binoculars
AND	Bare Mountain	CNCT_01	NA	CNCT_01ABAM15	Abies_amabilis	2003	19	NA	NA	Breast Height	NA	PARTIALCONECOUNT	all cones visible from established view points were counted using binoculars
AND	Bare Mountain	CNCT_01	NA	CNCT_01ABAM15	Abies_amabilis	2004	0	NA	NA	Breast Height	NA	PARTIALCONECOUNT	all cones visible from established view points were counted using binoculars
AND	Bare Mountain	CNCT_01	NA	CNCT_01ABAM15	Abies_amabilis	2005	0	NA	NA	Breast Height	NA	PARTIALCONECOUNT	all cones visible from established view points were counted using binoculars
AND	Bare Mountain	CNCT_01	NA	CNCT_01ABAM15	Abies_amabilis	2006	0	NA	NA	Breast Height	NA	PARTIALCONECOUNT	all cones visible from established view points were counted using binoculars
AND	Bare Mountain	CNCT_01	NA	CNCT_01ABAM15	Abies_amabilis	2007	9	NA	NA	Breast Height	NA	PARTIALCONECOUNT	all cones visible from established view points were counted using binoculars
AND	Bare Mountain	CNCT_01	NA	CNCT_01ABAM15	Abies_amabilis	2008	0	NA	NA	Breast Height	NA	PARTIALCONECOUNT	all cones visible from established view points were counted using binoculars
AND	Bare Mountain	CNCT_01	NA	CNCT_01ABAM15	Abies_amabilis	2009	3	NA	NA	Breast Height	NA	PARTIALCONECOUNT	all cones visible from established view points were counted using binoculars
AND	Bare Mountain	CNCT_01	NA	CNCT_01ABAM15	Abies_amabilis	2010	0	NA	NA	Breast Height	NA	PARTIALCONECOUNT	all cones visible from established view points were counted using binoculars
AND	Bare Mountain	CNCT_01	NA	CNCT_01ABAM15	Abies_amabilis	2011	16	NA	NA	Breast Height	NA	PARTIALCONECOUNT	all cones visible from established view points were counted using binoculars
AND	Bare Mountain	CNCT_01	NA	CNCT_01ABAM15	Abies_amabilis	2012	0	NA	NA	Breast Height	NA	PARTIALCONECOUNT	all cones visible from established view points were counted using binoculars
AND	Bare Mountain	CNCT_01	NA	CNCT_01ABAM15	Abies_amabilis	2013	0	NA	NA	Breast Height	NA	PARTIALCONECOUNT	all cones visible from established view points were counted using binoculars
AND	Bare Mountain	CNCT_01	NA	CNCT_01ABAM15	Abies_amabilis	2014	0	NA	NA	Breast Height	NA	PARTIALCONECOUNT	all cones visible from established view points were counted using binoculars
AND	Bare Mountain	CNCT_01	NA	CNCT_01ABAM15	Abies_amabilis	2015	0	NA	NA	Breast Height	NA	PARTIALCONECOUNT	all cones visible from established view points were counted using binoculars
AND	Bare Mountain	CNCT_01	NA	CNCT_01ABAM15	Abies_amabilis	2016	35	NA	NA	Breast Height	NA	PARTIALCONECOUNT	all cones visible from established view points were counted using binoculars
AND	Bare Mountain	CNCT_01	NA	CNCT_01ABAM15	Abies_amabilis	2017	0	NA	NA	Breast Height	NA	PARTIALCONECOUNT	all cones visible from established view points were counted using binoculars
AND	Bare Mountain	CNCT_01	NA	CNCT_01ABAM15	Abies_amabilis	2018	3	NA	NA	Breast Height	NA	PARTIALCONECOUNT	all cones visible from established view points were counted using binoculars
AND	Bare Mountain	CNCT_01	NA	CNCT_01ABAM15	Abies_amabilis	2019	0	NA	NA	Breast Height	NA	PARTIALCONECOUNT	all cones visible from established view points were counted using binoculars
AND	Bare Mountain	CNCT_01	NA	CNCT_01ABAM16	Abies_amabilis	1962	35	58.7	NA	Breast Height	NA	PARTIALCONECOUNT	all cones visible from established view points were counted using binoculars
AND	Bare Mountain	CNCT_01	NA	CNCT_01ABAM16	Abies_amabilis	1963	0	NA	NA	Breast Height	NA	PARTIALCONECOUNT	all cones visible from established view points were counted using binoculars
AND	Bare Mountain	CNCT_01	NA	CNCT_01ABAM16	Abies_amabilis	1964	1	NA	NA	Breast Height	NA	PARTIALCONECOUNT	all cones visible from established view points were counted using binoculars
AND	Bare Mountain	CNCT_01	NA	CNCT_01ABAM16	Abies_amabilis	1965	4	NA	NA	Breast Height	NA	PARTIALCONECOUNT	all cones visible from established view points were counted using binoculars
AND	Bare Mountain	CNCT_01	NA	CNCT_01ABAM16	Abies_amabilis	1966	0	NA	NA	Breast Height	NA	PARTIALCONECOUNT	all cones visible from established view points were counted using binoculars
AND	Bare Mountain	CNCT_01	NA	CNCT_01ABAM16	Abies_amabilis	1967	0	NA	NA	Breast Height	NA	PARTIALCONECOUNT	all cones visible from established view points were counted using binoculars
AND	Bare Mountain	CNCT_01	NA	CNCT_01ABAM16	Abies_amabilis	1968	104	NA	NA	Breast Height	NA	PARTIALCONECOUNT	all cones visible from established view points were counted using binoculars
AND	Bare Mountain	CNCT_01	NA	CNCT_01ABAM16	Abies_amabilis	1969	0	NA	NA	Breast Height	NA	PARTIALCONECOUNT	all cones visible from established view points were counted using binoculars
AND	Bare Mountain	CNCT_01	NA	CNCT_01ABAM16	Abies_amabilis	1970	0	NA	NA	Breast Height	NA	PARTIALCONECOUNT	all cones visible from established view points were counted using binoculars
AND	Bare Mountain	CNCT_01	NA	CNCT_01ABAM16	Abies_amabilis	1971	18	NA	NA	Breast Height	NA	PARTIALCONECOUNT	all cones visible from established view points were counted using binoculars
AND	Bare Mountain	CNCT_01	NA	CNCT_01ABAM16	Abies_amabilis	1972	0	NA	NA	Breast Height	NA	PARTIALCONECOUNT	all cones visible from established view points were counted using binoculars
AND	Bare Mountain	CNCT_01	NA	CNCT_01ABAM16	Abies_amabilis	1973	0	NA	NA	Breast Height	NA	PARTIALCONECOUNT	all cones visible from established view points were counted using binoculars
AND	Bare Mountain	CNCT_01	NA	CNCT_01ABAM16	Abies_amabilis	1974	NA	NA	NA	Breast Height	NA	PARTIALCONECOUNT	all cones visible from established view points were counted using binoculars
AND	Bare Mountain	CNCT_01	NA	CNCT_01ABAM17	Abies_amabilis	1962	4	60.7	NA	Breast Height	NA	PARTIALCONECOUNT	all cones visible from established view points were counted using binoculars
AND	Bare Mountain	CNCT_01	NA	CNCT_01ABAM17	Abies_amabilis	1963	0	NA	NA	Breast Height	NA	PARTIALCONECOUNT	all cones visible from established view points were counted using binoculars
AND	Bare Mountain	CNCT_01	NA	CNCT_01ABAM17	Abies_amabilis	1964	0	NA	NA	Breast Height	NA	PARTIALCONECOUNT	all cones visible from established view points were counted using binoculars
AND	Bare Mountain	CNCT_01	NA	CNCT_01ABAM17	Abies_amabilis	1965	0	NA	NA	Breast Height	NA	PARTIALCONECOUNT	all cones visible from established view points were counted using binoculars
AND	Bare Mountain	CNCT_01	NA	CNCT_01ABAM17	Abies_amabilis	1966	0	NA	NA	Breast Height	NA	PARTIALCONECOUNT	all cones visible from established view points were counted using binoculars
AND	Bare Mountain	CNCT_01	NA	CNCT_01ABAM17	Abies_amabilis	1967	0	NA	NA	Breast Height	NA	PARTIALCONECOUNT	all cones visible from established view points were counted using binoculars
AND	Bare Mountain	CNCT_01	NA	CNCT_01ABAM17	Abies_amabilis	1968	87	NA	NA	Breast Height	NA	PARTIALCONECOUNT	all cones visible from established view points were counted using binoculars
AND	Bare Mountain	CNCT_01	NA	CNCT_01ABAM17	Abies_amabilis	1969	0	NA	NA	Breast Height	NA	PARTIALCONECOUNT	all cones visible from established view points were counted using binoculars
AND	Bare Mountain	CNCT_01	NA	CNCT_01ABAM17	Abies_amabilis	1970	0	NA	NA	Breast Height	NA	PARTIALCONECOUNT	all cones visible from established view points were counted using binoculars
AND	Bare Mountain	CNCT_01	NA	CNCT_01ABAM17	Abies_amabilis	1971	69	NA	NA	Breast Height	NA	PARTIALCONECOUNT	all cones visible from established view points were counted using binoculars
AND	Bare Mountain	CNCT_01	NA	CNCT_01ABAM17	Abies_amabilis	1972	0	NA	NA	Breast Height	NA	PARTIALCONECOUNT	all cones visible from established view points were counted using binoculars
AND	Bare Mountain	CNCT_01	NA	CNCT_01ABAM17	Abies_amabilis	1973	0	NA	NA	Breast Height	NA	PARTIALCONECOUNT	all cones visible from established view points were counted using binoculars
AND	Bare Mountain	CNCT_01	NA	CNCT_01ABAM17	Abies_amabilis	1974	1	NA	NA	Breast Height	NA	PARTIALCONECOUNT	all cones visible from established view points were counted using binoculars
AND	Bare Mountain	CNCT_01	NA	CNCT_01ABAM17	Abies_amabilis	1975	0	NA	NA	Breast Height	NA	PARTIALCONECOUNT	all cones visible from established view points were counted using binoculars
AND	Bare Mountain	CNCT_01	NA	CNCT_01ABAM17	Abies_amabilis	1976	17	NA	NA	Breast Height	NA	PARTIALCONECOUNT	all cones visible from established view points were counted using binoculars
AND	Bare Mountain	CNCT_01	NA	CNCT_01ABAM17	Abies_amabilis	1977	0	NA	NA	Breast Height	NA	PARTIALCONECOUNT	all cones visible from established view points were counted using binoculars
AND	Bare Mountain	CNCT_01	NA	CNCT_01ABAM17	Abies_amabilis	1978	27	NA	NA	Breast Height	NA	PARTIALCONECOUNT	all cones visible from established view points were counted using binoculars
AND	Bare Mountain	CNCT_01	NA	CNCT_01ABAM17	Abies_amabilis	1979	0	NA	NA	Breast Height	NA	PARTIALCONECOUNT	all cones visible from established view points were counted using binoculars
AND	Bare Mountain	CNCT_01	NA	CNCT_01ABAM17	Abies_amabilis	1980	30	NA	NA	Breast Height	NA	PARTIALCONECOUNT	all cones visible from established view points were counted using binoculars
AND	Bare Mountain	CNCT_01	NA	CNCT_01ABAM17	Abies_amabilis	1981	0	NA	NA	Breast Height	NA	PARTIALCONECOUNT	all cones visible from established view points were counted using binoculars
AND	Bare Mountain	CNCT_01	NA	CNCT_01ABAM17	Abies_amabilis	1982	33	NA	NA	Breast Height	NA	PARTIALCONECOUNT	all cones visible from established view points were counted using binoculars
AND	Bare Mountain	CNCT_01	NA	CNCT_01ABAM17	Abies_amabilis	1983	0	NA	NA	Breast Height	NA	PARTIALCONECOUNT	all cones visible from established view points were counted using binoculars
AND	Bare Mountain	CNCT_01	NA	CNCT_01ABAM17	Abies_amabilis	1984	0	NA	NA	Breast Height	NA	PARTIALCONECOUNT	all cones visible from established view points were counted using binoculars
AND	Bare Mountain	CNCT_01	NA	CNCT_01ABAM17	Abies_amabilis	1985	86	NA	NA	Breast Height	NA	PARTIALCONECOUNT	all cones visible from established view points were counted using binoculars
AND	Bare Mountain	CNCT_01	NA	CNCT_01ABAM17	Abies_amabilis	1986	0	NA	NA	Breast Height	NA	PARTIALCONECOUNT	all cones visible from established view points were counted using binoculars
AND	Bare Mountain	CNCT_01	NA	CNCT_01ABAM17	Abies_amabilis	1987	2	NA	NA	Breast Height	NA	PARTIALCONECOUNT	all cones visible from established view points were counted using binoculars
AND	Bare Mountain	CNCT_01	NA	CNCT_01ABAM17	Abies_amabilis	1988	19	NA	NA	Breast Height	NA	PARTIALCONECOUNT	all cones visible from established view points were counted using binoculars
AND	Bare Mountain	CNCT_01	NA	CNCT_01ABAM17	Abies_amabilis	1989	0	NA	NA	Breast Height	NA	PARTIALCONECOUNT	all cones visible from established view points were counted using binoculars
AND	Bare Mountain	CNCT_01	NA	CNCT_01ABAM17	Abies_amabilis	1990	0	NA	NA	Breast Height	NA	PARTIALCONECOUNT	all cones visible from established view points were counted using binoculars
AND	Bare Mountain	CNCT_01	NA	CNCT_01ABAM17	Abies_amabilis	1991	43	NA	NA	Breast Height	NA	PARTIALCONECOUNT	all cones visible from established view points were counted using binoculars
AND	Bare Mountain	CNCT_01	NA	CNCT_01ABAM17	Abies_amabilis	1992	1	NA	NA	Breast Height	NA	PARTIALCONECOUNT	all cones visible from established view points were counted using binoculars
AND	Bare Mountain	CNCT_01	NA	CNCT_01ABAM17	Abies_amabilis	1993	0	NA	NA	Breast Height	NA	PARTIALCONECOUNT	all cones visible from established view points were counted using binoculars
AND	Bare Mountain	CNCT_01	NA	CNCT_01ABAM17	Abies_amabilis	1994	1	NA	NA	Breast Height	NA	PARTIALCONECOUNT	all cones visible from established view points were counted using binoculars
AND	Bare Mountain	CNCT_01	NA	CNCT_01ABAM17	Abies_amabilis	1995	47	77.1	NA	Breast Height	NA	PARTIALCONECOUNT	all cones visible from established view points were counted using binoculars
AND	Bare Mountain	CNCT_01	NA	CNCT_01ABAM17	Abies_amabilis	1996	0	NA	NA	Breast Height	NA	PARTIALCONECOUNT	all cones visible from established view points were counted using binoculars
AND	Bare Mountain	CNCT_01	NA	CNCT_01ABAM17	Abies_amabilis	1997	45	NA	NA	Breast Height	NA	PARTIALCONECOUNT	all cones visible from established view points were counted using binoculars
AND	Bare Mountain	CNCT_01	NA	CNCT_01ABAM17	Abies_amabilis	1998	0	NA	NA	Breast Height	NA	PARTIALCONECOUNT	all cones visible from established view points were counted using binoculars
AND	Bare Mountain	CNCT_01	NA	CNCT_01ABAM17	Abies_amabilis	1999	4	NA	NA	Breast Height	NA	PARTIALCONECOUNT	all cones visible from established view points were counted using binoculars
AND	Bare Mountain	CNCT_01	NA	CNCT_01ABAM17	Abies_amabilis	2000	0	NA	NA	Breast Height	NA	PARTIALCONECOUNT	all cones visible from established view points were counted using binoculars
AND	Bare Mountain	CNCT_01	NA	CNCT_01ABAM17	Abies_amabilis	2001	10	NA	NA	Breast Height	NA	PARTIALCONECOUNT	all cones visible from established view points were counted using binoculars
AND	Bare Mountain	CNCT_01	NA	CNCT_01ABAM17	Abies_amabilis	2002	1	NA	NA	Breast Height	NA	PARTIALCONECOUNT	all cones visible from established view points were counted using binoculars
AND	Bare Mountain	CNCT_01	NA	CNCT_01ABAM17	Abies_amabilis	2003	23	NA	NA	Breast Height	NA	PARTIALCONECOUNT	all cones visible from established view points were counted using binoculars
AND	Bare Mountain	CNCT_01	NA	CNCT_01ABAM17	Abies_amabilis	2004	0	NA	NA	Breast Height	NA	PARTIALCONECOUNT	all cones visible from established view points were counted using binoculars
AND	Bare Mountain	CNCT_01	NA	CNCT_01ABAM17	Abies_amabilis	2005	0	NA	NA	Breast Height	NA	PARTIALCONECOUNT	all cones visible from established view points were counted using binoculars
AND	Bare Mountain	CNCT_01	NA	CNCT_01ABAM17	Abies_amabilis	2006	0	NA	NA	Breast Height	NA	PARTIALCONECOUNT	all cones visible from established view points were counted using binoculars
AND	Bare Mountain	CNCT_01	NA	CNCT_01ABAM17	Abies_amabilis	2007	30	NA	NA	Breast Height	NA	PARTIALCONECOUNT	all cones visible from established view points were counted using binoculars
AND	Bare Mountain	CNCT_01	NA	CNCT_01ABAM17	Abies_amabilis	2008	0	NA	NA	Breast Height	NA	PARTIALCONECOUNT	all cones visible from established view points were counted using binoculars
AND	Bare Mountain	CNCT_01	NA	CNCT_01ABAM17	Abies_amabilis	2009	0	NA	NA	Breast Height	NA	PARTIALCONECOUNT	all cones visible from established view points were counted using binoculars
AND	Bare Mountain	CNCT_01	NA	CNCT_01ABAM17	Abies_amabilis	2010	0	NA	NA	Breast Height	NA	PARTIALCONECOUNT	all cones visible from established view points were counted using binoculars
AND	Bare Mountain	CNCT_01	NA	CNCT_01ABAM17	Abies_amabilis	2011	33	NA	NA	Breast Height	NA	PARTIALCONECOUNT	all cones visible from established view points were counted using binoculars
AND	Bare Mountain	CNCT_01	NA	CNCT_01ABAM17	Abies_amabilis	2012	0	NA	NA	Breast Height	NA	PARTIALCONECOUNT	all cones visible from established view points were counted using binoculars
AND	Bare Mountain	CNCT_01	NA	CNCT_01ABAM17	Abies_amabilis	2013	0	NA	NA	Breast Height	NA	PARTIALCONECOUNT	all cones visible from established view points were counted using binoculars
AND	Bare Mountain	CNCT_01	NA	CNCT_01ABAM17	Abies_amabilis	2014	6	NA	NA	Breast Height	NA	PARTIALCONECOUNT	all cones visible from established view points were counted using binoculars
AND	Bare Mountain	CNCT_01	NA	CNCT_01ABAM17	Abies_amabilis	2015	2	NA	NA	Breast Height	NA	PARTIALCONECOUNT	all cones visible from established view points were counted using binoculars
AND	Bare Mountain	CNCT_01	NA	CNCT_01ABAM17	Abies_amabilis	2016	50	NA	NA	Breast Height	NA	PARTIALCONECOUNT	all cones visible from established view points were counted using binoculars
AND	Bare Mountain	CNCT_01	NA	CNCT_01ABAM17	Abies_amabilis	2017	0	NA	NA	Breast Height	NA	PARTIALCONECOUNT	all cones visible from established view points were counted using binoculars
AND	Bare Mountain	CNCT_01	NA	CNCT_01ABAM17	Abies_amabilis	2018	24	NA	NA	Breast Height	NA	PARTIALCONECOUNT	all cones visible from established view points were counted using binoculars
AND	Bare Mountain	CNCT_01	NA	CNCT_01ABAM17	Abies_amabilis	2019	0	NA	NA	Breast Height	NA	PARTIALCONECOUNT	all cones visible from established view points were counted using binoculars
AND	Bare Mountain	CNCT_01	NA	CNCT_01ABAM18	Abies_amabilis	1962	19	67.6	NA	Breast Height	NA	PARTIALCONECOUNT	all cones visible from established view points were counted using binoculars
AND	Bare Mountain	CNCT_01	NA	CNCT_01ABAM18	Abies_amabilis	1963	0	NA	NA	Breast Height	NA	PARTIALCONECOUNT	all cones visible from established view points were counted using binoculars
AND	Bare Mountain	CNCT_01	NA	CNCT_01ABAM18	Abies_amabilis	1964	0	NA	NA	Breast Height	NA	PARTIALCONECOUNT	all cones visible from established view points were counted using binoculars
AND	Bare Mountain	CNCT_01	NA	CNCT_01ABAM18	Abies_amabilis	1965	15	NA	NA	Breast Height	NA	PARTIALCONECOUNT	all cones visible from established view points were counted using binoculars
AND	Bare Mountain	CNCT_01	NA	CNCT_01ABAM18	Abies_amabilis	1966	0	NA	NA	Breast Height	NA	PARTIALCONECOUNT	all cones visible from established view points were counted using binoculars
AND	Bare Mountain	CNCT_01	NA	CNCT_01ABAM18	Abies_amabilis	1967	0	NA	NA	Breast Height	NA	PARTIALCONECOUNT	all cones visible from established view points were counted using binoculars
AND	Bare Mountain	CNCT_01	NA	CNCT_01ABAM18	Abies_amabilis	1968	59	NA	NA	Breast Height	NA	PARTIALCONECOUNT	all cones visible from established view points were counted using binoculars
AND	Bare Mountain	CNCT_01	NA	CNCT_01ABAM18	Abies_amabilis	1969	0	NA	NA	Breast Height	NA	PARTIALCONECOUNT	all cones visible from established view points were counted using binoculars
AND	Bare Mountain	CNCT_01	NA	CNCT_01ABAM18	Abies_amabilis	1970	0	NA	NA	Breast Height	NA	PARTIALCONECOUNT	all cones visible from established view points were counted using binoculars
AND	Bare Mountain	CNCT_01	NA	CNCT_01ABAM18	Abies_amabilis	1971	24	NA	NA	Breast Height	NA	PARTIALCONECOUNT	all cones visible from established view points were counted using binoculars
AND	Bare Mountain	CNCT_01	NA	CNCT_01ABAM18	Abies_amabilis	1972	0	NA	NA	Breast Height	NA	PARTIALCONECOUNT	all cones visible from established view points were counted using binoculars
AND	Bare Mountain	CNCT_01	NA	CNCT_01ABAM18	Abies_amabilis	1973	0	NA	NA	Breast Height	NA	PARTIALCONECOUNT	all cones visible from established view points were counted using binoculars
AND	Bare Mountain	CNCT_01	NA	CNCT_01ABAM18	Abies_amabilis	1974	0	NA	NA	Breast Height	NA	PARTIALCONECOUNT	all cones visible from established view points were counted using binoculars
AND	Bare Mountain	CNCT_01	NA	CNCT_01ABAM18	Abies_amabilis	1975	0	NA	NA	Breast Height	NA	PARTIALCONECOUNT	all cones visible from established view points were counted using binoculars
AND	Bare Mountain	CNCT_01	NA	CNCT_01ABAM18	Abies_amabilis	1976	0	NA	NA	Breast Height	NA	PARTIALCONECOUNT	all cones visible from established view points were counted using binoculars
AND	Bare Mountain	CNCT_01	NA	CNCT_01ABAM18	Abies_amabilis	1977	0	NA	NA	Breast Height	NA	PARTIALCONECOUNT	all cones visible from established view points were counted using binoculars
AND	Bare Mountain	CNCT_01	NA	CNCT_01ABAM18	Abies_amabilis	1978	0	NA	NA	Breast Height	NA	PARTIALCONECOUNT	all cones visible from established view points were counted using binoculars
AND	Bare Mountain	CNCT_01	NA	CNCT_01ABAM18	Abies_amabilis	1979	0	NA	NA	Breast Height	NA	PARTIALCONECOUNT	all cones visible from established view points were counted using binoculars
AND	Bare Mountain	CNCT_01	NA	CNCT_01ABAM18	Abies_amabilis	1980	6	NA	NA	Breast Height	NA	PARTIALCONECOUNT	all cones visible from established view points were counted using binoculars
AND	Bare Mountain	CNCT_01	NA	CNCT_01ABAM18	Abies_amabilis	1981	0	NA	NA	Breast Height	NA	PARTIALCONECOUNT	all cones visible from established view points were counted using binoculars
AND	Bare Mountain	CNCT_01	NA	CNCT_01ABAM18	Abies_amabilis	1982	29	NA	NA	Breast Height	NA	PARTIALCONECOUNT	all cones visible from established view points were counted using binoculars
AND	Bare Mountain	CNCT_01	NA	CNCT_01ABAM18	Abies_amabilis	1983	0	NA	NA	Breast Height	NA	PARTIALCONECOUNT	all cones visible from established view points were counted using binoculars
AND	Bare Mountain	CNCT_01	NA	CNCT_01ABAM18	Abies_amabilis	1984	0	NA	NA	Breast Height	NA	PARTIALCONECOUNT	all cones visible from established view points were counted using binoculars
AND	Bare Mountain	CNCT_01	NA	CNCT_01ABAM18	Abies_amabilis	1985	58	NA	NA	Breast Height	NA	PARTIALCONECOUNT	all cones visible from established view points were counted using binoculars
AND	Bare Mountain	CNCT_01	NA	CNCT_01ABAM18	Abies_amabilis	1986	0	NA	NA	Breast Height	NA	PARTIALCONECOUNT	all cones visible from established view points were counted using binoculars
AND	Bare Mountain	CNCT_01	NA	CNCT_01ABAM18	Abies_amabilis	1987	7	NA	NA	Breast Height	NA	PARTIALCONECOUNT	all cones visible from established view points were counted using binoculars
AND	Bare Mountain	CNCT_01	NA	CNCT_01ABAM18	Abies_amabilis	1988	0	NA	NA	Breast Height	NA	PARTIALCONECOUNT	all cones visible from established view points were counted using binoculars
AND	Bare Mountain	CNCT_01	NA	CNCT_01ABAM18	Abies_amabilis	1989	0	NA	NA	Breast Height	NA	PARTIALCONECOUNT	all cones visible from established view points were counted using binoculars
AND	Bare Mountain	CNCT_01	NA	CNCT_01ABAM18	Abies_amabilis	1990	0	NA	NA	Breast Height	NA	PARTIALCONECOUNT	all cones visible from established view points were counted using binoculars
AND	Bare Mountain	CNCT_01	NA	CNCT_01ABAM18	Abies_amabilis	1991	49	NA	NA	Breast Height	NA	PARTIALCONECOUNT	all cones visible from established view points were counted using binoculars
AND	Bare Mountain	CNCT_01	NA	CNCT_01ABAM18	Abies_amabilis	1992	0	NA	NA	Breast Height	NA	PARTIALCONECOUNT	all cones visible from established view points were counted using binoculars
AND	Bare Mountain	CNCT_01	NA	CNCT_01ABAM18	Abies_amabilis	1993	5	NA	NA	Breast Height	NA	PARTIALCONECOUNT	all cones visible from established view points were counted using binoculars
AND	Bare Mountain	CNCT_01	NA	CNCT_01ABAM18	Abies_amabilis	1994	0	74.3	NA	Breast Height	NA	PARTIALCONECOUNT	all cones visible from established view points were counted using binoculars
AND	Bare Mountain	CNCT_01	NA	CNCT_01ABAM18	Abies_amabilis	1995	61	NA	NA	Breast Height	NA	PARTIALCONECOUNT	all cones visible from established view points were counted using binoculars
AND	Bare Mountain	CNCT_01	NA	CNCT_01ABAM18	Abies_amabilis	1996	0	NA	NA	Breast Height	NA	PARTIALCONECOUNT	all cones visible from established view points were counted using binoculars
AND	Bare Mountain	CNCT_01	NA	CNCT_01ABAM18	Abies_amabilis	1997	30	NA	NA	Breast Height	NA	PARTIALCONECOUNT	all cones visible from established view points were counted using binoculars
AND	Bare Mountain	CNCT_01	NA	CNCT_01ABAM18	Abies_amabilis	1998	0	NA	NA	Breast Height	NA	PARTIALCONECOUNT	all cones visible from established view points were counted using binoculars
AND	Bare Mountain	CNCT_01	NA	CNCT_01ABAM18	Abies_amabilis	1999	0	NA	NA	Breast Height	NA	PARTIALCONECOUNT	all cones visible from established view points were counted using binoculars
AND	Bare Mountain	CNCT_01	NA	CNCT_01ABAM18	Abies_amabilis	2000	6	NA	NA	Breast Height	NA	PARTIALCONECOUNT	all cones visible from established view points were counted using binoculars
AND	Bare Mountain	CNCT_01	NA	CNCT_01ABAM18	Abies_amabilis	2001	0	NA	NA	Breast Height	NA	PARTIALCONECOUNT	all cones visible from established view points were counted using binoculars
AND	Bare Mountain	CNCT_01	NA	CNCT_01ABAM18	Abies_amabilis	2002	0	NA	NA	Breast Height	NA	PARTIALCONECOUNT	all cones visible from established view points were counted using binoculars
AND	Bare Mountain	CNCT_01	NA	CNCT_01ABAM18	Abies_amabilis	2003	9	NA	NA	Breast Height	NA	PARTIALCONECOUNT	all cones visible from established view points were counted using binoculars
AND	Bare Mountain	CNCT_01	NA	CNCT_01ABAM18	Abies_amabilis	2004	0	NA	NA	Breast Height	NA	PARTIALCONECOUNT	all cones visible from established view points were counted using binoculars
AND	Bare Mountain	CNCT_01	NA	CNCT_01ABAM18	Abies_amabilis	2005	0	NA	NA	Breast Height	NA	PARTIALCONECOUNT	all cones visible from established view points were counted using binoculars
AND	Bare Mountain	CNCT_01	NA	CNCT_01ABAM18	Abies_amabilis	2006	0	NA	NA	Breast Height	NA	PARTIALCONECOUNT	all cones visible from established view points were counted using binoculars
AND	Bare Mountain	CNCT_01	NA	CNCT_01ABAM18	Abies_amabilis	2007	28	NA	NA	Breast Height	NA	PARTIALCONECOUNT	all cones visible from established view points were counted using binoculars
AND	Bare Mountain	CNCT_01	NA	CNCT_01ABAM18	Abies_amabilis	2008	0	NA	NA	Breast Height	NA	PARTIALCONECOUNT	all cones visible from established view points were counted using binoculars
AND	Bare Mountain	CNCT_01	NA	CNCT_01ABAM18	Abies_amabilis	2009	6	NA	NA	Breast Height	NA	PARTIALCONECOUNT	all cones visible from established view points were counted using binoculars
AND	Bare Mountain	CNCT_01	NA	CNCT_01ABAM18	Abies_amabilis	2010	0	NA	NA	Breast Height	NA	PARTIALCONECOUNT	all cones visible from established view points were counted using binoculars
AND	Bare Mountain	CNCT_01	NA	CNCT_01ABAM18	Abies_amabilis	2011	30	NA	NA	Breast Height	NA	PARTIALCONECOUNT	all cones visible from established view points were counted using binoculars
AND	Bare Mountain	CNCT_01	NA	CNCT_01ABAM18	Abies_amabilis	2012	0	NA	NA	Breast Height	NA	PARTIALCONECOUNT	all cones visible from established view points were counted using binoculars
AND	Bare Mountain	CNCT_01	NA	CNCT_01ABAM18	Abies_amabilis	2013	0	NA	NA	Breast Height	NA	PARTIALCONECOUNT	all cones visible from established view points were counted using binoculars
AND	Bare Mountain	CNCT_01	NA	CNCT_01ABAM18	Abies_amabilis	2014	1	NA	NA	Breast Height	NA	PARTIALCONECOUNT	all cones visible from established view points were counted using binoculars
AND	Bare Mountain	CNCT_01	NA	CNCT_01ABAM18	Abies_amabilis	2015	0	NA	NA	Breast Height	NA	PARTIALCONECOUNT	all cones visible from established view points were counted using binoculars
AND	Bare Mountain	CNCT_01	NA	CNCT_01ABAM18	Abies_amabilis	2016	0	NA	NA	Breast Height	NA	PARTIALCONECOUNT	all cones visible from established view points were counted using binoculars
AND	Bare Mountain	CNCT_01	NA	CNCT_01ABAM18	Abies_amabilis	2017	NA	NA	NA	Breast Height	NA	PARTIALCONECOUNT	all cones visible from established view points were counted using binoculars
AND	Bare Mountain	CNCT_01	NA	CNCT_01ABAM18	Abies_amabilis	2018	1	NA	NA	Breast Height	NA	PARTIALCONECOUNT	all cones visible from established view points were counted using binoculars
AND	Bare Mountain	CNCT_01	NA	CNCT_01ABAM18	Abies_amabilis	2019	0	NA	NA	Breast Height	NA	PARTIALCONECOUNT	all cones visible from established view points were counted using binoculars
AND	Bare Mountain	CNCT_01	NA	CNCT_01ABAM19	Abies_amabilis	1962	27	85.9	NA	Breast Height	NA	PARTIALCONECOUNT	all cones visible from established view points were counted using binoculars
AND	Bare Mountain	CNCT_01	NA	CNCT_01ABAM19	Abies_amabilis	1963	0	NA	NA	Breast Height	NA	PARTIALCONECOUNT	all cones visible from established view points were counted using binoculars
AND	Bare Mountain	CNCT_01	NA	CNCT_01ABAM19	Abies_amabilis	1964	0	NA	NA	Breast Height	NA	PARTIALCONECOUNT	all cones visible from established view points were counted using binoculars
AND	Bare Mountain	CNCT_01	NA	CNCT_01ABAM19	Abies_amabilis	1965	2	NA	NA	Breast Height	NA	PARTIALCONECOUNT	all cones visible from established view points were counted using binoculars
AND	Bare Mountain	CNCT_01	NA	CNCT_01ABAM19	Abies_amabilis	1966	0	NA	NA	Breast Height	NA	PARTIALCONECOUNT	all cones visible from established view points were counted using binoculars
AND	Bare Mountain	CNCT_01	NA	CNCT_01ABAM19	Abies_amabilis	1967	3	NA	NA	Breast Height	NA	PARTIALCONECOUNT	all cones visible from established view points were counted using binoculars
AND	Bare Mountain	CNCT_01	NA	CNCT_01ABAM19	Abies_amabilis	1968	149	NA	NA	Breast Height	NA	PARTIALCONECOUNT	all cones visible from established view points were counted using binoculars
AND	Bare Mountain	CNCT_01	NA	CNCT_01ABAM19	Abies_amabilis	1969	0	NA	NA	Breast Height	NA	PARTIALCONECOUNT	all cones visible from established view points were counted using binoculars
AND	Bare Mountain	CNCT_01	NA	CNCT_01ABAM19	Abies_amabilis	1970	35	NA	NA	Breast Height	NA	PARTIALCONECOUNT	all cones visible from established view points were counted using binoculars
AND	Bare Mountain	CNCT_01	NA	CNCT_01ABAM19	Abies_amabilis	1971	15	NA	NA	Breast Height	NA	PARTIALCONECOUNT	all cones visible from established view points were counted using binoculars
AND	Bare Mountain	CNCT_01	NA	CNCT_01ABAM19	Abies_amabilis	1972	10	NA	NA	Breast Height	NA	PARTIALCONECOUNT	all cones visible from established view points were counted using binoculars
AND	Bare Mountain	CNCT_01	NA	CNCT_01ABAM19	Abies_amabilis	1973	0	NA	NA	Breast Height	NA	PARTIALCONECOUNT	all cones visible from established view points were counted using binoculars
AND	Bare Mountain	CNCT_01	NA	CNCT_01ABAM19	Abies_amabilis	1974	0	NA	NA	Breast Height	NA	PARTIALCONECOUNT	all cones visible from established view points were counted using binoculars
AND	Bare Mountain	CNCT_01	NA	CNCT_01ABAM19	Abies_amabilis	1975	0	NA	NA	Breast Height	NA	PARTIALCONECOUNT	all cones visible from established view points were counted using binoculars
AND	Bare Mountain	CNCT_01	NA	CNCT_01ABAM19	Abies_amabilis	1976	0	NA	NA	Breast Height	NA	PARTIALCONECOUNT	all cones visible from established view points were counted using binoculars
AND	Bare Mountain	CNCT_01	NA	CNCT_01ABAM19	Abies_amabilis	1977	0	NA	NA	Breast Height	NA	PARTIALCONECOUNT	all cones visible from established view points were counted using binoculars
AND	Bare Mountain	CNCT_01	NA	CNCT_01ABAM19	Abies_amabilis	1978	0	NA	NA	Breast Height	NA	PARTIALCONECOUNT	all cones visible from established view points were counted using binoculars
AND	Bare Mountain	CNCT_01	NA	CNCT_01ABAM19	Abies_amabilis	1979	0	NA	NA	Breast Height	NA	PARTIALCONECOUNT	all cones visible from established view points were counted using binoculars
AND	Bare Mountain	CNCT_01	NA	CNCT_01ABAM19	Abies_amabilis	1980	4	NA	NA	Breast Height	NA	PARTIALCONECOUNT	all cones visible from established view points were counted using binoculars
AND	Bare Mountain	CNCT_01	NA	CNCT_01ABAM19	Abies_amabilis	1981	0	NA	NA	Breast Height	NA	PARTIALCONECOUNT	all cones visible from established view points were counted using binoculars
AND	Bare Mountain	CNCT_01	NA	CNCT_01ABAM19	Abies_amabilis	1982	13	NA	NA	Breast Height	NA	PARTIALCONECOUNT	all cones visible from established view points were counted using binoculars
AND	Bare Mountain	CNCT_01	NA	CNCT_01ABAM19	Abies_amabilis	1983	0	NA	NA	Breast Height	NA	PARTIALCONECOUNT	all cones visible from established view points were counted using binoculars
AND	Bare Mountain	CNCT_01	NA	CNCT_01ABAM19	Abies_amabilis	1984	0	NA	NA	Breast Height	NA	PARTIALCONECOUNT	all cones visible from established view points were counted using binoculars
AND	Bare Mountain	CNCT_01	NA	CNCT_01ABAM19	Abies_amabilis	1985	31	NA	NA	Breast Height	NA	PARTIALCONECOUNT	all cones visible from established view points were counted using binoculars
AND	Bare Mountain	CNCT_01	NA	CNCT_01ABAM19	Abies_amabilis	1986	0	NA	NA	Breast Height	NA	PARTIALCONECOUNT	all cones visible from established view points were counted using binoculars
AND	Bare Mountain	CNCT_01	NA	CNCT_01ABAM19	Abies_amabilis	1987	0	NA	NA	Breast Height	NA	PARTIALCONECOUNT	all cones visible from established view points were counted using binoculars
AND	Bare Mountain	CNCT_01	NA	CNCT_01ABAM19	Abies_amabilis	1988	0	NA	NA	Breast Height	NA	PARTIALCONECOUNT	all cones visible from established view points were counted using binoculars
AND	Bare Mountain	CNCT_01	NA	CNCT_01ABAM19	Abies_amabilis	1989	0	NA	NA	Breast Height	NA	PARTIALCONECOUNT	all cones visible from established view points were counted using binoculars
AND	Bare Mountain	CNCT_01	NA	CNCT_01ABAM19	Abies_amabilis	1990	0	NA	NA	Breast Height	NA	PARTIALCONECOUNT	all cones visible from established view points were counted using binoculars
AND	Bare Mountain	CNCT_01	NA	CNCT_01ABAM19	Abies_amabilis	1991	0	NA	NA	Breast Height	NA	PARTIALCONECOUNT	all cones visible from established view points were counted using binoculars
AND	Bare Mountain	CNCT_01	NA	CNCT_01ABAM19	Abies_amabilis	1992	0	NA	NA	Breast Height	NA	PARTIALCONECOUNT	all cones visible from established view points were counted using binoculars
AND	Bare Mountain	CNCT_01	NA	CNCT_01ABAM19	Abies_amabilis	1993	0	NA	NA	Breast Height	NA	PARTIALCONECOUNT	all cones visible from established view points were counted using binoculars
AND	Bare Mountain	CNCT_01	NA	CNCT_01ABAM19	Abies_amabilis	1994	0	88.9	NA	Breast Height	NA	PARTIALCONECOUNT	all cones visible from established view points were counted using binoculars
AND	Bare Mountain	CNCT_01	NA	CNCT_01ABAM19	Abies_amabilis	1995	0	NA	NA	Breast Height	NA	PARTIALCONECOUNT	all cones visible from established view points were counted using binoculars
AND	Bare Mountain	CNCT_01	NA	CNCT_01ABAM19	Abies_amabilis	1996	0	NA	NA	Breast Height	NA	PARTIALCONECOUNT	all cones visible from established view points were counted using binoculars
AND	Bare Mountain	CNCT_01	NA	CNCT_01ABAM19	Abies_amabilis	1997	0	NA	NA	Breast Height	NA	PARTIALCONECOUNT	all cones visible from established view points were counted using binoculars
AND	Bare Mountain	CNCT_01	NA	CNCT_01ABAM19	Abies_amabilis	1998	0	NA	NA	Breast Height	NA	PARTIALCONECOUNT	all cones visible from established view points were counted using binoculars
AND	Bare Mountain	CNCT_01	NA	CNCT_01ABAM19	Abies_amabilis	1999	0	NA	NA	Breast Height	NA	PARTIALCONECOUNT	all cones visible from established view points were counted using binoculars
AND	Bare Mountain	CNCT_01	NA	CNCT_01ABAM19	Abies_amabilis	2000	0	NA	NA	Breast Height	NA	PARTIALCONECOUNT	all cones visible from established view points were counted using binoculars
AND	Bare Mountain	CNCT_01	NA	CNCT_01ABAM19	Abies_amabilis	2001	2	NA	NA	Breast Height	NA	PARTIALCONECOUNT	all cones visible from established view points were counted using binoculars
AND	Bare Mountain	CNCT_01	NA	CNCT_01ABAM19	Abies_amabilis	2002	12	NA	NA	Breast Height	NA	PARTIALCONECOUNT	all cones visible from established view points were counted using binoculars
AND	Bare Mountain	CNCT_01	NA	CNCT_01ABAM19	Abies_amabilis	2003	25	NA	NA	Breast Height	NA	PARTIALCONECOUNT	all cones visible from established view points were counted using binoculars
AND	Bare Mountain	CNCT_01	NA	CNCT_01ABAM19	Abies_amabilis	2004	0	NA	NA	Breast Height	NA	PARTIALCONECOUNT	all cones visible from established view points were counted using binoculars
AND	Bare Mountain	CNCT_01	NA	CNCT_01ABAM19	Abies_amabilis	2005	0	NA	NA	Breast Height	NA	PARTIALCONECOUNT	all cones visible from established view points were counted using binoculars
AND	Bare Mountain	CNCT_01	NA	CNCT_01ABAM19	Abies_amabilis	2006	0	NA	NA	Breast Height	NA	PARTIALCONECOUNT	all cones visible from established view points were counted using binoculars
AND	Bare Mountain	CNCT_01	NA	CNCT_01ABAM19	Abies_amabilis	2007	0	NA	NA	Breast Height	NA	PARTIALCONECOUNT	all cones visible from established view points were counted using binoculars
AND	Bare Mountain	CNCT_01	NA	CNCT_01ABAM19	Abies_amabilis	2008	0	NA	NA	Breast Height	NA	PARTIALCONECOUNT	all cones visible from established view points were counted using binoculars
AND	Bare Mountain	CNCT_01	NA	CNCT_01ABAM19	Abies_amabilis	2009	0	NA	NA	Breast Height	NA	PARTIALCONECOUNT	all cones visible from established view points were counted using binoculars
AND	Bare Mountain	CNCT_01	NA	CNCT_01ABAM19	Abies_amabilis	2010	0	NA	NA	Breast Height	NA	PARTIALCONECOUNT	all cones visible from established view points were counted using binoculars
AND	Bare Mountain	CNCT_01	NA	CNCT_01ABAM19	Abies_amabilis	2011	16	NA	NA	Breast Height	NA	PARTIALCONECOUNT	all cones visible from established view points were counted using binoculars
AND	Bare Mountain	CNCT_01	NA	CNCT_01ABAM19	Abies_amabilis	2012	0	NA	NA	Breast Height	NA	PARTIALCONECOUNT	all cones visible from established view points were counted using binoculars
AND	Bare Mountain	CNCT_01	NA	CNCT_01ABAM19	Abies_amabilis	2013	0	NA	NA	Breast Height	NA	PARTIALCONECOUNT	all cones visible from established view points were counted using binoculars
AND	Bare Mountain	CNCT_01	NA	CNCT_01ABAM19	Abies_amabilis	2014	NA	NA	NA	Breast Height	NA	PARTIALCONECOUNT	all cones visible from established view points were counted using binoculars
AND	Bare Mountain	CNCT_01	NA	CNCT_01ABAM20	Abies_amabilis	1962	19	78	NA	Breast Height	NA	PARTIALCONECOUNT	all cones visible from established view points were counted using binoculars
AND	Bare Mountain	CNCT_01	NA	CNCT_01ABAM20	Abies_amabilis	1963	0	NA	NA	Breast Height	NA	PARTIALCONECOUNT	all cones visible from established view points were counted using binoculars
AND	Bare Mountain	CNCT_01	NA	CNCT_01ABAM20	Abies_amabilis	1964	0	NA	NA	Breast Height	NA	PARTIALCONECOUNT	all cones visible from established view points were counted using binoculars
AND	Bare Mountain	CNCT_01	NA	CNCT_01ABAM20	Abies_amabilis	1965	2	NA	NA	Breast Height	NA	PARTIALCONECOUNT	all cones visible from established view points were counted using binoculars
AND	Bare Mountain	CNCT_01	NA	CNCT_01ABAM20	Abies_amabilis	1966	0	NA	NA	Breast Height	NA	PARTIALCONECOUNT	all cones visible from established view points were counted using binoculars
AND	Bare Mountain	CNCT_01	NA	CNCT_01ABAM20	Abies_amabilis	1967	0	NA	NA	Breast Height	NA	PARTIALCONECOUNT	all cones visible from established view points were counted using binoculars
AND	Bare Mountain	CNCT_01	NA	CNCT_01ABAM20	Abies_amabilis	1968	137	NA	NA	Breast Height	NA	PARTIALCONECOUNT	all cones visible from established view points were counted using binoculars
AND	Bare Mountain	CNCT_01	NA	CNCT_01ABAM20	Abies_amabilis	1969	0	NA	NA	Breast Height	NA	PARTIALCONECOUNT	all cones visible from established view points were counted using binoculars
AND	Bare Mountain	CNCT_01	NA	CNCT_01ABAM20	Abies_amabilis	1970	7	NA	NA	Breast Height	NA	PARTIALCONECOUNT	all cones visible from established view points were counted using binoculars
AND	Bare Mountain	CNCT_01	NA	CNCT_01ABAM20	Abies_amabilis	1971	22	NA	NA	Breast Height	NA	PARTIALCONECOUNT	all cones visible from established view points were counted using binoculars
AND	Bare Mountain	CNCT_01	NA	CNCT_01ABAM20	Abies_amabilis	1972	0	NA	NA	Breast Height	NA	PARTIALCONECOUNT	all cones visible from established view points were counted using binoculars
AND	Bare Mountain	CNCT_01	NA	CNCT_01ABAM20	Abies_amabilis	1973	0	NA	NA	Breast Height	NA	PARTIALCONECOUNT	all cones visible from established view points were counted using binoculars
AND	Bare Mountain	CNCT_01	NA	CNCT_01ABAM20	Abies_amabilis	1974	7	NA	NA	Breast Height	NA	PARTIALCONECOUNT	all cones visible from established view points were counted using binoculars
AND	Bare Mountain	CNCT_01	NA	CNCT_01ABAM20	Abies_amabilis	1975	0	NA	NA	Breast Height	NA	PARTIALCONECOUNT	all cones visible from established view points were counted using binoculars
AND	Bare Mountain	CNCT_01	NA	CNCT_01ABAM20	Abies_amabilis	1976	3	NA	NA	Breast Height	NA	PARTIALCONECOUNT	all cones visible from established view points were counted using binoculars
AND	Bare Mountain	CNCT_01	NA	CNCT_01ABAM20	Abies_amabilis	1977	0	NA	NA	Breast Height	NA	PARTIALCONECOUNT	all cones visible from established view points were counted using binoculars
AND	Bare Mountain	CNCT_01	NA	CNCT_01ABAM20	Abies_amabilis	1978	2	NA	NA	Breast Height	NA	PARTIALCONECOUNT	all cones visible from established view points were counted using binoculars
AND	Bare Mountain	CNCT_01	NA	CNCT_01ABAM20	Abies_amabilis	1979	4	NA	NA	Breast Height	NA	PARTIALCONECOUNT	all cones visible from established view points were counted using binoculars
AND	Bare Mountain	CNCT_01	NA	CNCT_01ABAM20	Abies_amabilis	1980	14	NA	NA	Breast Height	NA	PARTIALCONECOUNT	all cones visible from established view points were counted using binoculars
AND	Bare Mountain	CNCT_01	NA	CNCT_01ABAM20	Abies_amabilis	1981	0	NA	NA	Breast Height	NA	PARTIALCONECOUNT	all cones visible from established view points were counted using binoculars
AND	Bare Mountain	CNCT_01	NA	CNCT_01ABAM20	Abies_amabilis	1982	59	NA	NA	Breast Height	NA	PARTIALCONECOUNT	all cones visible from established view points were counted using binoculars
AND	Bare Mountain	CNCT_01	NA	CNCT_01ABAM20	Abies_amabilis	1983	0	NA	NA	Breast Height	NA	PARTIALCONECOUNT	all cones visible from established view points were counted using binoculars
AND	Bare Mountain	CNCT_01	NA	CNCT_01ABAM20	Abies_amabilis	1984	0	NA	NA	Breast Height	NA	PARTIALCONECOUNT	all cones visible from established view points were counted using binoculars
AND	Bare Mountain	CNCT_01	NA	CNCT_01ABAM20	Abies_amabilis	1985	54	NA	NA	Breast Height	NA	PARTIALCONECOUNT	all cones visible from established view points were counted using binoculars
AND	Bare Mountain	CNCT_01	NA	CNCT_01ABAM20	Abies_amabilis	1986	0	NA	NA	Breast Height	NA	PARTIALCONECOUNT	all cones visible from established view points were counted using binoculars
AND	Bare Mountain	CNCT_01	NA	CNCT_01ABAM20	Abies_amabilis	1987	0	NA	NA	Breast Height	NA	PARTIALCONECOUNT	all cones visible from established view points were counted using binoculars
AND	Bare Mountain	CNCT_01	NA	CNCT_01ABAM20	Abies_amabilis	1988	11	NA	NA	Breast Height	NA	PARTIALCONECOUNT	all cones visible from established view points were counted using binoculars
AND	Bare Mountain	CNCT_01	NA	CNCT_01ABAM20	Abies_amabilis	1989	0	NA	NA	Breast Height	NA	PARTIALCONECOUNT	all cones visible from established view points were counted using binoculars
AND	Bare Mountain	CNCT_01	NA	CNCT_01ABAM20	Abies_amabilis	1990	20	NA	NA	Breast Height	NA	PARTIALCONECOUNT	all cones visible from established view points were counted using binoculars
AND	Bare Mountain	CNCT_01	NA	CNCT_01ABAM20	Abies_amabilis	1991	100	NA	NA	Breast Height	NA	PARTIALCONECOUNT	all cones visible from established view points were counted using binoculars
AND	Bare Mountain	CNCT_01	NA	CNCT_01ABAM20	Abies_amabilis	1992	0	NA	NA	Breast Height	NA	PARTIALCONECOUNT	all cones visible from established view points were counted using binoculars
AND	Bare Mountain	CNCT_01	NA	CNCT_01ABAM20	Abies_amabilis	1993	13	NA	NA	Breast Height	NA	PARTIALCONECOUNT	all cones visible from established view points were counted using binoculars
AND	Bare Mountain	CNCT_01	NA	CNCT_01ABAM20	Abies_amabilis	1994	0	90.5	NA	Breast Height	NA	PARTIALCONECOUNT	all cones visible from established view points were counted using binoculars
AND	Bare Mountain	CNCT_01	NA	CNCT_01ABAM20	Abies_amabilis	1995	84	NA	NA	Breast Height	NA	PARTIALCONECOUNT	all cones visible from established view points were counted using binoculars
AND	Bare Mountain	CNCT_01	NA	CNCT_01ABAM20	Abies_amabilis	1996	0	NA	NA	Breast Height	NA	PARTIALCONECOUNT	all cones visible from established view points were counted using binoculars
AND	Bare Mountain	CNCT_01	NA	CNCT_01ABAM20	Abies_amabilis	1997	14	NA	NA	Breast Height	NA	PARTIALCONECOUNT	all cones visible from established view points were counted using binoculars
AND	Bare Mountain	CNCT_01	NA	CNCT_01ABAM20	Abies_amabilis	1998	0	NA	NA	Breast Height	NA	PARTIALCONECOUNT	all cones visible from established view points were counted using binoculars
AND	Bare Mountain	CNCT_01	NA	CNCT_01ABAM20	Abies_amabilis	1999	14	NA	NA	Breast Height	NA	PARTIALCONECOUNT	all cones visible from established view points were counted using binoculars
AND	Bare Mountain	CNCT_01	NA	CNCT_01ABAM20	Abies_amabilis	2000	1	NA	NA	Breast Height	NA	PARTIALCONECOUNT	all cones visible from established view points were counted using binoculars
AND	Bare Mountain	CNCT_01	NA	CNCT_01ABAM20	Abies_amabilis	2001	0	NA	NA	Breast Height	NA	PARTIALCONECOUNT	all cones visible from established view points were counted using binoculars
AND	Bare Mountain	CNCT_01	NA	CNCT_01ABAM20	Abies_amabilis	2002	6	NA	NA	Breast Height	NA	PARTIALCONECOUNT	all cones visible from established view points were counted using binoculars
AND	Bare Mountain	CNCT_01	NA	CNCT_01ABAM20	Abies_amabilis	2003	10	NA	NA	Breast Height	NA	PARTIALCONECOUNT	all cones visible from established view points were counted using binoculars
AND	Bare Mountain	CNCT_01	NA	CNCT_01ABAM20	Abies_amabilis	2004	0	NA	NA	Breast Height	NA	PARTIALCONECOUNT	all cones visible from established view points were counted using binoculars
AND	Bare Mountain	CNCT_01	NA	CNCT_01ABAM20	Abies_amabilis	2005	2	NA	NA	Breast Height	NA	PARTIALCONECOUNT	all cones visible from established view points were counted using binoculars
AND	Bare Mountain	CNCT_01	NA	CNCT_01ABAM20	Abies_amabilis	2006	0	NA	NA	Breast Height	NA	PARTIALCONECOUNT	all cones visible from established view points were counted using binoculars
AND	Bare Mountain	CNCT_01	NA	CNCT_01ABAM20	Abies_amabilis	2007	18	NA	NA	Breast Height	NA	PARTIALCONECOUNT	all cones visible from established view points were counted using binoculars
AND	Bare Mountain	CNCT_01	NA	CNCT_01ABAM20	Abies_amabilis	2008	0	NA	NA	Breast Height	NA	PARTIALCONECOUNT	all cones visible from established view points were counted using binoculars
AND	Bare Mountain	CNCT_01	NA	CNCT_01ABAM20	Abies_amabilis	2009	11	NA	NA	Breast Height	NA	PARTIALCONECOUNT	all cones visible from established view points were counted using binoculars
AND	Bare Mountain	CNCT_01	NA	CNCT_01ABAM20	Abies_amabilis	2010	0	NA	NA	Breast Height	NA	PARTIALCONECOUNT	all cones visible from established view points were counted using binoculars
AND	Bare Mountain	CNCT_01	NA	CNCT_01ABAM20	Abies_amabilis	2011	40	NA	NA	Breast Height	NA	PARTIALCONECOUNT	all cones visible from established view points were counted using binoculars
AND	Bare Mountain	CNCT_01	NA	CNCT_01ABAM20	Abies_amabilis	2012	0	NA	NA	Breast Height	NA	PARTIALCONECOUNT	all cones visible from established view points were counted using binoculars
AND	Bare Mountain	CNCT_01	NA	CNCT_01ABAM20	Abies_amabilis	2013	5	NA	NA	Breast Height	NA	PARTIALCONECOUNT	all cones visible from established view points were counted using binoculars
AND	Bare Mountain	CNCT_01	NA	CNCT_01ABAM20	Abies_amabilis	2014	3	NA	NA	Breast Height	NA	PARTIALCONECOUNT	all cones visible from established view points were counted using binoculars
AND	Bare Mountain	CNCT_01	NA	CNCT_01ABAM20	Abies_amabilis	2015	0	NA	NA	Breast Height	NA	PARTIALCONECOUNT	all cones visible from established view points were counted using binoculars
AND	Bare Mountain	CNCT_01	NA	CNCT_01ABAM20	Abies_amabilis	2016	0	NA	NA	Breast Height	NA	PARTIALCONECOUNT	all cones visible from established view points were counted using binoculars
AND	Bare Mountain	CNCT_01	NA	CNCT_01ABAM20	Abies_amabilis	2017	0	NA	NA	Breast Height	NA	PARTIALCONECOUNT	all cones visible from established view points were counted using binoculars
AND	Bare Mountain	CNCT_01	NA	CNCT_01ABAM20	Abies_amabilis	2018	7	NA	NA	Breast Height	NA	PARTIALCONECOUNT	all cones visible from established view points were counted using binoculars
AND	Bare Mountain	CNCT_01	NA	CNCT_01ABAM20	Abies_amabilis	2019	0	NA	NA	Breast Height	NA	PARTIALCONECOUNT	all cones visible from established view points were counted using binoculars
AND	Bare Mountain	CNCT_01	NA	CNCT_01ABAM21	Abies_amabilis	1962	17	66.5	NA	Breast Height	NA	PARTIALCONECOUNT	all cones visible from established view points were counted using binoculars
AND	Bare Mountain	CNCT_01	NA	CNCT_01ABAM21	Abies_amabilis	1963	0	NA	NA	Breast Height	NA	PARTIALCONECOUNT	all cones visible from established view points were counted using binoculars
AND	Bare Mountain	CNCT_01	NA	CNCT_01ABAM21	Abies_amabilis	1964	0	NA	NA	Breast Height	NA	PARTIALCONECOUNT	all cones visible from established view points were counted using binoculars
AND	Bare Mountain	CNCT_01	NA	CNCT_01ABAM21	Abies_amabilis	1965	0	NA	NA	Breast Height	NA	PARTIALCONECOUNT	all cones visible from established view points were counted using binoculars
AND	Bare Mountain	CNCT_01	NA	CNCT_01ABAM21	Abies_amabilis	1966	0	NA	NA	Breast Height	NA	PARTIALCONECOUNT	all cones visible from established view points were counted using binoculars
AND	Bare Mountain	CNCT_01	NA	CNCT_01ABAM21	Abies_amabilis	1967	0	NA	NA	Breast Height	NA	PARTIALCONECOUNT	all cones visible from established view points were counted using binoculars
AND	Bare Mountain	CNCT_01	NA	CNCT_01ABAM21	Abies_amabilis	1968	78	NA	NA	Breast Height	NA	PARTIALCONECOUNT	all cones visible from established view points were counted using binoculars
AND	Bare Mountain	CNCT_01	NA	CNCT_01ABAM21	Abies_amabilis	1969	0	NA	NA	Breast Height	NA	PARTIALCONECOUNT	all cones visible from established view points were counted using binoculars
AND	Bare Mountain	CNCT_01	NA	CNCT_01ABAM21	Abies_amabilis	1970	1	NA	NA	Breast Height	NA	PARTIALCONECOUNT	all cones visible from established view points were counted using binoculars
AND	Bare Mountain	CNCT_01	NA	CNCT_01ABAM21	Abies_amabilis	1971	14	NA	NA	Breast Height	NA	PARTIALCONECOUNT	all cones visible from established view points were counted using binoculars
AND	Bare Mountain	CNCT_01	NA	CNCT_01ABAM21	Abies_amabilis	1972	0	NA	NA	Breast Height	NA	PARTIALCONECOUNT	all cones visible from established view points were counted using binoculars
AND	Bare Mountain	CNCT_01	NA	CNCT_01ABAM21	Abies_amabilis	1973	0	NA	NA	Breast Height	NA	PARTIALCONECOUNT	all cones visible from established view points were counted using binoculars
AND	Bare Mountain	CNCT_01	NA	CNCT_01ABAM21	Abies_amabilis	1974	0	NA	NA	Breast Height	NA	PARTIALCONECOUNT	all cones visible from established view points were counted using binoculars
AND	Bare Mountain	CNCT_01	NA	CNCT_01ABAM21	Abies_amabilis	1975	0	NA	NA	Breast Height	NA	PARTIALCONECOUNT	all cones visible from established view points were counted using binoculars
AND	Bare Mountain	CNCT_01	NA	CNCT_01ABAM21	Abies_amabilis	1976	0	NA	NA	Breast Height	NA	PARTIALCONECOUNT	all cones visible from established view points were counted using binoculars
AND	Bare Mountain	CNCT_01	NA	CNCT_01ABAM21	Abies_amabilis	1977	0	NA	NA	Breast Height	NA	PARTIALCONECOUNT	all cones visible from established view points were counted using binoculars
AND	Bare Mountain	CNCT_01	NA	CNCT_01ABAM21	Abies_amabilis	1978	5	NA	NA	Breast Height	NA	PARTIALCONECOUNT	all cones visible from established view points were counted using binoculars
AND	Bare Mountain	CNCT_01	NA	CNCT_01ABAM21	Abies_amabilis	1979	1	NA	NA	Breast Height	NA	PARTIALCONECOUNT	all cones visible from established view points were counted using binoculars
AND	Bare Mountain	CNCT_01	NA	CNCT_01ABAM21	Abies_amabilis	1980	19	NA	NA	Breast Height	NA	PARTIALCONECOUNT	all cones visible from established view points were counted using binoculars
AND	Bare Mountain	CNCT_01	NA	CNCT_01ABAM21	Abies_amabilis	1981	0	NA	NA	Breast Height	NA	PARTIALCONECOUNT	all cones visible from established view points were counted using binoculars
AND	Bare Mountain	CNCT_01	NA	CNCT_01ABAM21	Abies_amabilis	1982	20	NA	NA	Breast Height	NA	PARTIALCONECOUNT	all cones visible from established view points were counted using binoculars
AND	Bare Mountain	CNCT_01	NA	CNCT_01ABAM21	Abies_amabilis	1983	0	NA	NA	Breast Height	NA	PARTIALCONECOUNT	all cones visible from established view points were counted using binoculars
AND	Bare Mountain	CNCT_01	NA	CNCT_01ABAM21	Abies_amabilis	1984	0	NA	NA	Breast Height	NA	PARTIALCONECOUNT	all cones visible from established view points were counted using binoculars
AND	Bare Mountain	CNCT_01	NA	CNCT_01ABAM21	Abies_amabilis	1985	59	NA	NA	Breast Height	NA	PARTIALCONECOUNT	all cones visible from established view points were counted using binoculars
AND	Bare Mountain	CNCT_01	NA	CNCT_01ABAM21	Abies_amabilis	1986	0	NA	NA	Breast Height	NA	PARTIALCONECOUNT	all cones visible from established view points were counted using binoculars
AND	Bare Mountain	CNCT_01	NA	CNCT_01ABAM21	Abies_amabilis	1987	6	NA	NA	Breast Height	NA	PARTIALCONECOUNT	all cones visible from established view points were counted using binoculars
AND	Bare Mountain	CNCT_01	NA	CNCT_01ABAM21	Abies_amabilis	1988	6	NA	NA	Breast Height	NA	PARTIALCONECOUNT	all cones visible from established view points were counted using binoculars
AND	Bare Mountain	CNCT_01	NA	CNCT_01ABAM21	Abies_amabilis	1989	0	NA	NA	Breast Height	NA	PARTIALCONECOUNT	all cones visible from established view points were counted using binoculars
AND	Bare Mountain	CNCT_01	NA	CNCT_01ABAM21	Abies_amabilis	1990	0	NA	NA	Breast Height	NA	PARTIALCONECOUNT	all cones visible from established view points were counted using binoculars
AND	Bare Mountain	CNCT_01	NA	CNCT_01ABAM21	Abies_amabilis	1991	0	NA	NA	Breast Height	NA	PARTIALCONECOUNT	all cones visible from established view points were counted using binoculars
AND	Bare Mountain	CNCT_01	NA	CNCT_01ABAM21	Abies_amabilis	1992	0	NA	NA	Breast Height	NA	PARTIALCONECOUNT	all cones visible from established view points were counted using binoculars
AND	Bare Mountain	CNCT_01	NA	CNCT_01ABAM21	Abies_amabilis	1993	4	NA	NA	Breast Height	NA	PARTIALCONECOUNT	all cones visible from established view points were counted using binoculars
AND	Bare Mountain	CNCT_01	NA	CNCT_01ABAM21	Abies_amabilis	1994	0	81.7	NA	Breast Height	NA	PARTIALCONECOUNT	all cones visible from established view points were counted using binoculars
AND	Bare Mountain	CNCT_01	NA	CNCT_01ABAM21	Abies_amabilis	1995	47	NA	NA	Breast Height	NA	PARTIALCONECOUNT	all cones visible from established view points were counted using binoculars
AND	Bare Mountain	CNCT_01	NA	CNCT_01ABAM21	Abies_amabilis	1996	0	NA	NA	Breast Height	NA	PARTIALCONECOUNT	all cones visible from established view points were counted using binoculars
AND	Bare Mountain	CNCT_01	NA	CNCT_01ABAM21	Abies_amabilis	1997	33	NA	NA	Breast Height	NA	PARTIALCONECOUNT	all cones visible from established view points were counted using binoculars
AND	Bare Mountain	CNCT_01	NA	CNCT_01ABAM21	Abies_amabilis	1998	0	NA	NA	Breast Height	NA	PARTIALCONECOUNT	all cones visible from established view points were counted using binoculars
AND	Bare Mountain	CNCT_01	NA	CNCT_01ABAM21	Abies_amabilis	1999	0	NA	NA	Breast Height	NA	PARTIALCONECOUNT	all cones visible from established view points were counted using binoculars
AND	Bare Mountain	CNCT_01	NA	CNCT_01ABAM21	Abies_amabilis	2000	2	NA	NA	Breast Height	NA	PARTIALCONECOUNT	all cones visible from established view points were counted using binoculars
AND	Bare Mountain	CNCT_01	NA	CNCT_01ABAM21	Abies_amabilis	2001	0	NA	NA	Breast Height	NA	PARTIALCONECOUNT	all cones visible from established view points were counted using binoculars
AND	Bare Mountain	CNCT_01	NA	CNCT_01ABAM21	Abies_amabilis	2002	0	NA	NA	Breast Height	NA	PARTIALCONECOUNT	all cones visible from established view points were counted using binoculars
AND	Bare Mountain	CNCT_01	NA	CNCT_01ABAM21	Abies_amabilis	2003	0	NA	NA	Breast Height	NA	PARTIALCONECOUNT	all cones visible from established view points were counted using binoculars
AND	Bare Mountain	CNCT_01	NA	CNCT_01ABAM21	Abies_amabilis	2004	0	NA	NA	Breast Height	NA	PARTIALCONECOUNT	all cones visible from established view points were counted using binoculars
AND	Bare Mountain	CNCT_01	NA	CNCT_01ABAM21	Abies_amabilis	2005	0	NA	NA	Breast Height	NA	PARTIALCONECOUNT	all cones visible from established view points were counted using binoculars
AND	Bare Mountain	CNCT_01	NA	CNCT_01ABAM21	Abies_amabilis	2006	0	NA	NA	Breast Height	NA	PARTIALCONECOUNT	all cones visible from established view points were counted using binoculars
AND	Bare Mountain	CNCT_01	NA	CNCT_01ABAM21	Abies_amabilis	2007	0	NA	NA	Breast Height	NA	PARTIALCONECOUNT	all cones visible from established view points were counted using binoculars
AND	Bare Mountain	CNCT_01	NA	CNCT_01ABAM21	Abies_amabilis	2008	0	NA	NA	Breast Height	NA	PARTIALCONECOUNT	all cones visible from established view points were counted using binoculars
AND	Bare Mountain	CNCT_01	NA	CNCT_01ABAM21	Abies_amabilis	2009	2	NA	NA	Breast Height	NA	PARTIALCONECOUNT	all cones visible from established view points were counted using binoculars
AND	Bare Mountain	CNCT_01	NA	CNCT_01ABAM21	Abies_amabilis	2010	0	NA	NA	Breast Height	NA	PARTIALCONECOUNT	all cones visible from established view points were counted using binoculars
AND	Bare Mountain	CNCT_01	NA	CNCT_01ABAM21	Abies_amabilis	2011	16	NA	NA	Breast Height	NA	PARTIALCONECOUNT	all cones visible from established view points were counted using binoculars
AND	Bare Mountain	CNCT_01	NA	CNCT_01ABAM21	Abies_amabilis	2012	0	NA	NA	Breast Height	NA	PARTIALCONECOUNT	all cones visible from established view points were counted using binoculars
AND	Bare Mountain	CNCT_01	NA	CNCT_01ABAM21	Abies_amabilis	2013	0	NA	NA	Breast Height	NA	PARTIALCONECOUNT	all cones visible from established view points were counted using binoculars
AND	Bare Mountain	CNCT_01	NA	CNCT_01ABAM21	Abies_amabilis	2014	5	NA	NA	Breast Height	NA	PARTIALCONECOUNT	all cones visible from established view points were counted using binoculars
AND	Bare Mountain	CNCT_01	NA	CNCT_01ABAM21	Abies_amabilis	2015	0	NA	NA	Breast Height	NA	PARTIALCONECOUNT	all cones visible from established view points were counted using binoculars
AND	Bare Mountain	CNCT_01	NA	CNCT_01ABAM21	Abies_amabilis	2016	30	NA	NA	Breast Height	NA	PARTIALCONECOUNT	all cones visible from established view points were counted using binoculars
AND	Bare Mountain	CNCT_01	NA	CNCT_01ABAM21	Abies_amabilis	2017	0	NA	NA	Breast Height	NA	PARTIALCONECOUNT	all cones visible from established view points were counted using binoculars
AND	Bare Mountain	CNCT_01	NA	CNCT_01ABAM21	Abies_amabilis	2018	17	NA	NA	Breast Height	NA	PARTIALCONECOUNT	all cones visible from established view points were counted using binoculars
AND	Bare Mountain	CNCT_01	NA	CNCT_01ABAM21	Abies_amabilis	2019	0	NA	NA	Breast Height	NA	PARTIALCONECOUNT	all cones visible from established view points were counted using binoculars
AND	Bare Mountain	CNCT_01	NA	CNCT_01ABAM22	Abies_amabilis	1962	34	43.2	NA	Breast Height	NA	PARTIALCONECOUNT	all cones visible from established view points were counted using binoculars
AND	Bare Mountain	CNCT_01	NA	CNCT_01ABAM22	Abies_amabilis	1963	0	NA	NA	Breast Height	NA	PARTIALCONECOUNT	all cones visible from established view points were counted using binoculars
AND	Bare Mountain	CNCT_01	NA	CNCT_01ABAM22	Abies_amabilis	1964	0	NA	NA	Breast Height	NA	PARTIALCONECOUNT	all cones visible from established view points were counted using binoculars
AND	Bare Mountain	CNCT_01	NA	CNCT_01ABAM22	Abies_amabilis	1965	0	NA	NA	Breast Height	NA	PARTIALCONECOUNT	all cones visible from established view points were counted using binoculars
AND	Bare Mountain	CNCT_01	NA	CNCT_01ABAM22	Abies_amabilis	1966	0	NA	NA	Breast Height	NA	PARTIALCONECOUNT	all cones visible from established view points were counted using binoculars
AND	Bare Mountain	CNCT_01	NA	CNCT_01ABAM22	Abies_amabilis	1967	0	NA	NA	Breast Height	NA	PARTIALCONECOUNT	all cones visible from established view points were counted using binoculars
AND	Bare Mountain	CNCT_01	NA	CNCT_01ABAM22	Abies_amabilis	1968	75	NA	NA	Breast Height	NA	PARTIALCONECOUNT	all cones visible from established view points were counted using binoculars
AND	Bare Mountain	CNCT_01	NA	CNCT_01ABAM22	Abies_amabilis	1969	0	NA	NA	Breast Height	NA	PARTIALCONECOUNT	all cones visible from established view points were counted using binoculars
AND	Bare Mountain	CNCT_01	NA	CNCT_01ABAM22	Abies_amabilis	1970	0	NA	NA	Breast Height	NA	PARTIALCONECOUNT	all cones visible from established view points were counted using binoculars
AND	Bare Mountain	CNCT_01	NA	CNCT_01ABAM22	Abies_amabilis	1971	49	NA	NA	Breast Height	NA	PARTIALCONECOUNT	all cones visible from established view points were counted using binoculars
AND	Bare Mountain	CNCT_01	NA	CNCT_01ABAM22	Abies_amabilis	1972	0	NA	NA	Breast Height	NA	PARTIALCONECOUNT	all cones visible from established view points were counted using binoculars
AND	Bare Mountain	CNCT_01	NA	CNCT_01ABAM22	Abies_amabilis	1973	0	NA	NA	Breast Height	NA	PARTIALCONECOUNT	all cones visible from established view points were counted using binoculars
AND	Bare Mountain	CNCT_01	NA	CNCT_01ABAM22	Abies_amabilis	1974	0	NA	NA	Breast Height	NA	PARTIALCONECOUNT	all cones visible from established view points were counted using binoculars
AND	Bare Mountain	CNCT_01	NA	CNCT_01ABAM22	Abies_amabilis	1975	0	NA	NA	Breast Height	NA	PARTIALCONECOUNT	all cones visible from established view points were counted using binoculars
AND	Bare Mountain	CNCT_01	NA	CNCT_01ABAM22	Abies_amabilis	1976	0	NA	NA	Breast Height	NA	PARTIALCONECOUNT	all cones visible from established view points were counted using binoculars
AND	Bare Mountain	CNCT_01	NA	CNCT_01ABAM22	Abies_amabilis	1977	2	NA	NA	Breast Height	NA	PARTIALCONECOUNT	all cones visible from established view points were counted using binoculars
AND	Bare Mountain	CNCT_01	NA	CNCT_01ABAM22	Abies_amabilis	1978	30	NA	NA	Breast Height	NA	PARTIALCONECOUNT	all cones visible from established view points were counted using binoculars
AND	Bare Mountain	CNCT_01	NA	CNCT_01ABAM22	Abies_amabilis	1979	1	NA	NA	Breast Height	NA	PARTIALCONECOUNT	all cones visible from established view points were counted using binoculars
AND	Bare Mountain	CNCT_01	NA	CNCT_01ABAM22	Abies_amabilis	1980	23	NA	NA	Breast Height	NA	PARTIALCONECOUNT	all cones visible from established view points were counted using binoculars
AND	Bare Mountain	CNCT_01	NA	CNCT_01ABAM22	Abies_amabilis	1981	0	NA	NA	Breast Height	NA	PARTIALCONECOUNT	all cones visible from established view points were counted using binoculars
AND	Bare Mountain	CNCT_01	NA	CNCT_01ABAM22	Abies_amabilis	1982	61	NA	NA	Breast Height	NA	PARTIALCONECOUNT	all cones visible from established view points were counted using binoculars
AND	Bare Mountain	CNCT_01	NA	CNCT_01ABAM22	Abies_amabilis	1983	0	NA	NA	Breast Height	NA	PARTIALCONECOUNT	all cones visible from established view points were counted using binoculars
AND	Bare Mountain	CNCT_01	NA	CNCT_01ABAM22	Abies_amabilis	1984	0	NA	NA	Breast Height	NA	PARTIALCONECOUNT	all cones visible from established view points were counted using binoculars
AND	Bare Mountain	CNCT_01	NA	CNCT_01ABAM22	Abies_amabilis	1985	103	NA	NA	Breast Height	NA	PARTIALCONECOUNT	all cones visible from established view points were counted using binoculars
AND	Bare Mountain	CNCT_01	NA	CNCT_01ABAM22	Abies_amabilis	1986	0	NA	NA	Breast Height	NA	PARTIALCONECOUNT	all cones visible from established view points were counted using binoculars
AND	Bare Mountain	CNCT_01	NA	CNCT_01ABAM22	Abies_amabilis	1987	13	NA	NA	Breast Height	NA	PARTIALCONECOUNT	all cones visible from established view points were counted using binoculars
AND	Bare Mountain	CNCT_01	NA	CNCT_01ABAM22	Abies_amabilis	1988	0	NA	NA	Breast Height	NA	PARTIALCONECOUNT	all cones visible from established view points were counted using binoculars
AND	Bare Mountain	CNCT_01	NA	CNCT_01ABAM22	Abies_amabilis	1989	0	NA	NA	Breast Height	NA	PARTIALCONECOUNT	all cones visible from established view points were counted using binoculars
AND	Bare Mountain	CNCT_01	NA	CNCT_01ABAM22	Abies_amabilis	1990	0	NA	NA	Breast Height	NA	PARTIALCONECOUNT	all cones visible from established view points were counted using binoculars
AND	Bare Mountain	CNCT_01	NA	CNCT_01ABAM22	Abies_amabilis	1991	37	NA	NA	Breast Height	NA	PARTIALCONECOUNT	all cones visible from established view points were counted using binoculars
AND	Bare Mountain	CNCT_01	NA	CNCT_01ABAM22	Abies_amabilis	1992	0	NA	NA	Breast Height	NA	PARTIALCONECOUNT	all cones visible from established view points were counted using binoculars
AND	Bare Mountain	CNCT_01	NA	CNCT_01ABAM22	Abies_amabilis	1993	19	NA	NA	Breast Height	NA	PARTIALCONECOUNT	all cones visible from established view points were counted using binoculars
AND	Bare Mountain	CNCT_01	NA	CNCT_01ABAM22	Abies_amabilis	1994	0	58.2	NA	Breast Height	NA	PARTIALCONECOUNT	all cones visible from established view points were counted using binoculars
AND	Bare Mountain	CNCT_01	NA	CNCT_01ABAM22	Abies_amabilis	1995	96	NA	NA	Breast Height	NA	PARTIALCONECOUNT	all cones visible from established view points were counted using binoculars
AND	Bare Mountain	CNCT_01	NA	CNCT_01ABAM22	Abies_amabilis	1996	0	NA	NA	Breast Height	NA	PARTIALCONECOUNT	all cones visible from established view points were counted using binoculars
AND	Bare Mountain	CNCT_01	NA	CNCT_01ABAM22	Abies_amabilis	1997	31	NA	NA	Breast Height	NA	PARTIALCONECOUNT	all cones visible from established view points were counted using binoculars
AND	Bare Mountain	CNCT_01	NA	CNCT_01ABAM22	Abies_amabilis	1998	0	NA	NA	Breast Height	NA	PARTIALCONECOUNT	all cones visible from established view points were counted using binoculars
AND	Bare Mountain	CNCT_01	NA	CNCT_01ABAM22	Abies_amabilis	1999	0	NA	NA	Breast Height	NA	PARTIALCONECOUNT	all cones visible from established view points were counted using binoculars
AND	Bare Mountain	CNCT_01	NA	CNCT_01ABAM22	Abies_amabilis	2000	23	NA	NA	Breast Height	NA	PARTIALCONECOUNT	all cones visible from established view points were counted using binoculars
AND	Bare Mountain	CNCT_01	NA	CNCT_01ABAM22	Abies_amabilis	2001	0	NA	NA	Breast Height	NA	PARTIALCONECOUNT	all cones visible from established view points were counted using binoculars
AND	Bare Mountain	CNCT_01	NA	CNCT_01ABAM22	Abies_amabilis	2002	9	NA	NA	Breast Height	NA	PARTIALCONECOUNT	all cones visible from established view points were counted using binoculars
AND	Bare Mountain	CNCT_01	NA	CNCT_01ABAM22	Abies_amabilis	2003	8	NA	NA	Breast Height	NA	PARTIALCONECOUNT	all cones visible from established view points were counted using binoculars
AND	Bare Mountain	CNCT_01	NA	CNCT_01ABAM22	Abies_amabilis	2004	0	NA	NA	Breast Height	NA	PARTIALCONECOUNT	all cones visible from established view points were counted using binoculars
AND	Bare Mountain	CNCT_01	NA	CNCT_01ABAM22	Abies_amabilis	2005	0	NA	NA	Breast Height	NA	PARTIALCONECOUNT	all cones visible from established view points were counted using binoculars
AND	Bare Mountain	CNCT_01	NA	CNCT_01ABAM22	Abies_amabilis	2006	0	NA	NA	Breast Height	NA	PARTIALCONECOUNT	all cones visible from established view points were counted using binoculars
AND	Bare Mountain	CNCT_01	NA	CNCT_01ABAM22	Abies_amabilis	2007	36	NA	NA	Breast Height	NA	PARTIALCONECOUNT	all cones visible from established view points were counted using binoculars
AND	Bare Mountain	CNCT_01	NA	CNCT_01ABAM22	Abies_amabilis	2008	0	NA	NA	Breast Height	NA	PARTIALCONECOUNT	all cones visible from established view points were counted using binoculars
AND	Bare Mountain	CNCT_01	NA	CNCT_01ABAM22	Abies_amabilis	2009	38	NA	NA	Breast Height	NA	PARTIALCONECOUNT	all cones visible from established view points were counted using binoculars
AND	Bare Mountain	CNCT_01	NA	CNCT_01ABAM22	Abies_amabilis	2010	0	NA	NA	Breast Height	NA	PARTIALCONECOUNT	all cones visible from established view points were counted using binoculars
AND	Bare Mountain	CNCT_01	NA	CNCT_01ABAM22	Abies_amabilis	2011	16	NA	NA	Breast Height	NA	PARTIALCONECOUNT	all cones visible from established view points were counted using binoculars
AND	Bare Mountain	CNCT_01	NA	CNCT_01ABAM22	Abies_amabilis	2012	0	NA	NA	Breast Height	NA	PARTIALCONECOUNT	all cones visible from established view points were counted using binoculars
AND	Bare Mountain	CNCT_01	NA	CNCT_01ABAM22	Abies_amabilis	2013	3	NA	NA	Breast Height	NA	PARTIALCONECOUNT	all cones visible from established view points were counted using binoculars
AND	Bare Mountain	CNCT_01	NA	CNCT_01ABAM22	Abies_amabilis	2014	0	NA	NA	Breast Height	NA	PARTIALCONECOUNT	all cones visible from established view points were counted using binoculars
AND	Bare Mountain	CNCT_01	NA	CNCT_01ABAM22	Abies_amabilis	2015	5	NA	NA	Breast Height	NA	PARTIALCONECOUNT	all cones visible from established view points were counted using binoculars
AND	Bare Mountain	CNCT_01	NA	CNCT_01ABAM22	Abies_amabilis	2016	65	NA	NA	Breast Height	NA	PARTIALCONECOUNT	all cones visible from established view points were counted using binoculars
AND	Bare Mountain	CNCT_01	NA	CNCT_01ABAM22	Abies_amabilis	2017	0	NA	NA	Breast Height	NA	PARTIALCONECOUNT	all cones visible from established view points were counted using binoculars
AND	Bare Mountain	CNCT_01	NA	CNCT_01ABAM22	Abies_amabilis	2018	15	NA	NA	Breast Height	NA	PARTIALCONECOUNT	all cones visible from established view points were counted using binoculars
AND	Bare Mountain	CNCT_01	NA	CNCT_01ABAM22	Abies_amabilis	2019	0	NA	NA	Breast Height	NA	PARTIALCONECOUNT	all cones visible from established view points were counted using binoculars
AND	Bare Mountain	CNCT_01	NA	CNCT_01ABAM23	Abies_amabilis	1962	30	88.9	NA	Breast Height	NA	PARTIALCONECOUNT	all cones visible from established view points were counted using binoculars
AND	Bare Mountain	CNCT_01	NA	CNCT_01ABAM23	Abies_amabilis	1963	0	NA	NA	Breast Height	NA	PARTIALCONECOUNT	all cones visible from established view points were counted using binoculars
AND	Bare Mountain	CNCT_01	NA	CNCT_01ABAM23	Abies_amabilis	1964	0	NA	NA	Breast Height	NA	PARTIALCONECOUNT	all cones visible from established view points were counted using binoculars
AND	Bare Mountain	CNCT_01	NA	CNCT_01ABAM23	Abies_amabilis	1965	NA	NA	NA	Breast Height	NA	PARTIALCONECOUNT	all cones visible from established view points were counted using binoculars
AND	Bare Mountain	CNCT_01	NA	CNCT_01ABAM24	Abies_amabilis	1991	44	NA	NA	Breast Height	NA	PARTIALCONECOUNT	all cones visible from established view points were counted using binoculars
AND	Bare Mountain	CNCT_01	NA	CNCT_01ABAM24	Abies_amabilis	1992	0	NA	NA	Breast Height	NA	PARTIALCONECOUNT	all cones visible from established view points were counted using binoculars
AND	Bare Mountain	CNCT_01	NA	CNCT_01ABAM24	Abies_amabilis	1993	15	NA	NA	Breast Height	NA	PARTIALCONECOUNT	all cones visible from established view points were counted using binoculars
AND	Bare Mountain	CNCT_01	NA	CNCT_01ABAM24	Abies_amabilis	1994	0	108.9	NA	Breast Height	NA	PARTIALCONECOUNT	all cones visible from established view points were counted using binoculars
AND	Bare Mountain	CNCT_01	NA	CNCT_01ABAM24	Abies_amabilis	1995	72	NA	NA	Breast Height	NA	PARTIALCONECOUNT	all cones visible from established view points were counted using binoculars
AND	Bare Mountain	CNCT_01	NA	CNCT_01ABAM24	Abies_amabilis	1996	0	NA	NA	Breast Height	NA	PARTIALCONECOUNT	all cones visible from established view points were counted using binoculars
AND	Bare Mountain	CNCT_01	NA	CNCT_01ABAM24	Abies_amabilis	1997	10	NA	NA	Breast Height	NA	PARTIALCONECOUNT	all cones visible from established view points were counted using binoculars
AND	Bare Mountain	CNCT_01	NA	CNCT_01ABAM24	Abies_amabilis	1998	0	NA	NA	Breast Height	NA	PARTIALCONECOUNT	all cones visible from established view points were counted using binoculars
AND	Bare Mountain	CNCT_01	NA	CNCT_01ABAM24	Abies_amabilis	1999	0	NA	NA	Breast Height	NA	PARTIALCONECOUNT	all cones visible from established view points were counted using binoculars
AND	Bare Mountain	CNCT_01	NA	CNCT_01ABAM24	Abies_amabilis	2000	0	NA	NA	Breast Height	NA	PARTIALCONECOUNT	all cones visible from established view points were counted using binoculars
AND	Bare Mountain	CNCT_01	NA	CNCT_01ABAM24	Abies_amabilis	2001	16	NA	NA	Breast Height	NA	PARTIALCONECOUNT	all cones visible from established view points were counted using binoculars
AND	Bare Mountain	CNCT_01	NA	CNCT_01ABAM24	Abies_amabilis	2002	4	NA	NA	Breast Height	NA	PARTIALCONECOUNT	all cones visible from established view points were counted using binoculars
AND	Bare Mountain	CNCT_01	NA	CNCT_01ABAM24	Abies_amabilis	2003	9	NA	NA	Breast Height	NA	PARTIALCONECOUNT	all cones visible from established view points were counted using binoculars
AND	Bare Mountain	CNCT_01	NA	CNCT_01ABAM24	Abies_amabilis	2004	0	NA	NA	Breast Height	NA	PARTIALCONECOUNT	all cones visible from established view points were counted using binoculars
AND	Bare Mountain	CNCT_01	NA	CNCT_01ABAM24	Abies_amabilis	2005	2	NA	NA	Breast Height	NA	PARTIALCONECOUNT	all cones visible from established view points were counted using binoculars
AND	Bare Mountain	CNCT_01	NA	CNCT_01ABAM24	Abies_amabilis	2006	1	NA	NA	Breast Height	NA	PARTIALCONECOUNT	all cones visible from established view points were counted using binoculars
AND	Bare Mountain	CNCT_01	NA	CNCT_01ABAM24	Abies_amabilis	2007	7	NA	NA	Breast Height	NA	PARTIALCONECOUNT	all cones visible from established view points were counted using binoculars
AND	Bare Mountain	CNCT_01	NA	CNCT_01ABAM24	Abies_amabilis	2008	0	NA	NA	Breast Height	NA	PARTIALCONECOUNT	all cones visible from established view points were counted using binoculars
AND	Bare Mountain	CNCT_01	NA	CNCT_01ABAM24	Abies_amabilis	2009	13	NA	NA	Breast Height	NA	PARTIALCONECOUNT	all cones visible from established view points were counted using binoculars
AND	Bare Mountain	CNCT_01	NA	CNCT_01ABAM24	Abies_amabilis	2010	0	NA	NA	Breast Height	NA	PARTIALCONECOUNT	all cones visible from established view points were counted using binoculars
AND	Bare Mountain	CNCT_01	NA	CNCT_01ABAM24	Abies_amabilis	2011	42	NA	NA	Breast Height	NA	PARTIALCONECOUNT	all cones visible from established view points were counted using binoculars
AND	Bare Mountain	CNCT_01	NA	CNCT_01ABAM24	Abies_amabilis	2012	0	NA	NA	Breast Height	NA	PARTIALCONECOUNT	all cones visible from established view points were counted using binoculars
AND	Bare Mountain	CNCT_01	NA	CNCT_01ABAM24	Abies_amabilis	2013	0	NA	NA	Breast Height	NA	PARTIALCONECOUNT	all cones visible from established view points were counted using binoculars
AND	Bare Mountain	CNCT_01	NA	CNCT_01ABAM24	Abies_amabilis	2014	5	NA	NA	Breast Height	NA	PARTIALCONECOUNT	all cones visible from established view points were counted using binoculars
AND	Bare Mountain	CNCT_01	NA	CNCT_01ABAM24	Abies_amabilis	2015	0	NA	NA	Breast Height	NA	PARTIALCONECOUNT	all cones visible from established view points were counted using binoculars
AND	Bare Mountain	CNCT_01	NA	CNCT_01ABAM24	Abies_amabilis	2016	100	NA	NA	Breast Height	NA	PARTIALCONECOUNT	all cones visible from established view points were counted using binoculars
AND	Bare Mountain	CNCT_01	NA	CNCT_01ABAM24	Abies_amabilis	2017	0	NA	NA	Breast Height	NA	PARTIALCONECOUNT	all cones visible from established view points were counted using binoculars
AND	Bare Mountain	CNCT_01	NA	CNCT_01ABAM24	Abies_amabilis	2018	8	NA	NA	Breast Height	NA	PARTIALCONECOUNT	all cones visible from established view points were counted using binoculars
AND	Bare Mountain	CNCT_01	NA	CNCT_01ABAM24	Abies_amabilis	2019	0	NA	NA	Breast Height	NA	PARTIALCONECOUNT	all cones visible from established view points were counted using binoculars
AND	Bare Mountain	CNCT_01	NA	CNCT_01ABAM25	Abies_amabilis	1991	32	NA	NA	Breast Height	NA	PARTIALCONECOUNT	all cones visible from established view points were counted using binoculars
AND	Bare Mountain	CNCT_01	NA	CNCT_01ABAM25	Abies_amabilis	1992	0	NA	NA	Breast Height	NA	PARTIALCONECOUNT	all cones visible from established view points were counted using binoculars
AND	Bare Mountain	CNCT_01	NA	CNCT_01ABAM25	Abies_amabilis	1993	29	NA	NA	Breast Height	NA	PARTIALCONECOUNT	all cones visible from established view points were counted using binoculars
AND	Bare Mountain	CNCT_01	NA	CNCT_01ABAM25	Abies_amabilis	1994	6	62.7	NA	Breast Height	NA	PARTIALCONECOUNT	all cones visible from established view points were counted using binoculars
AND	Bare Mountain	CNCT_01	NA	CNCT_01ABAM25	Abies_amabilis	1995	65	NA	NA	Breast Height	NA	PARTIALCONECOUNT	all cones visible from established view points were counted using binoculars
AND	Bare Mountain	CNCT_01	NA	CNCT_01ABAM25	Abies_amabilis	1996	0	NA	NA	Breast Height	NA	PARTIALCONECOUNT	all cones visible from established view points were counted using binoculars
AND	Bare Mountain	CNCT_01	NA	CNCT_01ABAM25	Abies_amabilis	1997	16	NA	NA	Breast Height	NA	PARTIALCONECOUNT	all cones visible from established view points were counted using binoculars
AND	Bare Mountain	CNCT_01	NA	CNCT_01ABAM25	Abies_amabilis	1998	3	NA	NA	Breast Height	NA	PARTIALCONECOUNT	all cones visible from established view points were counted using binoculars
AND	Bare Mountain	CNCT_01	NA	CNCT_01ABAM25	Abies_amabilis	1999	0	NA	NA	Breast Height	NA	PARTIALCONECOUNT	all cones visible from established view points were counted using binoculars
AND	Bare Mountain	CNCT_01	NA	CNCT_01ABAM25	Abies_amabilis	2000	1	NA	NA	Breast Height	NA	PARTIALCONECOUNT	all cones visible from established view points were counted using binoculars
AND	Bare Mountain	CNCT_01	NA	CNCT_01ABAM25	Abies_amabilis	2001	0	NA	NA	Breast Height	NA	PARTIALCONECOUNT	all cones visible from established view points were counted using binoculars
AND	Bare Mountain	CNCT_01	NA	CNCT_01ABAM25	Abies_amabilis	2002	11	NA	NA	Breast Height	NA	PARTIALCONECOUNT	all cones visible from established view points were counted using binoculars
AND	Bare Mountain	CNCT_01	NA	CNCT_01ABAM25	Abies_amabilis	2003	7	NA	NA	Breast Height	NA	PARTIALCONECOUNT	all cones visible from established view points were counted using binoculars
AND	Bare Mountain	CNCT_01	NA	CNCT_01ABAM25	Abies_amabilis	2004	0	NA	NA	Breast Height	NA	PARTIALCONECOUNT	all cones visible from established view points were counted using binoculars
AND	Bare Mountain	CNCT_01	NA	CNCT_01ABAM25	Abies_amabilis	2005	0	NA	NA	Breast Height	NA	PARTIALCONECOUNT	all cones visible from established view points were counted using binoculars
AND	Bare Mountain	CNCT_01	NA	CNCT_01ABAM25	Abies_amabilis	2006	0	NA	NA	Breast Height	NA	PARTIALCONECOUNT	all cones visible from established view points were counted using binoculars
AND	Bare Mountain	CNCT_01	NA	CNCT_01ABAM25	Abies_amabilis	2007	10	NA	NA	Breast Height	NA	PARTIALCONECOUNT	all cones visible from established view points were counted using binoculars
AND	Bare Mountain	CNCT_01	NA	CNCT_01ABAM25	Abies_amabilis	2008	0	NA	NA	Breast Height	NA	PARTIALCONECOUNT	all cones visible from established view points were counted using binoculars
AND	Bare Mountain	CNCT_01	NA	CNCT_01ABAM25	Abies_amabilis	2009	25	NA	NA	Breast Height	NA	PARTIALCONECOUNT	all cones visible from established view points were counted using binoculars
AND	Bare Mountain	CNCT_01	NA	CNCT_01ABAM25	Abies_amabilis	2010	0	NA	NA	Breast Height	NA	PARTIALCONECOUNT	all cones visible from established view points were counted using binoculars
AND	Bare Mountain	CNCT_01	NA	CNCT_01ABAM25	Abies_amabilis	2011	5	NA	NA	Breast Height	NA	PARTIALCONECOUNT	all cones visible from established view points were counted using binoculars
AND	Bare Mountain	CNCT_01	NA	CNCT_01ABAM25	Abies_amabilis	2012	0	NA	NA	Breast Height	NA	PARTIALCONECOUNT	all cones visible from established view points were counted using binoculars
AND	Bare Mountain	CNCT_01	NA	CNCT_01ABAM25	Abies_amabilis	2013	8	NA	NA	Breast Height	NA	PARTIALCONECOUNT	all cones visible from established view points were counted using binoculars
AND	Bare Mountain	CNCT_01	NA	CNCT_01ABAM25	Abies_amabilis	2014	0	NA	NA	Breast Height	NA	PARTIALCONECOUNT	all cones visible from established view points were counted using binoculars
AND	Bare Mountain	CNCT_01	NA	CNCT_01ABAM25	Abies_amabilis	2015	0	NA	NA	Breast Height	NA	PARTIALCONECOUNT	all cones visible from established view points were counted using binoculars
AND	Bare Mountain	CNCT_01	NA	CNCT_01ABAM25	Abies_amabilis	2016	125	NA	NA	Breast Height	NA	PARTIALCONECOUNT	all cones visible from established view points were counted using binoculars
AND	Bare Mountain	CNCT_01	NA	CNCT_01ABAM25	Abies_amabilis	2017	0	NA	NA	Breast Height	NA	PARTIALCONECOUNT	all cones visible from established view points were counted using binoculars
AND	Bare Mountain	CNCT_01	NA	CNCT_01ABAM25	Abies_amabilis	2018	0	NA	NA	Breast Height	NA	PARTIALCONECOUNT	all cones visible from established view points were counted using binoculars
AND	Bare Mountain	CNCT_01	NA	CNCT_01ABAM25	Abies_amabilis	2019	0	NA	NA	Breast Height	NA	PARTIALCONECOUNT	all cones visible from established view points were counted using binoculars
AND	Bare Mountain	CNCT_01	NA	CNCT_01ABAM26	Abies_amabilis	1991	27	NA	NA	Breast Height	NA	PARTIALCONECOUNT	all cones visible from established view points were counted using binoculars
AND	Bare Mountain	CNCT_01	NA	CNCT_01ABAM26	Abies_amabilis	1992	0	NA	NA	Breast Height	NA	PARTIALCONECOUNT	all cones visible from established view points were counted using binoculars
AND	Bare Mountain	CNCT_01	NA	CNCT_01ABAM26	Abies_amabilis	1993	11	NA	NA	Breast Height	NA	PARTIALCONECOUNT	all cones visible from established view points were counted using binoculars
AND	Bare Mountain	CNCT_01	NA	CNCT_01ABAM26	Abies_amabilis	1994	0	81.6	NA	Breast Height	NA	PARTIALCONECOUNT	all cones visible from established view points were counted using binoculars
AND	Bare Mountain	CNCT_01	NA	CNCT_01ABAM26	Abies_amabilis	1995	54	NA	NA	Breast Height	NA	PARTIALCONECOUNT	all cones visible from established view points were counted using binoculars
AND	Bare Mountain	CNCT_01	NA	CNCT_01ABAM26	Abies_amabilis	1996	5	NA	NA	Breast Height	NA	PARTIALCONECOUNT	all cones visible from established view points were counted using binoculars
AND	Bare Mountain	CNCT_01	NA	CNCT_01ABAM26	Abies_amabilis	1997	34	NA	NA	Breast Height	NA	PARTIALCONECOUNT	all cones visible from established view points were counted using binoculars
AND	Bare Mountain	CNCT_01	NA	CNCT_01ABAM26	Abies_amabilis	1998	0	NA	NA	Breast Height	NA	PARTIALCONECOUNT	all cones visible from established view points were counted using binoculars
AND	Bare Mountain	CNCT_01	NA	CNCT_01ABAM26	Abies_amabilis	1999	1	NA	NA	Breast Height	NA	PARTIALCONECOUNT	all cones visible from established view points were counted using binoculars
AND	Bare Mountain	CNCT_01	NA	CNCT_01ABAM26	Abies_amabilis	2000	10	NA	NA	Breast Height	NA	PARTIALCONECOUNT	all cones visible from established view points were counted using binoculars
AND	Bare Mountain	CNCT_01	NA	CNCT_01ABAM26	Abies_amabilis	2001	35	NA	NA	Breast Height	NA	PARTIALCONECOUNT	all cones visible from established view points were counted using binoculars
AND	Bare Mountain	CNCT_01	NA	CNCT_01ABAM26	Abies_amabilis	2002	7	NA	NA	Breast Height	NA	PARTIALCONECOUNT	all cones visible from established view points were counted using binoculars
AND	Bare Mountain	CNCT_01	NA	CNCT_01ABAM26	Abies_amabilis	2003	21	NA	NA	Breast Height	NA	PARTIALCONECOUNT	all cones visible from established view points were counted using binoculars
AND	Bare Mountain	CNCT_01	NA	CNCT_01ABAM26	Abies_amabilis	2004	0	NA	NA	Breast Height	NA	PARTIALCONECOUNT	all cones visible from established view points were counted using binoculars
AND	Bare Mountain	CNCT_01	NA	CNCT_01ABAM26	Abies_amabilis	2005	0	NA	NA	Breast Height	NA	PARTIALCONECOUNT	all cones visible from established view points were counted using binoculars
AND	Bare Mountain	CNCT_01	NA	CNCT_01ABAM26	Abies_amabilis	2006	0	NA	NA	Breast Height	NA	PARTIALCONECOUNT	all cones visible from established view points were counted using binoculars
AND	Bare Mountain	CNCT_01	NA	CNCT_01ABAM26	Abies_amabilis	2007	37	NA	NA	Breast Height	NA	PARTIALCONECOUNT	all cones visible from established view points were counted using binoculars
AND	Bare Mountain	CNCT_01	NA	CNCT_01ABAM26	Abies_amabilis	2008	0	NA	NA	Breast Height	NA	PARTIALCONECOUNT	all cones visible from established view points were counted using binoculars
AND	Bare Mountain	CNCT_01	NA	CNCT_01ABAM26	Abies_amabilis	2009	26	NA	NA	Breast Height	NA	PARTIALCONECOUNT	all cones visible from established view points were counted using binoculars
AND	Bare Mountain	CNCT_01	NA	CNCT_01ABAM26	Abies_amabilis	2010	0	NA	NA	Breast Height	NA	PARTIALCONECOUNT	all cones visible from established view points were counted using binoculars
AND	Bare Mountain	CNCT_01	NA	CNCT_01ABAM26	Abies_amabilis	2011	20	NA	NA	Breast Height	NA	PARTIALCONECOUNT	all cones visible from established view points were counted using binoculars
AND	Bare Mountain	CNCT_01	NA	CNCT_01ABAM26	Abies_amabilis	2012	0	NA	NA	Breast Height	NA	PARTIALCONECOUNT	all cones visible from established view points were counted using binoculars
AND	Bare Mountain	CNCT_01	NA	CNCT_01ABAM26	Abies_amabilis	2013	0	NA	NA	Breast Height	NA	PARTIALCONECOUNT	all cones visible from established view points were counted using binoculars
AND	Bare Mountain	CNCT_01	NA	CNCT_01ABAM26	Abies_amabilis	2014	28	NA	NA	Breast Height	NA	PARTIALCONECOUNT	all cones visible from established view points were counted using binoculars
AND	Bare Mountain	CNCT_01	NA	CNCT_01ABAM26	Abies_amabilis	2015	0	NA	NA	Breast Height	NA	PARTIALCONECOUNT	all cones visible from established view points were counted using binoculars
AND	Bare Mountain	CNCT_01	NA	CNCT_01ABAM26	Abies_amabilis	2016	190	NA	NA	Breast Height	NA	PARTIALCONECOUNT	all cones visible from established view points were counted using binoculars
AND	Bare Mountain	CNCT_01	NA	CNCT_01ABAM26	Abies_amabilis	2017	0	NA	NA	Breast Height	NA	PARTIALCONECOUNT	all cones visible from established view points were counted using binoculars
AND	Bare Mountain	CNCT_01	NA	CNCT_01ABAM26	Abies_amabilis	2018	0	NA	NA	Breast Height	NA	PARTIALCONECOUNT	all cones visible from established view points were counted using binoculars
AND	Bare Mountain	CNCT_01	NA	CNCT_01ABAM26	Abies_amabilis	2019	0	NA	NA	Breast Height	NA	PARTIALCONECOUNT	all cones visible from established view points were counted using binoculars
AND	Bare Mountain	CNCT_01	NA	CNCT_01ABAM27	Abies_amabilis	1991	49	NA	NA	Breast Height	NA	PARTIALCONECOUNT	all cones visible from established view points were counted using binoculars
AND	Bare Mountain	CNCT_01	NA	CNCT_01ABAM27	Abies_amabilis	1992	0	NA	NA	Breast Height	NA	PARTIALCONECOUNT	all cones visible from established view points were counted using binoculars
AND	Bare Mountain	CNCT_01	NA	CNCT_01ABAM27	Abies_amabilis	1993	28	NA	NA	Breast Height	NA	PARTIALCONECOUNT	all cones visible from established view points were counted using binoculars
AND	Bare Mountain	CNCT_01	NA	CNCT_01ABAM27	Abies_amabilis	1994	0	104.1	NA	Breast Height	NA	PARTIALCONECOUNT	all cones visible from established view points were counted using binoculars
AND	Bare Mountain	CNCT_01	NA	CNCT_01ABAM27	Abies_amabilis	1995	153	NA	NA	Breast Height	NA	PARTIALCONECOUNT	all cones visible from established view points were counted using binoculars
AND	Bare Mountain	CNCT_01	NA	CNCT_01ABAM27	Abies_amabilis	1996	0	NA	NA	Breast Height	NA	PARTIALCONECOUNT	all cones visible from established view points were counted using binoculars
AND	Bare Mountain	CNCT_01	NA	CNCT_01ABAM27	Abies_amabilis	1997	28	NA	NA	Breast Height	NA	PARTIALCONECOUNT	all cones visible from established view points were counted using binoculars
AND	Bare Mountain	CNCT_01	NA	CNCT_01ABAM27	Abies_amabilis	1998	0	NA	NA	Breast Height	NA	PARTIALCONECOUNT	all cones visible from established view points were counted using binoculars
AND	Bare Mountain	CNCT_01	NA	CNCT_01ABAM27	Abies_amabilis	1999	12	NA	NA	Breast Height	NA	PARTIALCONECOUNT	all cones visible from established view points were counted using binoculars
AND	Bare Mountain	CNCT_01	NA	CNCT_01ABAM27	Abies_amabilis	2000	0	NA	NA	Breast Height	NA	PARTIALCONECOUNT	all cones visible from established view points were counted using binoculars
AND	Bare Mountain	CNCT_01	NA	CNCT_01ABAM27	Abies_amabilis	2001	4	NA	NA	Breast Height	NA	PARTIALCONECOUNT	all cones visible from established view points were counted using binoculars
AND	Bare Mountain	CNCT_01	NA	CNCT_01ABAM27	Abies_amabilis	2002	20	NA	NA	Breast Height	NA	PARTIALCONECOUNT	all cones visible from established view points were counted using binoculars
AND	Bare Mountain	CNCT_01	NA	CNCT_01ABAM27	Abies_amabilis	2003	28	NA	NA	Breast Height	NA	PARTIALCONECOUNT	all cones visible from established view points were counted using binoculars
AND	Bare Mountain	CNCT_01	NA	CNCT_01ABAM27	Abies_amabilis	2004	0	NA	NA	Breast Height	NA	PARTIALCONECOUNT	all cones visible from established view points were counted using binoculars
AND	Bare Mountain	CNCT_01	NA	CNCT_01ABAM27	Abies_amabilis	2005	1	NA	NA	Breast Height	NA	PARTIALCONECOUNT	all cones visible from established view points were counted using binoculars
AND	Bare Mountain	CNCT_01	NA	CNCT_01ABAM27	Abies_amabilis	2006	0	NA	NA	Breast Height	NA	PARTIALCONECOUNT	all cones visible from established view points were counted using binoculars
AND	Bare Mountain	CNCT_01	NA	CNCT_01ABAM27	Abies_amabilis	2007	48	NA	NA	Breast Height	NA	PARTIALCONECOUNT	all cones visible from established view points were counted using binoculars
AND	Bare Mountain	CNCT_01	NA	CNCT_01ABAM27	Abies_amabilis	2008	0	NA	NA	Breast Height	NA	PARTIALCONECOUNT	all cones visible from established view points were counted using binoculars
AND	Bare Mountain	CNCT_01	NA	CNCT_01ABAM27	Abies_amabilis	2009	6	NA	NA	Breast Height	NA	PARTIALCONECOUNT	all cones visible from established view points were counted using binoculars
AND	Bare Mountain	CNCT_01	NA	CNCT_01ABAM27	Abies_amabilis	2010	0	NA	NA	Breast Height	NA	PARTIALCONECOUNT	all cones visible from established view points were counted using binoculars
AND	Bare Mountain	CNCT_01	NA	CNCT_01ABAM27	Abies_amabilis	2011	48	NA	NA	Breast Height	NA	PARTIALCONECOUNT	all cones visible from established view points were counted using binoculars
AND	Bare Mountain	CNCT_01	NA	CNCT_01ABAM27	Abies_amabilis	2012	0	NA	NA	Breast Height	NA	PARTIALCONECOUNT	all cones visible from established view points were counted using binoculars
AND	Bare Mountain	CNCT_01	NA	CNCT_01ABAM27	Abies_amabilis	2013	0	NA	NA	Breast Height	NA	PARTIALCONECOUNT	all cones visible from established view points were counted using binoculars
AND	Bare Mountain	CNCT_01	NA	CNCT_01ABAM27	Abies_amabilis	2014	0	NA	NA	Breast Height	NA	PARTIALCONECOUNT	all cones visible from established view points were counted using binoculars
AND	Bare Mountain	CNCT_01	NA	CNCT_01ABAM27	Abies_amabilis	2015	0	NA	NA	Breast Height	NA	PARTIALCONECOUNT	all cones visible from established view points were counted using binoculars
AND	Bare Mountain	CNCT_01	NA	CNCT_01ABAM27	Abies_amabilis	2016	65	NA	NA	Breast Height	NA	PARTIALCONECOUNT	all cones visible from established view points were counted using binoculars
AND	Bare Mountain	CNCT_01	NA	CNCT_01ABAM27	Abies_amabilis	2017	0	NA	NA	Breast Height	NA	PARTIALCONECOUNT	all cones visible from established view points were counted using binoculars
AND	Bare Mountain	CNCT_01	NA	CNCT_01ABAM27	Abies_amabilis	2018	12	NA	NA	Breast Height	NA	PARTIALCONECOUNT	all cones visible from established view points were counted using binoculars
AND	Bare Mountain	CNCT_01	NA	CNCT_01ABAM27	Abies_amabilis	2019	0	NA	NA	Breast Height	NA	PARTIALCONECOUNT	all cones visible from established view points were counted using binoculars
AND	Bare Mountain	CNCT_01	NA	CNCT_01ABAM28	Abies_amabilis	1990	NA	52.3	NA	Breast Height	NA	PARTIALCONECOUNT	all cones visible from established view points were counted using binoculars
AND	Bare Mountain	CNCT_01	NA	CNCT_01ABAM28	Abies_amabilis	1991	32	NA	NA	Breast Height	NA	PARTIALCONECOUNT	all cones visible from established view points were counted using binoculars
AND	Bare Mountain	CNCT_01	NA	CNCT_01ABAM28	Abies_amabilis	1992	0	NA	NA	Breast Height	NA	PARTIALCONECOUNT	all cones visible from established view points were counted using binoculars
AND	Bare Mountain	CNCT_01	NA	CNCT_01ABAM28	Abies_amabilis	1993	10	NA	NA	Breast Height	NA	PARTIALCONECOUNT	all cones visible from established view points were counted using binoculars
AND	Bare Mountain	CNCT_01	NA	CNCT_01ABAM28	Abies_amabilis	1994	0	54	NA	Breast Height	NA	PARTIALCONECOUNT	all cones visible from established view points were counted using binoculars
AND	Bare Mountain	CNCT_01	NA	CNCT_01ABAM28	Abies_amabilis	1995	95	NA	NA	Breast Height	NA	PARTIALCONECOUNT	all cones visible from established view points were counted using binoculars
AND	Bare Mountain	CNCT_01	NA	CNCT_01ABAM28	Abies_amabilis	1996	0	NA	NA	Breast Height	NA	PARTIALCONECOUNT	all cones visible from established view points were counted using binoculars
AND	Bare Mountain	CNCT_01	NA	CNCT_01ABAM28	Abies_amabilis	1997	13	NA	NA	Breast Height	NA	PARTIALCONECOUNT	all cones visible from established view points were counted using binoculars
AND	Bare Mountain	CNCT_01	NA	CNCT_01ABAM28	Abies_amabilis	1998	0	NA	NA	Breast Height	NA	PARTIALCONECOUNT	all cones visible from established view points were counted using binoculars
AND	Bare Mountain	CNCT_01	NA	CNCT_01ABAM28	Abies_amabilis	1999	4	NA	NA	Breast Height	NA	PARTIALCONECOUNT	all cones visible from established view points were counted using binoculars
AND	Bare Mountain	CNCT_01	NA	CNCT_01ABAM28	Abies_amabilis	2000	7	NA	NA	Breast Height	NA	PARTIALCONECOUNT	all cones visible from established view points were counted using binoculars
AND	Bare Mountain	CNCT_01	NA	CNCT_01ABAM28	Abies_amabilis	2001	23	NA	NA	Breast Height	NA	PARTIALCONECOUNT	all cones visible from established view points were counted using binoculars
AND	Bare Mountain	CNCT_01	NA	CNCT_01ABAM28	Abies_amabilis	2002	4	NA	NA	Breast Height	NA	PARTIALCONECOUNT	all cones visible from established view points were counted using binoculars
AND	Bare Mountain	CNCT_01	NA	CNCT_01ABAM28	Abies_amabilis	2003	50	NA	NA	Breast Height	NA	PARTIALCONECOUNT	all cones visible from established view points were counted using binoculars
AND	Bare Mountain	CNCT_01	NA	CNCT_01ABAM28	Abies_amabilis	2004	0	NA	NA	Breast Height	NA	PARTIALCONECOUNT	all cones visible from established view points were counted using binoculars
AND	Bare Mountain	CNCT_01	NA	CNCT_01ABAM28	Abies_amabilis	2005	3	NA	NA	Breast Height	NA	PARTIALCONECOUNT	all cones visible from established view points were counted using binoculars
AND	Bare Mountain	CNCT_01	NA	CNCT_01ABAM28	Abies_amabilis	2006	11	NA	NA	Breast Height	NA	PARTIALCONECOUNT	all cones visible from established view points were counted using binoculars
AND	Bare Mountain	CNCT_01	NA	CNCT_01ABAM28	Abies_amabilis	2007	28	NA	NA	Breast Height	NA	PARTIALCONECOUNT	all cones visible from established view points were counted using binoculars
AND	Bare Mountain	CNCT_01	NA	CNCT_01ABAM28	Abies_amabilis	2008	0	NA	NA	Breast Height	NA	PARTIALCONECOUNT	all cones visible from established view points were counted using binoculars
AND	Bare Mountain	CNCT_01	NA	CNCT_01ABAM28	Abies_amabilis	2009	26	NA	NA	Breast Height	NA	PARTIALCONECOUNT	all cones visible from established view points were counted using binoculars
AND	Bare Mountain	CNCT_01	NA	CNCT_01ABAM28	Abies_amabilis	2010	0	NA	NA	Breast Height	NA	PARTIALCONECOUNT	all cones visible from established view points were counted using binoculars
AND	Bare Mountain	CNCT_01	NA	CNCT_01ABAM28	Abies_amabilis	2011	20	NA	NA	Breast Height	NA	PARTIALCONECOUNT	all cones visible from established view points were counted using binoculars
AND	Bare Mountain	CNCT_01	NA	CNCT_01ABAM28	Abies_amabilis	2012	0	NA	NA	Breast Height	NA	PARTIALCONECOUNT	all cones visible from established view points were counted using binoculars
AND	Bare Mountain	CNCT_01	NA	CNCT_01ABAM28	Abies_amabilis	2013	0	NA	NA	Breast Height	NA	PARTIALCONECOUNT	all cones visible from established view points were counted using binoculars
AND	Bare Mountain	CNCT_01	NA	CNCT_01ABAM28	Abies_amabilis	2014	4	NA	NA	Breast Height	NA	PARTIALCONECOUNT	all cones visible from established view points were counted using binoculars
AND	Bare Mountain	CNCT_01	NA	CNCT_01ABAM28	Abies_amabilis	2015	0	NA	NA	Breast Height	NA	PARTIALCONECOUNT	all cones visible from established view points were counted using binoculars
AND	Bare Mountain	CNCT_01	NA	CNCT_01ABAM28	Abies_amabilis	2016	10	NA	NA	Breast Height	NA	PARTIALCONECOUNT	all cones visible from established view points were counted using binoculars
AND	Bare Mountain	CNCT_01	NA	CNCT_01ABAM28	Abies_amabilis	2017	0	NA	NA	Breast Height	NA	PARTIALCONECOUNT	all cones visible from established view points were counted using binoculars
AND	Bare Mountain	CNCT_01	NA	CNCT_01ABAM28	Abies_amabilis	2018	37	NA	NA	Breast Height	NA	PARTIALCONECOUNT	all cones visible from established view points were counted using binoculars
AND	Bare Mountain	CNCT_01	NA	CNCT_01ABAM28	Abies_amabilis	2019	0	NA	NA	Breast Height	NA	PARTIALCONECOUNT	all cones visible from established view points were counted using binoculars
AND	Bare Mountain	CNCT_01	NA	CNCT_01ABAM29	Abies_amabilis	1990	NA	67	NA	Breast Height	NA	PARTIALCONECOUNT	all cones visible from established view points were counted using binoculars
AND	Bare Mountain	CNCT_01	NA	CNCT_01ABAM29	Abies_amabilis	1991	43	NA	NA	Breast Height	NA	PARTIALCONECOUNT	all cones visible from established view points were counted using binoculars
AND	Bare Mountain	CNCT_01	NA	CNCT_01ABAM29	Abies_amabilis	1992	0	NA	NA	Breast Height	NA	PARTIALCONECOUNT	all cones visible from established view points were counted using binoculars
AND	Bare Mountain	CNCT_01	NA	CNCT_01ABAM29	Abies_amabilis	1993	1	NA	NA	Breast Height	NA	PARTIALCONECOUNT	all cones visible from established view points were counted using binoculars
AND	Bare Mountain	CNCT_01	NA	CNCT_01ABAM29	Abies_amabilis	1994	0	68.1	NA	Breast Height	NA	PARTIALCONECOUNT	all cones visible from established view points were counted using binoculars
AND	Bare Mountain	CNCT_01	NA	CNCT_01ABAM29	Abies_amabilis	1995	98	NA	NA	Breast Height	NA	PARTIALCONECOUNT	all cones visible from established view points were counted using binoculars
AND	Bare Mountain	CNCT_01	NA	CNCT_01ABAM29	Abies_amabilis	1996	0	NA	NA	Breast Height	NA	PARTIALCONECOUNT	all cones visible from established view points were counted using binoculars
AND	Bare Mountain	CNCT_01	NA	CNCT_01ABAM29	Abies_amabilis	1997	15	NA	NA	Breast Height	NA	PARTIALCONECOUNT	all cones visible from established view points were counted using binoculars
AND	Bare Mountain	CNCT_01	NA	CNCT_01ABAM29	Abies_amabilis	1998	0	NA	NA	Breast Height	NA	PARTIALCONECOUNT	all cones visible from established view points were counted using binoculars
AND	Bare Mountain	CNCT_01	NA	CNCT_01ABAM29	Abies_amabilis	1999	0	NA	NA	Breast Height	NA	PARTIALCONECOUNT	all cones visible from established view points were counted using binoculars
AND	Bare Mountain	CNCT_01	NA	CNCT_01ABAM29	Abies_amabilis	2000	20	NA	NA	Breast Height	NA	PARTIALCONECOUNT	all cones visible from established view points were counted using binoculars
AND	Bare Mountain	CNCT_01	NA	CNCT_01ABAM29	Abies_amabilis	2001	6	NA	NA	Breast Height	NA	PARTIALCONECOUNT	all cones visible from established view points were counted using binoculars
AND	Bare Mountain	CNCT_01	NA	CNCT_01ABAM29	Abies_amabilis	2002	15	NA	NA	Breast Height	NA	PARTIALCONECOUNT	all cones visible from established view points were counted using binoculars
AND	Bare Mountain	CNCT_01	NA	CNCT_01ABAM29	Abies_amabilis	2003	14	NA	NA	Breast Height	NA	PARTIALCONECOUNT	all cones visible from established view points were counted using binoculars
AND	Bare Mountain	CNCT_01	NA	CNCT_01ABAM29	Abies_amabilis	2004	0	NA	NA	Breast Height	NA	PARTIALCONECOUNT	all cones visible from established view points were counted using binoculars
AND	Bare Mountain	CNCT_01	NA	CNCT_01ABAM29	Abies_amabilis	2005	0	NA	NA	Breast Height	NA	PARTIALCONECOUNT	all cones visible from established view points were counted using binoculars
AND	Bare Mountain	CNCT_01	NA	CNCT_01ABAM29	Abies_amabilis	2006	0	NA	NA	Breast Height	NA	PARTIALCONECOUNT	all cones visible from established view points were counted using binoculars
AND	Bare Mountain	CNCT_01	NA	CNCT_01ABAM29	Abies_amabilis	2007	51	NA	NA	Breast Height	NA	PARTIALCONECOUNT	all cones visible from established view points were counted using binoculars
AND	Bare Mountain	CNCT_01	NA	CNCT_01ABAM29	Abies_amabilis	2008	0	NA	NA	Breast Height	NA	PARTIALCONECOUNT	all cones visible from established view points were counted using binoculars
AND	Bare Mountain	CNCT_01	NA	CNCT_01ABAM29	Abies_amabilis	2009	3	NA	NA	Breast Height	NA	PARTIALCONECOUNT	all cones visible from established view points were counted using binoculars
AND	Bare Mountain	CNCT_01	NA	CNCT_01ABAM29	Abies_amabilis	2010	0	NA	NA	Breast Height	NA	PARTIALCONECOUNT	all cones visible from established view points were counted using binoculars
AND	Bare Mountain	CNCT_01	NA	CNCT_01ABAM29	Abies_amabilis	2011	7	NA	NA	Breast Height	NA	PARTIALCONECOUNT	all cones visible from established view points were counted using binoculars
AND	Bare Mountain	CNCT_01	NA	CNCT_01ABAM29	Abies_amabilis	2012	0	NA	NA	Breast Height	NA	PARTIALCONECOUNT	all cones visible from established view points were counted using binoculars
AND	Bare Mountain	CNCT_01	NA	CNCT_01ABAM29	Abies_amabilis	2013	1	NA	NA	Breast Height	NA	PARTIALCONECOUNT	all cones visible from established view points were counted using binoculars
AND	Bare Mountain	CNCT_01	NA	CNCT_01ABAM29	Abies_amabilis	2014	3	NA	NA	Breast Height	NA	PARTIALCONECOUNT	all cones visible from established view points were counted using binoculars
AND	Bare Mountain	CNCT_01	NA	CNCT_01ABAM29	Abies_amabilis	2015	0	NA	NA	Breast Height	NA	PARTIALCONECOUNT	all cones visible from established view points were counted using binoculars
AND	Bare Mountain	CNCT_01	NA	CNCT_01ABAM29	Abies_amabilis	2016	140	NA	NA	Breast Height	NA	PARTIALCONECOUNT	all cones visible from established view points were counted using binoculars
AND	Bare Mountain	CNCT_01	NA	CNCT_01ABAM29	Abies_amabilis	2017	0	NA	NA	Breast Height	NA	PARTIALCONECOUNT	all cones visible from established view points were counted using binoculars
AND	Bare Mountain	CNCT_01	NA	CNCT_01ABAM29	Abies_amabilis	2018	21	NA	NA	Breast Height	NA	PARTIALCONECOUNT	all cones visible from established view points were counted using binoculars
AND	Bare Mountain	CNCT_01	NA	CNCT_01ABAM29	Abies_amabilis	2019	0	NA	NA	Breast Height	NA	PARTIALCONECOUNT	all cones visible from established view points were counted using binoculars
AND	Bare Mountain	CNCT_01	NA	CNCT_01ABAM30	Abies_amabilis	1990	NA	65	NA	Breast Height	NA	PARTIALCONECOUNT	all cones visible from established view points were counted using binoculars
AND	Bare Mountain	CNCT_01	NA	CNCT_01ABAM30	Abies_amabilis	1991	32	NA	NA	Breast Height	NA	PARTIALCONECOUNT	all cones visible from established view points were counted using binoculars
AND	Bare Mountain	CNCT_01	NA	CNCT_01ABAM30	Abies_amabilis	1992	0	NA	NA	Breast Height	NA	PARTIALCONECOUNT	all cones visible from established view points were counted using binoculars
AND	Bare Mountain	CNCT_01	NA	CNCT_01ABAM30	Abies_amabilis	1993	4	NA	NA	Breast Height	NA	PARTIALCONECOUNT	all cones visible from established view points were counted using binoculars
AND	Bare Mountain	CNCT_01	NA	CNCT_01ABAM30	Abies_amabilis	1994	0	68.5	NA	Breast Height	NA	PARTIALCONECOUNT	all cones visible from established view points were counted using binoculars
AND	Bare Mountain	CNCT_01	NA	CNCT_01ABAM30	Abies_amabilis	1995	35	NA	NA	Breast Height	NA	PARTIALCONECOUNT	all cones visible from established view points were counted using binoculars
AND	Bare Mountain	CNCT_01	NA	CNCT_01ABAM30	Abies_amabilis	1996	0	NA	NA	Breast Height	NA	PARTIALCONECOUNT	all cones visible from established view points were counted using binoculars
AND	Bare Mountain	CNCT_01	NA	CNCT_01ABAM30	Abies_amabilis	1997	0	NA	NA	Breast Height	NA	PARTIALCONECOUNT	all cones visible from established view points were counted using binoculars
AND	Bare Mountain	CNCT_01	NA	CNCT_01ABAM30	Abies_amabilis	1998	0	NA	NA	Breast Height	NA	PARTIALCONECOUNT	all cones visible from established view points were counted using binoculars
AND	Bare Mountain	CNCT_01	NA	CNCT_01ABAM30	Abies_amabilis	1999	0	NA	NA	Breast Height	NA	PARTIALCONECOUNT	all cones visible from established view points were counted using binoculars
AND	Bare Mountain	CNCT_01	NA	CNCT_01ABAM30	Abies_amabilis	2000	3	NA	NA	Breast Height	NA	PARTIALCONECOUNT	all cones visible from established view points were counted using binoculars
AND	Bare Mountain	CNCT_01	NA	CNCT_01ABAM30	Abies_amabilis	2001	1	NA	NA	Breast Height	NA	PARTIALCONECOUNT	all cones visible from established view points were counted using binoculars
AND	Bare Mountain	CNCT_01	NA	CNCT_01ABAM30	Abies_amabilis	2002	0	NA	NA	Breast Height	NA	PARTIALCONECOUNT	all cones visible from established view points were counted using binoculars
AND	Bare Mountain	CNCT_01	NA	CNCT_01ABAM30	Abies_amabilis	2003	3	NA	NA	Breast Height	NA	PARTIALCONECOUNT	all cones visible from established view points were counted using binoculars
AND	Bare Mountain	CNCT_01	NA	CNCT_01ABAM30	Abies_amabilis	2004	0	NA	NA	Breast Height	NA	PARTIALCONECOUNT	all cones visible from established view points were counted using binoculars
AND	Bare Mountain	CNCT_01	NA	CNCT_01ABAM30	Abies_amabilis	2005	0	NA	NA	Breast Height	NA	PARTIALCONECOUNT	all cones visible from established view points were counted using binoculars
AND	Bare Mountain	CNCT_01	NA	CNCT_01ABAM30	Abies_amabilis	2006	2	NA	NA	Breast Height	NA	PARTIALCONECOUNT	all cones visible from established view points were counted using binoculars
AND	Bare Mountain	CNCT_01	NA	CNCT_01ABAM30	Abies_amabilis	2007	3	NA	NA	Breast Height	NA	PARTIALCONECOUNT	all cones visible from established view points were counted using binoculars
AND	Bare Mountain	CNCT_01	NA	CNCT_01ABAM30	Abies_amabilis	2008	0	NA	NA	Breast Height	NA	PARTIALCONECOUNT	all cones visible from established view points were counted using binoculars
AND	Bare Mountain	CNCT_01	NA	CNCT_01ABAM30	Abies_amabilis	2009	22	NA	NA	Breast Height	NA	PARTIALCONECOUNT	all cones visible from established view points were counted using binoculars
AND	Bare Mountain	CNCT_01	NA	CNCT_01ABAM30	Abies_amabilis	2010	0	NA	NA	Breast Height	NA	PARTIALCONECOUNT	all cones visible from established view points were counted using binoculars
AND	Bare Mountain	CNCT_01	NA	CNCT_01ABAM30	Abies_amabilis	2011	9	NA	NA	Breast Height	NA	PARTIALCONECOUNT	all cones visible from established view points were counted using binoculars
AND	Bare Mountain	CNCT_01	NA	CNCT_01ABAM30	Abies_amabilis	2012	0	NA	NA	Breast Height	NA	PARTIALCONECOUNT	all cones visible from established view points were counted using binoculars
AND	Bare Mountain	CNCT_01	NA	CNCT_01ABAM30	Abies_amabilis	2013	0	NA	NA	Breast Height	NA	PARTIALCONECOUNT	all cones visible from established view points were counted using binoculars
AND	Bare Mountain	CNCT_01	NA	CNCT_01ABAM30	Abies_amabilis	2014	2	NA	NA	Breast Height	NA	PARTIALCONECOUNT	all cones visible from established view points were counted using binoculars
AND	Bare Mountain	CNCT_01	NA	CNCT_01ABAM30	Abies_amabilis	2015	1	NA	NA	Breast Height	NA	PARTIALCONECOUNT	all cones visible from established view points were counted using binoculars
AND	Bare Mountain	CNCT_01	NA	CNCT_01ABAM30	Abies_amabilis	2016	20	NA	NA	Breast Height	NA	PARTIALCONECOUNT	all cones visible from established view points were counted using binoculars
AND	Bare Mountain	CNCT_01	NA	CNCT_01ABAM30	Abies_amabilis	2017	0	NA	NA	Breast Height	NA	PARTIALCONECOUNT	all cones visible from established view points were counted using binoculars
AND	Bare Mountain	CNCT_01	NA	CNCT_01ABAM30	Abies_amabilis	2018	1	NA	NA	Breast Height	NA	PARTIALCONECOUNT	all cones visible from established view points were counted using binoculars
AND	Bare Mountain	CNCT_01	NA	CNCT_01ABAM30	Abies_amabilis	2019	0	NA	NA	Breast Height	NA	PARTIALCONECOUNT	all cones visible from established view points were counted using binoculars
AND	Bare Mountain	CNCT_01	NA	CNCT_01ABAM31	Abies_amabilis	1990	NA	74.2	NA	Breast Height	NA	PARTIALCONECOUNT	all cones visible from established view points were counted using binoculars
AND	Bare Mountain	CNCT_01	NA	CNCT_01ABAM31	Abies_amabilis	1991	27	NA	NA	Breast Height	NA	PARTIALCONECOUNT	all cones visible from established view points were counted using binoculars
AND	Bare Mountain	CNCT_01	NA	CNCT_01ABAM31	Abies_amabilis	1992	0	NA	NA	Breast Height	NA	PARTIALCONECOUNT	all cones visible from established view points were counted using binoculars
AND	Bare Mountain	CNCT_01	NA	CNCT_01ABAM31	Abies_amabilis	1993	3	NA	NA	Breast Height	NA	PARTIALCONECOUNT	all cones visible from established view points were counted using binoculars
AND	Bare Mountain	CNCT_01	NA	CNCT_01ABAM31	Abies_amabilis	1994	0	74.9	NA	Breast Height	NA	PARTIALCONECOUNT	all cones visible from established view points were counted using binoculars
AND	Bare Mountain	CNCT_01	NA	CNCT_01ABAM31	Abies_amabilis	1995	18	NA	NA	Breast Height	NA	PARTIALCONECOUNT	all cones visible from established view points were counted using binoculars
AND	Bare Mountain	CNCT_01	NA	CNCT_01ABAM31	Abies_amabilis	1996	0	NA	NA	Breast Height	NA	PARTIALCONECOUNT	all cones visible from established view points were counted using binoculars
AND	Bare Mountain	CNCT_01	NA	CNCT_01ABAM31	Abies_amabilis	1997	6	NA	NA	Breast Height	NA	PARTIALCONECOUNT	all cones visible from established view points were counted using binoculars
AND	Bare Mountain	CNCT_01	NA	CNCT_01ABAM31	Abies_amabilis	1998	0	NA	NA	Breast Height	NA	PARTIALCONECOUNT	all cones visible from established view points were counted using binoculars
AND	Bare Mountain	CNCT_01	NA	CNCT_01ABAM31	Abies_amabilis	1999	2	NA	NA	Breast Height	NA	PARTIALCONECOUNT	all cones visible from established view points were counted using binoculars
AND	Bare Mountain	CNCT_01	NA	CNCT_01ABAM31	Abies_amabilis	2000	0	NA	NA	Breast Height	NA	PARTIALCONECOUNT	all cones visible from established view points were counted using binoculars
AND	Bare Mountain	CNCT_01	NA	CNCT_01ABAM31	Abies_amabilis	2001	7	NA	NA	Breast Height	NA	PARTIALCONECOUNT	all cones visible from established view points were counted using binoculars
AND	Bare Mountain	CNCT_01	NA	CNCT_01ABAM31	Abies_amabilis	2002	0	NA	NA	Breast Height	NA	PARTIALCONECOUNT	all cones visible from established view points were counted using binoculars
AND	Bare Mountain	CNCT_01	NA	CNCT_01ABAM31	Abies_amabilis	2003	7	NA	NA	Breast Height	NA	PARTIALCONECOUNT	all cones visible from established view points were counted using binoculars
AND	Bare Mountain	CNCT_01	NA	CNCT_01ABAM31	Abies_amabilis	2004	3	NA	NA	Breast Height	NA	PARTIALCONECOUNT	all cones visible from established view points were counted using binoculars
AND	Bare Mountain	CNCT_01	NA	CNCT_01ABAM31	Abies_amabilis	2005	4	NA	NA	Breast Height	NA	PARTIALCONECOUNT	all cones visible from established view points were counted using binoculars
AND	Bare Mountain	CNCT_01	NA	CNCT_01ABAM31	Abies_amabilis	2006	0	NA	NA	Breast Height	NA	PARTIALCONECOUNT	all cones visible from established view points were counted using binoculars
AND	Bare Mountain	CNCT_01	NA	CNCT_01ABAM31	Abies_amabilis	2007	8	NA	NA	Breast Height	NA	PARTIALCONECOUNT	all cones visible from established view points were counted using binoculars
AND	Bare Mountain	CNCT_01	NA	CNCT_01ABAM31	Abies_amabilis	2008	0	NA	NA	Breast Height	NA	PARTIALCONECOUNT	all cones visible from established view points were counted using binoculars
AND	Bare Mountain	CNCT_01	NA	CNCT_01ABAM31	Abies_amabilis	2009	4	NA	NA	Breast Height	NA	PARTIALCONECOUNT	all cones visible from established view points were counted using binoculars
AND	Bare Mountain	CNCT_01	NA	CNCT_01ABAM31	Abies_amabilis	2010	0	NA	NA	Breast Height	NA	PARTIALCONECOUNT	all cones visible from established view points were counted using binoculars
AND	Bare Mountain	CNCT_01	NA	CNCT_01ABAM31	Abies_amabilis	2011	7	NA	NA	Breast Height	NA	PARTIALCONECOUNT	all cones visible from established view points were counted using binoculars
AND	Bare Mountain	CNCT_01	NA	CNCT_01ABAM31	Abies_amabilis	2012	0	NA	NA	Breast Height	NA	PARTIALCONECOUNT	all cones visible from established view points were counted using binoculars
AND	Bare Mountain	CNCT_01	NA	CNCT_01ABAM31	Abies_amabilis	2013	2	NA	NA	Breast Height	NA	PARTIALCONECOUNT	all cones visible from established view points were counted using binoculars
AND	Bare Mountain	CNCT_01	NA	CNCT_01ABAM31	Abies_amabilis	2014	5	NA	NA	Breast Height	NA	PARTIALCONECOUNT	all cones visible from established view points were counted using binoculars
AND	Bare Mountain	CNCT_01	NA	CNCT_01ABAM31	Abies_amabilis	2015	0	NA	NA	Breast Height	NA	PARTIALCONECOUNT	all cones visible from established view points were counted using binoculars
AND	Bare Mountain	CNCT_01	NA	CNCT_01ABAM31	Abies_amabilis	2016	20	NA	NA	Breast Height	NA	PARTIALCONECOUNT	all cones visible from established view points were counted using binoculars
AND	Bare Mountain	CNCT_01	NA	CNCT_01ABAM31	Abies_amabilis	2017	0	NA	NA	Breast Height	NA	PARTIALCONECOUNT	all cones visible from established view points were counted using binoculars
AND	Bare Mountain	CNCT_01	NA	CNCT_01ABAM31	Abies_amabilis	2018	14	NA	NA	Breast Height	NA	PARTIALCONECOUNT	all cones visible from established view points were counted using binoculars
AND	Bare Mountain	CNCT_01	NA	CNCT_01ABAM31	Abies_amabilis	2019	0	NA	NA	Breast Height	NA	PARTIALCONECOUNT	all cones visible from established view points were counted using binoculars
AND	Bare Mountain	CNCT_01	NA	CNCT_01ABAM32	Abies_amabilis	1990	NA	77.8	NA	Breast Height	NA	PARTIALCONECOUNT	all cones visible from established view points were counted using binoculars
AND	Bare Mountain	CNCT_01	NA	CNCT_01ABAM32	Abies_amabilis	1991	18	NA	NA	Breast Height	NA	PARTIALCONECOUNT	all cones visible from established view points were counted using binoculars
AND	Bare Mountain	CNCT_01	NA	CNCT_01ABAM32	Abies_amabilis	1992	0	NA	NA	Breast Height	NA	PARTIALCONECOUNT	all cones visible from established view points were counted using binoculars
AND	Bare Mountain	CNCT_01	NA	CNCT_01ABAM32	Abies_amabilis	1993	0	NA	NA	Breast Height	NA	PARTIALCONECOUNT	all cones visible from established view points were counted using binoculars
AND	Bare Mountain	CNCT_01	NA	CNCT_01ABAM32	Abies_amabilis	1994	0	74.1	NA	Breast Height	NA	PARTIALCONECOUNT	all cones visible from established view points were counted using binoculars
AND	Bare Mountain	CNCT_01	NA	CNCT_01ABAM32	Abies_amabilis	1995	23	NA	NA	Breast Height	NA	PARTIALCONECOUNT	all cones visible from established view points were counted using binoculars
AND	Bare Mountain	CNCT_01	NA	CNCT_01ABAM32	Abies_amabilis	1996	0	NA	NA	Breast Height	NA	PARTIALCONECOUNT	all cones visible from established view points were counted using binoculars
AND	Bare Mountain	CNCT_01	NA	CNCT_01ABAM32	Abies_amabilis	1997	3	NA	NA	Breast Height	NA	PARTIALCONECOUNT	all cones visible from established view points were counted using binoculars
AND	Bare Mountain	CNCT_01	NA	CNCT_01ABAM32	Abies_amabilis	1998	0	NA	NA	Breast Height	NA	PARTIALCONECOUNT	all cones visible from established view points were counted using binoculars
AND	Bare Mountain	CNCT_01	NA	CNCT_01ABAM32	Abies_amabilis	1999	0	NA	NA	Breast Height	NA	PARTIALCONECOUNT	all cones visible from established view points were counted using binoculars
AND	Bare Mountain	CNCT_01	NA	CNCT_01ABAM32	Abies_amabilis	2000	0	NA	NA	Breast Height	NA	PARTIALCONECOUNT	all cones visible from established view points were counted using binoculars
AND	Bare Mountain	CNCT_01	NA	CNCT_01ABAM32	Abies_amabilis	2001	1	NA	NA	Breast Height	NA	PARTIALCONECOUNT	all cones visible from established view points were counted using binoculars
AND	Bare Mountain	CNCT_01	NA	CNCT_01ABAM32	Abies_amabilis	2002	12	NA	NA	Breast Height	NA	PARTIALCONECOUNT	all cones visible from established view points were counted using binoculars
AND	Bare Mountain	CNCT_01	NA	CNCT_01ABAM32	Abies_amabilis	2003	5	NA	NA	Breast Height	NA	PARTIALCONECOUNT	all cones visible from established view points were counted using binoculars
AND	Bare Mountain	CNCT_01	NA	CNCT_01ABAM32	Abies_amabilis	2004	0	NA	NA	Breast Height	NA	PARTIALCONECOUNT	all cones visible from established view points were counted using binoculars
AND	Bare Mountain	CNCT_01	NA	CNCT_01ABAM32	Abies_amabilis	2005	1	NA	NA	Breast Height	NA	PARTIALCONECOUNT	all cones visible from established view points were counted using binoculars
AND	Bare Mountain	CNCT_01	NA	CNCT_01ABAM32	Abies_amabilis	2006	0	NA	NA	Breast Height	NA	PARTIALCONECOUNT	all cones visible from established view points were counted using binoculars
AND	Bare Mountain	CNCT_01	NA	CNCT_01ABAM32	Abies_amabilis	2007	7	NA	NA	Breast Height	NA	PARTIALCONECOUNT	all cones visible from established view points were counted using binoculars
AND	Bare Mountain	CNCT_01	NA	CNCT_01ABAM32	Abies_amabilis	2008	0	NA	NA	Breast Height	NA	PARTIALCONECOUNT	all cones visible from established view points were counted using binoculars
AND	Bare Mountain	CNCT_01	NA	CNCT_01ABAM32	Abies_amabilis	2009	17	NA	NA	Breast Height	NA	PARTIALCONECOUNT	all cones visible from established view points were counted using binoculars
AND	Bare Mountain	CNCT_01	NA	CNCT_01ABAM32	Abies_amabilis	2010	0	NA	NA	Breast Height	NA	PARTIALCONECOUNT	all cones visible from established view points were counted using binoculars
AND	Bare Mountain	CNCT_01	NA	CNCT_01ABAM32	Abies_amabilis	2011	0	NA	NA	Breast Height	NA	PARTIALCONECOUNT	all cones visible from established view points were counted using binoculars
AND	Bare Mountain	CNCT_01	NA	CNCT_01ABAM32	Abies_amabilis	2012	0	NA	NA	Breast Height	NA	PARTIALCONECOUNT	all cones visible from established view points were counted using binoculars
AND	Bare Mountain	CNCT_01	NA	CNCT_01ABAM32	Abies_amabilis	2013	0	NA	NA	Breast Height	NA	PARTIALCONECOUNT	all cones visible from established view points were counted using binoculars
AND	Bare Mountain	CNCT_01	NA	CNCT_01ABAM32	Abies_amabilis	2014	0	NA	NA	Breast Height	NA	PARTIALCONECOUNT	all cones visible from established view points were counted using binoculars
AND	Bare Mountain	CNCT_01	NA	CNCT_01ABAM32	Abies_amabilis	2015	0	NA	NA	Breast Height	NA	PARTIALCONECOUNT	all cones visible from established view points were counted using binoculars
AND	Bare Mountain	CNCT_01	NA	CNCT_01ABAM32	Abies_amabilis	2016	45	NA	NA	Breast Height	NA	PARTIALCONECOUNT	all cones visible from established view points were counted using binoculars
AND	Bare Mountain	CNCT_01	NA	CNCT_01ABAM32	Abies_amabilis	2017	0	NA	NA	Breast Height	NA	PARTIALCONECOUNT	all cones visible from established view points were counted using binoculars
AND	Bare Mountain	CNCT_01	NA	CNCT_01ABAM32	Abies_amabilis	2018	12	NA	NA	Breast Height	NA	PARTIALCONECOUNT	all cones visible from established view points were counted using binoculars
AND	Bare Mountain	CNCT_01	NA	CNCT_01ABAM32	Abies_amabilis	2019	0	NA	NA	Breast Height	NA	PARTIALCONECOUNT	all cones visible from established view points were counted using binoculars
AND	Bare Mountain	CNCT_01	NA	CNCT_01ABAM33	Abies_amabilis	1990	NA	72	NA	Breast Height	NA	PARTIALCONECOUNT	all cones visible from established view points were counted using binoculars
AND	Bare Mountain	CNCT_01	NA	CNCT_01ABAM33	Abies_amabilis	1991	32	NA	NA	Breast Height	NA	PARTIALCONECOUNT	all cones visible from established view points were counted using binoculars
AND	Bare Mountain	CNCT_01	NA	CNCT_01ABAM33	Abies_amabilis	1992	0	NA	NA	Breast Height	NA	PARTIALCONECOUNT	all cones visible from established view points were counted using binoculars
AND	Bare Mountain	CNCT_01	NA	CNCT_01ABAM33	Abies_amabilis	1993	7	NA	NA	Breast Height	NA	PARTIALCONECOUNT	all cones visible from established view points were counted using binoculars
AND	Bare Mountain	CNCT_01	NA	CNCT_01ABAM33	Abies_amabilis	1994	0	78.6	NA	Breast Height	NA	PARTIALCONECOUNT	all cones visible from established view points were counted using binoculars
AND	Bare Mountain	CNCT_01	NA	CNCT_01ABAM33	Abies_amabilis	1995	75	NA	NA	Breast Height	NA	PARTIALCONECOUNT	all cones visible from established view points were counted using binoculars
AND	Bare Mountain	CNCT_01	NA	CNCT_01ABAM33	Abies_amabilis	1996	0	NA	NA	Breast Height	NA	PARTIALCONECOUNT	all cones visible from established view points were counted using binoculars
AND	Bare Mountain	CNCT_01	NA	CNCT_01ABAM33	Abies_amabilis	1997	20	NA	NA	Breast Height	NA	PARTIALCONECOUNT	all cones visible from established view points were counted using binoculars
AND	Bare Mountain	CNCT_01	NA	CNCT_01ABAM33	Abies_amabilis	1998	0	NA	NA	Breast Height	NA	PARTIALCONECOUNT	all cones visible from established view points were counted using binoculars
AND	Bare Mountain	CNCT_01	NA	CNCT_01ABAM33	Abies_amabilis	1999	8	NA	NA	Breast Height	NA	PARTIALCONECOUNT	all cones visible from established view points were counted using binoculars
AND	Bare Mountain	CNCT_01	NA	CNCT_01ABAM33	Abies_amabilis	2000	6	NA	NA	Breast Height	NA	PARTIALCONECOUNT	all cones visible from established view points were counted using binoculars
AND	Bare Mountain	CNCT_01	NA	CNCT_01ABAM33	Abies_amabilis	2001	12	NA	NA	Breast Height	NA	PARTIALCONECOUNT	all cones visible from established view points were counted using binoculars
AND	Bare Mountain	CNCT_01	NA	CNCT_01ABAM33	Abies_amabilis	2002	5	NA	NA	Breast Height	NA	PARTIALCONECOUNT	all cones visible from established view points were counted using binoculars
AND	Bare Mountain	CNCT_01	NA	CNCT_01ABAM33	Abies_amabilis	2003	13	NA	NA	Breast Height	NA	PARTIALCONECOUNT	all cones visible from established view points were counted using binoculars
AND	Bare Mountain	CNCT_01	NA	CNCT_01ABAM33	Abies_amabilis	2004	0	NA	NA	Breast Height	NA	PARTIALCONECOUNT	all cones visible from established view points were counted using binoculars
AND	Bare Mountain	CNCT_01	NA	CNCT_01ABAM33	Abies_amabilis	2005	0	NA	NA	Breast Height	NA	PARTIALCONECOUNT	all cones visible from established view points were counted using binoculars
AND	Bare Mountain	CNCT_01	NA	CNCT_01ABAM33	Abies_amabilis	2006	0	NA	NA	Breast Height	NA	PARTIALCONECOUNT	all cones visible from established view points were counted using binoculars
AND	Bare Mountain	CNCT_01	NA	CNCT_01ABAM33	Abies_amabilis	2007	8	NA	NA	Breast Height	NA	PARTIALCONECOUNT	all cones visible from established view points were counted using binoculars
AND	Bare Mountain	CNCT_01	NA	CNCT_01ABAM33	Abies_amabilis	2008	0	NA	NA	Breast Height	NA	PARTIALCONECOUNT	all cones visible from established view points were counted using binoculars
AND	Bare Mountain	CNCT_01	NA	CNCT_01ABAM33	Abies_amabilis	2009	25	NA	NA	Breast Height	NA	PARTIALCONECOUNT	all cones visible from established view points were counted using binoculars
AND	Bare Mountain	CNCT_01	NA	CNCT_01ABAM33	Abies_amabilis	2010	0	NA	NA	Breast Height	NA	PARTIALCONECOUNT	all cones visible from established view points were counted using binoculars
AND	Bare Mountain	CNCT_01	NA	CNCT_01ABAM33	Abies_amabilis	2011	22	NA	NA	Breast Height	NA	PARTIALCONECOUNT	all cones visible from established view points were counted using binoculars
AND	Bare Mountain	CNCT_01	NA	CNCT_01ABAM33	Abies_amabilis	2012	0	NA	NA	Breast Height	NA	PARTIALCONECOUNT	all cones visible from established view points were counted using binoculars
AND	Bare Mountain	CNCT_01	NA	CNCT_01ABAM33	Abies_amabilis	2013	0	NA	NA	Breast Height	NA	PARTIALCONECOUNT	all cones visible from established view points were counted using binoculars
AND	Bare Mountain	CNCT_01	NA	CNCT_01ABAM33	Abies_amabilis	2014	7	NA	NA	Breast Height	NA	PARTIALCONECOUNT	all cones visible from established view points were counted using binoculars
AND	Bare Mountain	CNCT_01	NA	CNCT_01ABAM33	Abies_amabilis	2015	0	NA	NA	Breast Height	NA	PARTIALCONECOUNT	all cones visible from established view points were counted using binoculars
AND	Bare Mountain	CNCT_01	NA	CNCT_01ABAM33	Abies_amabilis	2016	NA	NA	NA	Breast Height	NA	PARTIALCONECOUNT	all cones visible from established view points were counted using binoculars
AND	Bare Mountain	CNCT_01	NA	CNCT_01ABAM33	Abies_amabilis	2017	0	NA	NA	Breast Height	NA	PARTIALCONECOUNT	all cones visible from established view points were counted using binoculars
AND	Bare Mountain	CNCT_01	NA	CNCT_01ABAM33	Abies_amabilis	2018	24	NA	NA	Breast Height	NA	PARTIALCONECOUNT	all cones visible from established view points were counted using binoculars
AND	Bare Mountain	CNCT_01	NA	CNCT_01ABAM33	Abies_amabilis	2019	0	NA	NA	Breast Height	NA	PARTIALCONECOUNT	all cones visible from established view points were counted using binoculars
AND	Bare Mountain	CNCT_01	NA	CNCT_01ABAM34	Abies_amabilis	1991	55	NA	NA	Breast Height	NA	PARTIALCONECOUNT	all cones visible from established view points were counted using binoculars
AND	Bare Mountain	CNCT_01	NA	CNCT_01ABAM34	Abies_amabilis	1992	0	NA	NA	Breast Height	NA	PARTIALCONECOUNT	all cones visible from established view points were counted using binoculars
AND	Bare Mountain	CNCT_01	NA	CNCT_01ABAM34	Abies_amabilis	1993	5	NA	NA	Breast Height	NA	PARTIALCONECOUNT	all cones visible from established view points were counted using binoculars
AND	Bare Mountain	CNCT_01	NA	CNCT_01ABAM34	Abies_amabilis	1994	0	90.1	NA	Breast Height	NA	PARTIALCONECOUNT	all cones visible from established view points were counted using binoculars
AND	Bare Mountain	CNCT_01	NA	CNCT_01ABAM34	Abies_amabilis	1995	69	NA	NA	Breast Height	NA	PARTIALCONECOUNT	all cones visible from established view points were counted using binoculars
AND	Bare Mountain	CNCT_01	NA	CNCT_01ABAM34	Abies_amabilis	1996	11	NA	NA	Breast Height	NA	PARTIALCONECOUNT	all cones visible from established view points were counted using binoculars
AND	Bare Mountain	CNCT_01	NA	CNCT_01ABAM34	Abies_amabilis	1997	76	NA	NA	Breast Height	NA	PARTIALCONECOUNT	all cones visible from established view points were counted using binoculars
AND	Bare Mountain	CNCT_01	NA	CNCT_01ABAM34	Abies_amabilis	1998	0	NA	NA	Breast Height	NA	PARTIALCONECOUNT	all cones visible from established view points were counted using binoculars
AND	Bare Mountain	CNCT_01	NA	CNCT_01ABAM34	Abies_amabilis	1999	4	NA	NA	Breast Height	NA	PARTIALCONECOUNT	all cones visible from established view points were counted using binoculars
AND	Bare Mountain	CNCT_01	NA	CNCT_01ABAM34	Abies_amabilis	2000	9	NA	NA	Breast Height	NA	PARTIALCONECOUNT	all cones visible from established view points were counted using binoculars
AND	Bare Mountain	CNCT_01	NA	CNCT_01ABAM34	Abies_amabilis	2001	4	NA	NA	Breast Height	NA	PARTIALCONECOUNT	all cones visible from established view points were counted using binoculars
AND	Bare Mountain	CNCT_01	NA	CNCT_01ABAM34	Abies_amabilis	2002	7	NA	NA	Breast Height	NA	PARTIALCONECOUNT	all cones visible from established view points were counted using binoculars
AND	Bare Mountain	CNCT_01	NA	CNCT_01ABAM34	Abies_amabilis	2003	2	NA	NA	Breast Height	NA	PARTIALCONECOUNT	all cones visible from established view points were counted using binoculars
AND	Bare Mountain	CNCT_01	NA	CNCT_01ABAM34	Abies_amabilis	2004	4	NA	NA	Breast Height	NA	PARTIALCONECOUNT	all cones visible from established view points were counted using binoculars
AND	Bare Mountain	CNCT_01	NA	CNCT_01ABAM34	Abies_amabilis	2005	0	NA	NA	Breast Height	NA	PARTIALCONECOUNT	all cones visible from established view points were counted using binoculars
AND	Bare Mountain	CNCT_01	NA	CNCT_01ABAM34	Abies_amabilis	2006	0	NA	NA	Breast Height	NA	PARTIALCONECOUNT	all cones visible from established view points were counted using binoculars
AND	Bare Mountain	CNCT_01	NA	CNCT_01ABAM34	Abies_amabilis	2007	67	NA	NA	Breast Height	NA	PARTIALCONECOUNT	all cones visible from established view points were counted using binoculars
AND	Bare Mountain	CNCT_01	NA	CNCT_01ABAM34	Abies_amabilis	2008	0	NA	NA	Breast Height	NA	PARTIALCONECOUNT	all cones visible from established view points were counted using binoculars
AND	Bare Mountain	CNCT_01	NA	CNCT_01ABAM34	Abies_amabilis	2009	14	NA	NA	Breast Height	NA	PARTIALCONECOUNT	all cones visible from established view points were counted using binoculars
AND	Bare Mountain	CNCT_01	NA	CNCT_01ABAM34	Abies_amabilis	2010	0	NA	NA	Breast Height	NA	PARTIALCONECOUNT	all cones visible from established view points were counted using binoculars
AND	Bare Mountain	CNCT_01	NA	CNCT_01ABAM34	Abies_amabilis	2011	31	NA	NA	Breast Height	NA	PARTIALCONECOUNT	all cones visible from established view points were counted using binoculars
AND	Bare Mountain	CNCT_01	NA	CNCT_01ABAM34	Abies_amabilis	2012	0	NA	NA	Breast Height	NA	PARTIALCONECOUNT	all cones visible from established view points were counted using binoculars
AND	Bare Mountain	CNCT_01	NA	CNCT_01ABAM34	Abies_amabilis	2013	0	NA	NA	Breast Height	NA	PARTIALCONECOUNT	all cones visible from established view points were counted using binoculars
AND	Bare Mountain	CNCT_01	NA	CNCT_01ABAM34	Abies_amabilis	2014	0	NA	NA	Breast Height	NA	PARTIALCONECOUNT	all cones visible from established view points were counted using binoculars
AND	Bare Mountain	CNCT_01	NA	CNCT_01ABAM34	Abies_amabilis	2015	0	NA	NA	Breast Height	NA	PARTIALCONECOUNT	all cones visible from established view points were counted using binoculars
AND	Bare Mountain	CNCT_01	NA	CNCT_01ABAM34	Abies_amabilis	2016	35	NA	NA	Breast Height	NA	PARTIALCONECOUNT	all cones visible from established view points were counted using binoculars
AND	Bare Mountain	CNCT_01	NA	CNCT_01ABAM34	Abies_amabilis	2017	0	NA	NA	Breast Height	NA	PARTIALCONECOUNT	all cones visible from established view points were counted using binoculars
AND	Bare Mountain	CNCT_01	NA	CNCT_01ABAM34	Abies_amabilis	2018	34	NA	NA	Breast Height	NA	PARTIALCONECOUNT	all cones visible from established view points were counted using binoculars
AND	Bare Mountain	CNCT_01	NA	CNCT_01ABAM34	Abies_amabilis	2019	0	NA	NA	Breast Height	NA	PARTIALCONECOUNT	all cones visible from established view points were counted using binoculars
AND	Bare Mountain	CNCT_01	NA	CNCT_01ABAM35	Abies_amabilis	1991	46	NA	NA	Breast Height	NA	PARTIALCONECOUNT	all cones visible from established view points were counted using binoculars
AND	Bare Mountain	CNCT_01	NA	CNCT_01ABAM35	Abies_amabilis	1992	0	NA	NA	Breast Height	NA	PARTIALCONECOUNT	all cones visible from established view points were counted using binoculars
AND	Bare Mountain	CNCT_01	NA	CNCT_01ABAM35	Abies_amabilis	1993	7	NA	NA	Breast Height	NA	PARTIALCONECOUNT	all cones visible from established view points were counted using binoculars
AND	Bare Mountain	CNCT_01	NA	CNCT_01ABAM35	Abies_amabilis	1994	0	90.2	NA	Breast Height	NA	PARTIALCONECOUNT	all cones visible from established view points were counted using binoculars
AND	Bare Mountain	CNCT_01	NA	CNCT_01ABAM35	Abies_amabilis	1995	18	NA	NA	Breast Height	NA	PARTIALCONECOUNT	all cones visible from established view points were counted using binoculars
AND	Bare Mountain	CNCT_01	NA	CNCT_01ABAM35	Abies_amabilis	1996	0	NA	NA	Breast Height	NA	PARTIALCONECOUNT	all cones visible from established view points were counted using binoculars
AND	Bare Mountain	CNCT_01	NA	CNCT_01ABAM35	Abies_amabilis	1997	39	NA	NA	Breast Height	NA	PARTIALCONECOUNT	all cones visible from established view points were counted using binoculars
AND	Bare Mountain	CNCT_01	NA	CNCT_01ABAM35	Abies_amabilis	1998	0	NA	NA	Breast Height	NA	PARTIALCONECOUNT	all cones visible from established view points were counted using binoculars
AND	Bare Mountain	CNCT_01	NA	CNCT_01ABAM35	Abies_amabilis	1999	12	NA	NA	Breast Height	NA	PARTIALCONECOUNT	all cones visible from established view points were counted using binoculars
AND	Bare Mountain	CNCT_01	NA	CNCT_01ABAM35	Abies_amabilis	2000	0	NA	NA	Breast Height	NA	PARTIALCONECOUNT	all cones visible from established view points were counted using binoculars
AND	Bare Mountain	CNCT_01	NA	CNCT_01ABAM35	Abies_amabilis	2001	15	NA	NA	Breast Height	NA	PARTIALCONECOUNT	all cones visible from established view points were counted using binoculars
AND	Bare Mountain	CNCT_01	NA	CNCT_01ABAM35	Abies_amabilis	2002	6	NA	NA	Breast Height	NA	PARTIALCONECOUNT	all cones visible from established view points were counted using binoculars
AND	Bare Mountain	CNCT_01	NA	CNCT_01ABAM35	Abies_amabilis	2003	29	NA	NA	Breast Height	NA	PARTIALCONECOUNT	all cones visible from established view points were counted using binoculars
AND	Bare Mountain	CNCT_01	NA	CNCT_01ABAM35	Abies_amabilis	2004	2	NA	NA	Breast Height	NA	PARTIALCONECOUNT	all cones visible from established view points were counted using binoculars
AND	Bare Mountain	CNCT_01	NA	CNCT_01ABAM35	Abies_amabilis	2005	1	NA	NA	Breast Height	NA	PARTIALCONECOUNT	all cones visible from established view points were counted using binoculars
AND	Bare Mountain	CNCT_01	NA	CNCT_01ABAM35	Abies_amabilis	2006	0	NA	NA	Breast Height	NA	PARTIALCONECOUNT	all cones visible from established view points were counted using binoculars
AND	Bare Mountain	CNCT_01	NA	CNCT_01ABAM35	Abies_amabilis	2007	53	NA	NA	Breast Height	NA	PARTIALCONECOUNT	all cones visible from established view points were counted using binoculars
AND	Bare Mountain	CNCT_01	NA	CNCT_01ABAM35	Abies_amabilis	2008	0	NA	NA	Breast Height	NA	PARTIALCONECOUNT	all cones visible from established view points were counted using binoculars
AND	Bare Mountain	CNCT_01	NA	CNCT_01ABAM35	Abies_amabilis	2009	12	NA	NA	Breast Height	NA	PARTIALCONECOUNT	all cones visible from established view points were counted using binoculars
AND	Bare Mountain	CNCT_01	NA	CNCT_01ABAM35	Abies_amabilis	2010	0	NA	NA	Breast Height	NA	PARTIALCONECOUNT	all cones visible from established view points were counted using binoculars
AND	Bare Mountain	CNCT_01	NA	CNCT_01ABAM35	Abies_amabilis	2011	17	NA	NA	Breast Height	NA	PARTIALCONECOUNT	all cones visible from established view points were counted using binoculars
AND	Bare Mountain	CNCT_01	NA	CNCT_01ABAM35	Abies_amabilis	2012	0	NA	NA	Breast Height	NA	PARTIALCONECOUNT	all cones visible from established view points were counted using binoculars
AND	Bare Mountain	CNCT_01	NA	CNCT_01ABAM35	Abies_amabilis	2013	0	NA	NA	Breast Height	NA	PARTIALCONECOUNT	all cones visible from established view points were counted using binoculars
AND	Bare Mountain	CNCT_01	NA	CNCT_01ABAM35	Abies_amabilis	2014	0	NA	NA	Breast Height	NA	PARTIALCONECOUNT	all cones visible from established view points were counted using binoculars
AND	Bare Mountain	CNCT_01	NA	CNCT_01ABAM35	Abies_amabilis	2015	0	NA	NA	Breast Height	NA	PARTIALCONECOUNT	all cones visible from established view points were counted using binoculars
AND	Bare Mountain	CNCT_01	NA	CNCT_01ABAM35	Abies_amabilis	2016	115	NA	NA	Breast Height	NA	PARTIALCONECOUNT	all cones visible from established view points were counted using binoculars
AND	Bare Mountain	CNCT_01	NA	CNCT_01ABAM35	Abies_amabilis	2017	0	NA	NA	Breast Height	NA	PARTIALCONECOUNT	all cones visible from established view points were counted using binoculars
AND	Bare Mountain	CNCT_01	NA	CNCT_01ABAM35	Abies_amabilis	2018	0	NA	NA	Breast Height	NA	PARTIALCONECOUNT	all cones visible from established view points were counted using binoculars
AND	Bare Mountain	CNCT_01	NA	CNCT_01ABAM35	Abies_amabilis	2019	NA	NA	NA	Breast Height	NA	PARTIALCONECOUNT	all cones visible from established view points were counted using binoculars
AND	Bare Mountain	CNCT_01	NA	CNCT_01ABAM36	Abies_amabilis	1995	43	56.2	NA	Breast Height	NA	PARTIALCONECOUNT	all cones visible from established view points were counted using binoculars
AND	Bare Mountain	CNCT_01	NA	CNCT_01ABAM36	Abies_amabilis	1996	0	NA	NA	Breast Height	NA	PARTIALCONECOUNT	all cones visible from established view points were counted using binoculars
AND	Bare Mountain	CNCT_01	NA	CNCT_01ABAM36	Abies_amabilis	1997	9	NA	NA	Breast Height	NA	PARTIALCONECOUNT	all cones visible from established view points were counted using binoculars
AND	Bare Mountain	CNCT_01	NA	CNCT_01ABAM36	Abies_amabilis	1998	0	NA	NA	Breast Height	NA	PARTIALCONECOUNT	all cones visible from established view points were counted using binoculars
AND	Bare Mountain	CNCT_01	NA	CNCT_01ABAM36	Abies_amabilis	1999	0	NA	NA	Breast Height	NA	PARTIALCONECOUNT	all cones visible from established view points were counted using binoculars
AND	Bare Mountain	CNCT_01	NA	CNCT_01ABAM36	Abies_amabilis	2000	0	NA	NA	Breast Height	NA	PARTIALCONECOUNT	all cones visible from established view points were counted using binoculars
AND	Bare Mountain	CNCT_01	NA	CNCT_01ABAM36	Abies_amabilis	2001	2	NA	NA	Breast Height	NA	PARTIALCONECOUNT	all cones visible from established view points were counted using binoculars
AND	Bare Mountain	CNCT_01	NA	CNCT_01ABAM36	Abies_amabilis	2002	4	NA	NA	Breast Height	NA	PARTIALCONECOUNT	all cones visible from established view points were counted using binoculars
AND	Bare Mountain	CNCT_01	NA	CNCT_01ABAM36	Abies_amabilis	2003	5	NA	NA	Breast Height	NA	PARTIALCONECOUNT	all cones visible from established view points were counted using binoculars
AND	Bare Mountain	CNCT_01	NA	CNCT_01ABAM36	Abies_amabilis	2004	0	NA	NA	Breast Height	NA	PARTIALCONECOUNT	all cones visible from established view points were counted using binoculars
AND	Bare Mountain	CNCT_01	NA	CNCT_01ABAM36	Abies_amabilis	2005	0	NA	NA	Breast Height	NA	PARTIALCONECOUNT	all cones visible from established view points were counted using binoculars
AND	Bare Mountain	CNCT_01	NA	CNCT_01ABAM36	Abies_amabilis	2006	0	NA	NA	Breast Height	NA	PARTIALCONECOUNT	all cones visible from established view points were counted using binoculars
AND	Bare Mountain	CNCT_01	NA	CNCT_01ABAM36	Abies_amabilis	2007	5	NA	NA	Breast Height	NA	PARTIALCONECOUNT	all cones visible from established view points were counted using binoculars
AND	Bare Mountain	CNCT_01	NA	CNCT_01ABAM36	Abies_amabilis	2008	0	NA	NA	Breast Height	NA	PARTIALCONECOUNT	all cones visible from established view points were counted using binoculars
AND	Bare Mountain	CNCT_01	NA	CNCT_01ABAM36	Abies_amabilis	2009	0	NA	NA	Breast Height	NA	PARTIALCONECOUNT	all cones visible from established view points were counted using binoculars
AND	Bare Mountain	CNCT_01	NA	CNCT_01ABAM36	Abies_amabilis	2010	0	NA	NA	Breast Height	NA	PARTIALCONECOUNT	all cones visible from established view points were counted using binoculars
AND	Bare Mountain	CNCT_01	NA	CNCT_01ABAM36	Abies_amabilis	2011	1	NA	NA	Breast Height	NA	PARTIALCONECOUNT	all cones visible from established view points were counted using binoculars
AND	Bare Mountain	CNCT_01	NA	CNCT_01ABAM36	Abies_amabilis	2012	0	NA	NA	Breast Height	NA	PARTIALCONECOUNT	all cones visible from established view points were counted using binoculars
AND	Bare Mountain	CNCT_01	NA	CNCT_01ABAM36	Abies_amabilis	2013	0	NA	NA	Breast Height	NA	PARTIALCONECOUNT	all cones visible from established view points were counted using binoculars
AND	Bare Mountain	CNCT_01	NA	CNCT_01ABAM36	Abies_amabilis	2014	0	NA	NA	Breast Height	NA	PARTIALCONECOUNT	all cones visible from established view points were counted using binoculars
AND	Bare Mountain	CNCT_01	NA	CNCT_01ABAM36	Abies_amabilis	2015	0	NA	NA	Breast Height	NA	PARTIALCONECOUNT	all cones visible from established view points were counted using binoculars
AND	Bare Mountain	CNCT_01	NA	CNCT_01ABAM36	Abies_amabilis	2016	40	NA	NA	Breast Height	NA	PARTIALCONECOUNT	all cones visible from established view points were counted using binoculars
AND	Bare Mountain	CNCT_01	NA	CNCT_01ABAM36	Abies_amabilis	2017	0	NA	NA	Breast Height	NA	PARTIALCONECOUNT	all cones visible from established view points were counted using binoculars
AND	Bare Mountain	CNCT_01	NA	CNCT_01ABAM36	Abies_amabilis	2018	10	NA	NA	Breast Height	NA	PARTIALCONECOUNT	all cones visible from established view points were counted using binoculars
AND	Bare Mountain	CNCT_01	NA	CNCT_01ABAM36	Abies_amabilis	2019	0	NA	NA	Breast Height	NA	PARTIALCONECOUNT	all cones visible from established view points were counted using binoculars
AND	Bare Mountain	CNCT_01	NA	CNCT_01ABAM37	Abies_amabilis	1995	16	65.1	NA	Breast Height	NA	PARTIALCONECOUNT	all cones visible from established view points were counted using binoculars
AND	Bare Mountain	CNCT_01	NA	CNCT_01ABAM37	Abies_amabilis	1996	0	NA	NA	Breast Height	NA	PARTIALCONECOUNT	all cones visible from established view points were counted using binoculars
AND	Bare Mountain	CNCT_01	NA	CNCT_01ABAM37	Abies_amabilis	1997	20	NA	NA	Breast Height	NA	PARTIALCONECOUNT	all cones visible from established view points were counted using binoculars
AND	Bare Mountain	CNCT_01	NA	CNCT_01ABAM37	Abies_amabilis	1998	0	NA	NA	Breast Height	NA	PARTIALCONECOUNT	all cones visible from established view points were counted using binoculars
AND	Bare Mountain	CNCT_01	NA	CNCT_01ABAM37	Abies_amabilis	1999	0	NA	NA	Breast Height	NA	PARTIALCONECOUNT	all cones visible from established view points were counted using binoculars
AND	Bare Mountain	CNCT_01	NA	CNCT_01ABAM37	Abies_amabilis	2000	6	NA	NA	Breast Height	NA	PARTIALCONECOUNT	all cones visible from established view points were counted using binoculars
AND	Bare Mountain	CNCT_01	NA	CNCT_01ABAM37	Abies_amabilis	2001	0	NA	NA	Breast Height	NA	PARTIALCONECOUNT	all cones visible from established view points were counted using binoculars
AND	Bare Mountain	CNCT_01	NA	CNCT_01ABAM37	Abies_amabilis	2002	25	NA	NA	Breast Height	NA	PARTIALCONECOUNT	all cones visible from established view points were counted using binoculars
AND	Bare Mountain	CNCT_01	NA	CNCT_01ABAM37	Abies_amabilis	2003	11	NA	NA	Breast Height	NA	PARTIALCONECOUNT	all cones visible from established view points were counted using binoculars
AND	Bare Mountain	CNCT_01	NA	CNCT_01ABAM37	Abies_amabilis	2004	3	NA	NA	Breast Height	NA	PARTIALCONECOUNT	all cones visible from established view points were counted using binoculars
AND	Bare Mountain	CNCT_01	NA	CNCT_01ABAM37	Abies_amabilis	2005	0	NA	NA	Breast Height	NA	PARTIALCONECOUNT	all cones visible from established view points were counted using binoculars
AND	Bare Mountain	CNCT_01	NA	CNCT_01ABAM37	Abies_amabilis	2006	0	NA	NA	Breast Height	NA	PARTIALCONECOUNT	all cones visible from established view points were counted using binoculars
AND	Bare Mountain	CNCT_01	NA	CNCT_01ABAM37	Abies_amabilis	2007	70	NA	NA	Breast Height	NA	PARTIALCONECOUNT	all cones visible from established view points were counted using binoculars
AND	Bare Mountain	CNCT_01	NA	CNCT_01ABAM37	Abies_amabilis	2008	0	NA	NA	Breast Height	NA	PARTIALCONECOUNT	all cones visible from established view points were counted using binoculars
AND	Bare Mountain	CNCT_01	NA	CNCT_01ABAM37	Abies_amabilis	2009	21	NA	NA	Breast Height	NA	PARTIALCONECOUNT	all cones visible from established view points were counted using binoculars
AND	Bare Mountain	CNCT_01	NA	CNCT_01ABAM37	Abies_amabilis	2010	0	NA	NA	Breast Height	NA	PARTIALCONECOUNT	all cones visible from established view points were counted using binoculars
AND	Bare Mountain	CNCT_01	NA	CNCT_01ABAM37	Abies_amabilis	2011	23	NA	NA	Breast Height	NA	PARTIALCONECOUNT	all cones visible from established view points were counted using binoculars
AND	Bare Mountain	CNCT_01	NA	CNCT_01ABAM37	Abies_amabilis	2012	0	NA	NA	Breast Height	NA	PARTIALCONECOUNT	all cones visible from established view points were counted using binoculars
AND	Bare Mountain	CNCT_01	NA	CNCT_01ABAM37	Abies_amabilis	2013	0	NA	NA	Breast Height	NA	PARTIALCONECOUNT	all cones visible from established view points were counted using binoculars
AND	Bare Mountain	CNCT_01	NA	CNCT_01ABAM37	Abies_amabilis	2014	5	NA	NA	Breast Height	NA	PARTIALCONECOUNT	all cones visible from established view points were counted using binoculars
AND	Bare Mountain	CNCT_01	NA	CNCT_01ABAM37	Abies_amabilis	2015	0	NA	NA	Breast Height	NA	PARTIALCONECOUNT	all cones visible from established view points were counted using binoculars
AND	Bare Mountain	CNCT_01	NA	CNCT_01ABAM37	Abies_amabilis	2016	50	NA	NA	Breast Height	NA	PARTIALCONECOUNT	all cones visible from established view points were counted using binoculars
AND	Bare Mountain	CNCT_01	NA	CNCT_01ABAM37	Abies_amabilis	2017	0	NA	NA	Breast Height	NA	PARTIALCONECOUNT	all cones visible from established view points were counted using binoculars
AND	Bare Mountain	CNCT_01	NA	CNCT_01ABAM37	Abies_amabilis	2018	10	NA	NA	Breast Height	NA	PARTIALCONECOUNT	all cones visible from established view points were counted using binoculars
AND	Bare Mountain	CNCT_01	NA	CNCT_01ABAM37	Abies_amabilis	2019	0	NA	NA	Breast Height	NA	PARTIALCONECOUNT	all cones visible from established view points were counted using binoculars
AND	Bare Mountain	CNCT_01	NA	CNCT_01ABAM38	Abies_amabilis	1995	83	72.1	NA	Breast Height	NA	PARTIALCONECOUNT	all cones visible from established view points were counted using binoculars
AND	Bare Mountain	CNCT_01	NA	CNCT_01ABAM38	Abies_amabilis	1996	0	NA	NA	Breast Height	NA	PARTIALCONECOUNT	all cones visible from established view points were counted using binoculars
AND	Bare Mountain	CNCT_01	NA	CNCT_01ABAM38	Abies_amabilis	1997	39	NA	NA	Breast Height	NA	PARTIALCONECOUNT	all cones visible from established view points were counted using binoculars
AND	Bare Mountain	CNCT_01	NA	CNCT_01ABAM38	Abies_amabilis	1998	0	NA	NA	Breast Height	NA	PARTIALCONECOUNT	all cones visible from established view points were counted using binoculars
AND	Bare Mountain	CNCT_01	NA	CNCT_01ABAM38	Abies_amabilis	1999	1	NA	NA	Breast Height	NA	PARTIALCONECOUNT	all cones visible from established view points were counted using binoculars
AND	Bare Mountain	CNCT_01	NA	CNCT_01ABAM38	Abies_amabilis	2000	18	NA	NA	Breast Height	NA	PARTIALCONECOUNT	all cones visible from established view points were counted using binoculars
AND	Bare Mountain	CNCT_01	NA	CNCT_01ABAM38	Abies_amabilis	2001	2	NA	NA	Breast Height	NA	PARTIALCONECOUNT	all cones visible from established view points were counted using binoculars
AND	Bare Mountain	CNCT_01	NA	CNCT_01ABAM38	Abies_amabilis	2002	42	NA	NA	Breast Height	NA	PARTIALCONECOUNT	all cones visible from established view points were counted using binoculars
AND	Bare Mountain	CNCT_01	NA	CNCT_01ABAM38	Abies_amabilis	2003	13	NA	NA	Breast Height	NA	PARTIALCONECOUNT	all cones visible from established view points were counted using binoculars
AND	Bare Mountain	CNCT_01	NA	CNCT_01ABAM38	Abies_amabilis	2004	4	NA	NA	Breast Height	NA	PARTIALCONECOUNT	all cones visible from established view points were counted using binoculars
AND	Bare Mountain	CNCT_01	NA	CNCT_01ABAM38	Abies_amabilis	2005	0	NA	NA	Breast Height	NA	PARTIALCONECOUNT	all cones visible from established view points were counted using binoculars
AND	Bare Mountain	CNCT_01	NA	CNCT_01ABAM38	Abies_amabilis	2006	0	NA	NA	Breast Height	NA	PARTIALCONECOUNT	all cones visible from established view points were counted using binoculars
AND	Bare Mountain	CNCT_01	NA	CNCT_01ABAM38	Abies_amabilis	2007	52	NA	NA	Breast Height	NA	PARTIALCONECOUNT	all cones visible from established view points were counted using binoculars
AND	Bare Mountain	CNCT_01	NA	CNCT_01ABAM38	Abies_amabilis	2008	0	NA	NA	Breast Height	NA	PARTIALCONECOUNT	all cones visible from established view points were counted using binoculars
AND	Bare Mountain	CNCT_01	NA	CNCT_01ABAM38	Abies_amabilis	2009	27	NA	NA	Breast Height	NA	PARTIALCONECOUNT	all cones visible from established view points were counted using binoculars
AND	Bare Mountain	CNCT_01	NA	CNCT_01ABAM38	Abies_amabilis	2010	0	NA	NA	Breast Height	NA	PARTIALCONECOUNT	all cones visible from established view points were counted using binoculars
AND	Bare Mountain	CNCT_01	NA	CNCT_01ABAM38	Abies_amabilis	2011	24	NA	NA	Breast Height	NA	PARTIALCONECOUNT	all cones visible from established view points were counted using binoculars
AND	Bare Mountain	CNCT_01	NA	CNCT_01ABAM38	Abies_amabilis	2012	0	NA	NA	Breast Height	NA	PARTIALCONECOUNT	all cones visible from established view points were counted using binoculars
AND	Bare Mountain	CNCT_01	NA	CNCT_01ABAM38	Abies_amabilis	2013	9	NA	NA	Breast Height	NA	PARTIALCONECOUNT	all cones visible from established view points were counted using binoculars
AND	Bare Mountain	CNCT_01	NA	CNCT_01ABAM38	Abies_amabilis	2014	2	NA	NA	Breast Height	NA	PARTIALCONECOUNT	all cones visible from established view points were counted using binoculars
AND	Bare Mountain	CNCT_01	NA	CNCT_01ABAM38	Abies_amabilis	2015	0	NA	NA	Breast Height	NA	PARTIALCONECOUNT	all cones visible from established view points were counted using binoculars
AND	Bare Mountain	CNCT_01	NA	CNCT_01ABAM38	Abies_amabilis	2016	245	NA	NA	Breast Height	NA	PARTIALCONECOUNT	all cones visible from established view points were counted using binoculars
AND	Bare Mountain	CNCT_01	NA	CNCT_01ABAM38	Abies_amabilis	2017	0	NA	NA	Breast Height	NA	PARTIALCONECOUNT	all cones visible from established view points were counted using binoculars
AND	Bare Mountain	CNCT_01	NA	CNCT_01ABAM38	Abies_amabilis	2018	20	NA	NA	Breast Height	NA	PARTIALCONECOUNT	all cones visible from established view points were counted using binoculars
AND	Bare Mountain	CNCT_01	NA	CNCT_01ABAM38	Abies_amabilis	2019	0	NA	NA	Breast Height	NA	PARTIALCONECOUNT	all cones visible from established view points were counted using binoculars
AND	Bare Mountain	CNCT_01	NA	CNCT_01ABAM39	Abies_amabilis	1995	48	61.8	NA	Breast Height	NA	PARTIALCONECOUNT	all cones visible from established view points were counted using binoculars
AND	Bare Mountain	CNCT_01	NA	CNCT_01ABAM39	Abies_amabilis	1996	0	NA	NA	Breast Height	NA	PARTIALCONECOUNT	all cones visible from established view points were counted using binoculars
AND	Bare Mountain	CNCT_01	NA	CNCT_01ABAM39	Abies_amabilis	1997	23	NA	NA	Breast Height	NA	PARTIALCONECOUNT	all cones visible from established view points were counted using binoculars
AND	Bare Mountain	CNCT_01	NA	CNCT_01ABAM39	Abies_amabilis	1998	0	NA	NA	Breast Height	NA	PARTIALCONECOUNT	all cones visible from established view points were counted using binoculars
AND	Bare Mountain	CNCT_01	NA	CNCT_01ABAM39	Abies_amabilis	1999	13	NA	NA	Breast Height	NA	PARTIALCONECOUNT	all cones visible from established view points were counted using binoculars
AND	Bare Mountain	CNCT_01	NA	CNCT_01ABAM39	Abies_amabilis	2000	4	NA	NA	Breast Height	NA	PARTIALCONECOUNT	all cones visible from established view points were counted using binoculars
AND	Bare Mountain	CNCT_01	NA	CNCT_01ABAM39	Abies_amabilis	2001	3	NA	NA	Breast Height	NA	PARTIALCONECOUNT	all cones visible from established view points were counted using binoculars
AND	Bare Mountain	CNCT_01	NA	CNCT_01ABAM39	Abies_amabilis	2002	41	NA	NA	Breast Height	NA	PARTIALCONECOUNT	all cones visible from established view points were counted using binoculars
AND	Bare Mountain	CNCT_01	NA	CNCT_01ABAM39	Abies_amabilis	2003	1	NA	NA	Breast Height	NA	PARTIALCONECOUNT	all cones visible from established view points were counted using binoculars
AND	Bare Mountain	CNCT_01	NA	CNCT_01ABAM39	Abies_amabilis	2004	7	NA	NA	Breast Height	NA	PARTIALCONECOUNT	all cones visible from established view points were counted using binoculars
AND	Bare Mountain	CNCT_01	NA	CNCT_01ABAM39	Abies_amabilis	2005	0	NA	NA	Breast Height	NA	PARTIALCONECOUNT	all cones visible from established view points were counted using binoculars
AND	Bare Mountain	CNCT_01	NA	CNCT_01ABAM39	Abies_amabilis	2006	0	NA	NA	Breast Height	NA	PARTIALCONECOUNT	all cones visible from established view points were counted using binoculars
AND	Bare Mountain	CNCT_01	NA	CNCT_01ABAM39	Abies_amabilis	2007	31	NA	NA	Breast Height	NA	PARTIALCONECOUNT	all cones visible from established view points were counted using binoculars
AND	Bare Mountain	CNCT_01	NA	CNCT_01ABAM39	Abies_amabilis	2008	0	NA	NA	Breast Height	NA	PARTIALCONECOUNT	all cones visible from established view points were counted using binoculars
AND	Bare Mountain	CNCT_01	NA	CNCT_01ABAM39	Abies_amabilis	2009	14	NA	NA	Breast Height	NA	PARTIALCONECOUNT	all cones visible from established view points were counted using binoculars
AND	Bare Mountain	CNCT_01	NA	CNCT_01ABAM39	Abies_amabilis	2010	0	NA	NA	Breast Height	NA	PARTIALCONECOUNT	all cones visible from established view points were counted using binoculars
AND	Bare Mountain	CNCT_01	NA	CNCT_01ABAM39	Abies_amabilis	2011	15	NA	NA	Breast Height	NA	PARTIALCONECOUNT	all cones visible from established view points were counted using binoculars
AND	Bare Mountain	CNCT_01	NA	CNCT_01ABAM39	Abies_amabilis	2012	0	NA	NA	Breast Height	NA	PARTIALCONECOUNT	all cones visible from established view points were counted using binoculars
AND	Bare Mountain	CNCT_01	NA	CNCT_01ABAM39	Abies_amabilis	2013	1	NA	NA	Breast Height	NA	PARTIALCONECOUNT	all cones visible from established view points were counted using binoculars
AND	Bare Mountain	CNCT_01	NA	CNCT_01ABAM39	Abies_amabilis	2014	3	NA	NA	Breast Height	NA	PARTIALCONECOUNT	all cones visible from established view points were counted using binoculars
AND	Bare Mountain	CNCT_01	NA	CNCT_01ABAM39	Abies_amabilis	2015	0	NA	NA	Breast Height	NA	PARTIALCONECOUNT	all cones visible from established view points were counted using binoculars
AND	Bare Mountain	CNCT_01	NA	CNCT_01ABAM39	Abies_amabilis	2016	95	NA	NA	Breast Height	NA	PARTIALCONECOUNT	all cones visible from established view points were counted using binoculars
AND	Bare Mountain	CNCT_01	NA	CNCT_01ABAM39	Abies_amabilis	2017	0	NA	NA	Breast Height	NA	PARTIALCONECOUNT	all cones visible from established view points were counted using binoculars
AND	Bare Mountain	CNCT_01	NA	CNCT_01ABAM39	Abies_amabilis	2018	8	NA	NA	Breast Height	NA	PARTIALCONECOUNT	all cones visible from established view points were counted using binoculars
AND	Bare Mountain	CNCT_01	NA	CNCT_01ABAM39	Abies_amabilis	2019	3	NA	NA	Breast Height	NA	PARTIALCONECOUNT	all cones visible from established view points were counted using binoculars
AND	Bare Mountain	CNCT_01	NA	CNCT_01ABAM40	Abies_amabilis	1995	33	64.6	NA	Breast Height	NA	PARTIALCONECOUNT	all cones visible from established view points were counted using binoculars
AND	Bare Mountain	CNCT_01	NA	CNCT_01ABAM40	Abies_amabilis	1996	0	NA	NA	Breast Height	NA	PARTIALCONECOUNT	all cones visible from established view points were counted using binoculars
AND	Bare Mountain	CNCT_01	NA	CNCT_01ABAM40	Abies_amabilis	1997	15	NA	NA	Breast Height	NA	PARTIALCONECOUNT	all cones visible from established view points were counted using binoculars
AND	Bare Mountain	CNCT_01	NA	CNCT_01ABAM40	Abies_amabilis	1998	0	NA	NA	Breast Height	NA	PARTIALCONECOUNT	all cones visible from established view points were counted using binoculars
AND	Bare Mountain	CNCT_01	NA	CNCT_01ABAM40	Abies_amabilis	1999	9	NA	NA	Breast Height	NA	PARTIALCONECOUNT	all cones visible from established view points were counted using binoculars
AND	Bare Mountain	CNCT_01	NA	CNCT_01ABAM40	Abies_amabilis	2000	2	NA	NA	Breast Height	NA	PARTIALCONECOUNT	all cones visible from established view points were counted using binoculars
AND	Bare Mountain	CNCT_01	NA	CNCT_01ABAM40	Abies_amabilis	2001	5	NA	NA	Breast Height	NA	PARTIALCONECOUNT	all cones visible from established view points were counted using binoculars
AND	Bare Mountain	CNCT_01	NA	CNCT_01ABAM40	Abies_amabilis	2002	13	NA	NA	Breast Height	NA	PARTIALCONECOUNT	all cones visible from established view points were counted using binoculars
AND	Bare Mountain	CNCT_01	NA	CNCT_01ABAM40	Abies_amabilis	2003	2	NA	NA	Breast Height	NA	PARTIALCONECOUNT	all cones visible from established view points were counted using binoculars
AND	Bare Mountain	CNCT_01	NA	CNCT_01ABAM40	Abies_amabilis	2004	1	NA	NA	Breast Height	NA	PARTIALCONECOUNT	all cones visible from established view points were counted using binoculars
AND	Bare Mountain	CNCT_01	NA	CNCT_01ABAM40	Abies_amabilis	2005	0	NA	NA	Breast Height	NA	PARTIALCONECOUNT	all cones visible from established view points were counted using binoculars
AND	Bare Mountain	CNCT_01	NA	CNCT_01ABAM40	Abies_amabilis	2006	0	NA	NA	Breast Height	NA	PARTIALCONECOUNT	all cones visible from established view points were counted using binoculars
AND	Bare Mountain	CNCT_01	NA	CNCT_01ABAM40	Abies_amabilis	2007	6	NA	NA	Breast Height	NA	PARTIALCONECOUNT	all cones visible from established view points were counted using binoculars
AND	Bare Mountain	CNCT_01	NA	CNCT_01ABAM40	Abies_amabilis	2008	0	NA	NA	Breast Height	NA	PARTIALCONECOUNT	all cones visible from established view points were counted using binoculars
AND	Bare Mountain	CNCT_01	NA	CNCT_01ABAM40	Abies_amabilis	2009	8	NA	NA	Breast Height	NA	PARTIALCONECOUNT	all cones visible from established view points were counted using binoculars
AND	Bare Mountain	CNCT_01	NA	CNCT_01ABAM40	Abies_amabilis	2010	0	NA	NA	Breast Height	NA	PARTIALCONECOUNT	all cones visible from established view points were counted using binoculars
AND	Bare Mountain	CNCT_01	NA	CNCT_01ABAM40	Abies_amabilis	2011	8	NA	NA	Breast Height	NA	PARTIALCONECOUNT	all cones visible from established view points were counted using binoculars
AND	Bare Mountain	CNCT_01	NA	CNCT_01ABAM40	Abies_amabilis	2012	0	NA	NA	Breast Height	NA	PARTIALCONECOUNT	all cones visible from established view points were counted using binoculars
AND	Bare Mountain	CNCT_01	NA	CNCT_01ABAM40	Abies_amabilis	2013	0	NA	NA	Breast Height	NA	PARTIALCONECOUNT	all cones visible from established view points were counted using binoculars
AND	Bare Mountain	CNCT_01	NA	CNCT_01ABAM40	Abies_amabilis	2014	9	NA	NA	Breast Height	NA	PARTIALCONECOUNT	all cones visible from established view points were counted using binoculars
AND	Bare Mountain	CNCT_01	NA	CNCT_01ABAM40	Abies_amabilis	2015	0	NA	NA	Breast Height	NA	PARTIALCONECOUNT	all cones visible from established view points were counted using binoculars
AND	Bare Mountain	CNCT_01	NA	CNCT_01ABAM40	Abies_amabilis	2016	40	NA	NA	Breast Height	NA	PARTIALCONECOUNT	all cones visible from established view points were counted using binoculars
AND	Bare Mountain	CNCT_01	NA	CNCT_01ABAM40	Abies_amabilis	2017	0	NA	NA	Breast Height	NA	PARTIALCONECOUNT	all cones visible from established view points were counted using binoculars
AND	Bare Mountain	CNCT_01	NA	CNCT_01ABAM40	Abies_amabilis	2018	1	NA	NA	Breast Height	NA	PARTIALCONECOUNT	all cones visible from established view points were counted using binoculars
AND	Bare Mountain	CNCT_01	NA	CNCT_01ABAM40	Abies_amabilis	2019	1	NA	NA	Breast Height	NA	PARTIALCONECOUNT	all cones visible from established view points were counted using binoculars
AND	Bare Mountain	CNCT_01	NA	CNCT_01ABAM41	Abies_amabilis	1995	51	68.7	NA	Breast Height	NA	PARTIALCONECOUNT	all cones visible from established view points were counted using binoculars
AND	Bare Mountain	CNCT_01	NA	CNCT_01ABAM41	Abies_amabilis	1996	0	NA	NA	Breast Height	NA	PARTIALCONECOUNT	all cones visible from established view points were counted using binoculars
AND	Bare Mountain	CNCT_01	NA	CNCT_01ABAM41	Abies_amabilis	1997	23	NA	NA	Breast Height	NA	PARTIALCONECOUNT	all cones visible from established view points were counted using binoculars
AND	Bare Mountain	CNCT_01	NA	CNCT_01ABAM41	Abies_amabilis	1998	0	NA	NA	Breast Height	NA	PARTIALCONECOUNT	all cones visible from established view points were counted using binoculars
AND	Bare Mountain	CNCT_01	NA	CNCT_01ABAM41	Abies_amabilis	1999	0	NA	NA	Breast Height	NA	PARTIALCONECOUNT	all cones visible from established view points were counted using binoculars
AND	Bare Mountain	CNCT_01	NA	CNCT_01ABAM41	Abies_amabilis	2000	11	NA	NA	Breast Height	NA	PARTIALCONECOUNT	all cones visible from established view points were counted using binoculars
AND	Bare Mountain	CNCT_01	NA	CNCT_01ABAM41	Abies_amabilis	2001	0	NA	NA	Breast Height	NA	PARTIALCONECOUNT	all cones visible from established view points were counted using binoculars
AND	Bare Mountain	CNCT_01	NA	CNCT_01ABAM41	Abies_amabilis	2002	11	NA	NA	Breast Height	NA	PARTIALCONECOUNT	all cones visible from established view points were counted using binoculars
AND	Bare Mountain	CNCT_01	NA	CNCT_01ABAM41	Abies_amabilis	2003	14	NA	NA	Breast Height	NA	PARTIALCONECOUNT	all cones visible from established view points were counted using binoculars
AND	Bare Mountain	CNCT_01	NA	CNCT_01ABAM41	Abies_amabilis	2004	0	NA	NA	Breast Height	NA	PARTIALCONECOUNT	all cones visible from established view points were counted using binoculars
AND	Bare Mountain	CNCT_01	NA	CNCT_01ABAM41	Abies_amabilis	2005	1	NA	NA	Breast Height	NA	PARTIALCONECOUNT	all cones visible from established view points were counted using binoculars
AND	Bare Mountain	CNCT_01	NA	CNCT_01ABAM41	Abies_amabilis	2006	0	NA	NA	Breast Height	NA	PARTIALCONECOUNT	all cones visible from established view points were counted using binoculars
AND	Bare Mountain	CNCT_01	NA	CNCT_01ABAM41	Abies_amabilis	2007	39	NA	NA	Breast Height	NA	PARTIALCONECOUNT	all cones visible from established view points were counted using binoculars
AND	Bare Mountain	CNCT_01	NA	CNCT_01ABAM41	Abies_amabilis	2008	0	NA	NA	Breast Height	NA	PARTIALCONECOUNT	all cones visible from established view points were counted using binoculars
AND	Bare Mountain	CNCT_01	NA	CNCT_01ABAM41	Abies_amabilis	2009	7	NA	NA	Breast Height	NA	PARTIALCONECOUNT	all cones visible from established view points were counted using binoculars
AND	Bare Mountain	CNCT_01	NA	CNCT_01ABAM41	Abies_amabilis	2010	0	NA	NA	Breast Height	NA	PARTIALCONECOUNT	all cones visible from established view points were counted using binoculars
AND	Bare Mountain	CNCT_01	NA	CNCT_01ABAM41	Abies_amabilis	2011	13	NA	NA	Breast Height	NA	PARTIALCONECOUNT	all cones visible from established view points were counted using binoculars
AND	Bare Mountain	CNCT_01	NA	CNCT_01ABAM41	Abies_amabilis	2012	0	NA	NA	Breast Height	NA	PARTIALCONECOUNT	all cones visible from established view points were counted using binoculars
AND	Bare Mountain	CNCT_01	NA	CNCT_01ABAM41	Abies_amabilis	2013	0	NA	NA	Breast Height	NA	PARTIALCONECOUNT	all cones visible from established view points were counted using binoculars
AND	Bare Mountain	CNCT_01	NA	CNCT_01ABAM41	Abies_amabilis	2014	1	NA	NA	Breast Height	NA	PARTIALCONECOUNT	all cones visible from established view points were counted using binoculars
AND	Bare Mountain	CNCT_01	NA	CNCT_01ABAM41	Abies_amabilis	2015	0	NA	NA	Breast Height	NA	PARTIALCONECOUNT	all cones visible from established view points were counted using binoculars
AND	Bare Mountain	CNCT_01	NA	CNCT_01ABAM41	Abies_amabilis	2016	90	NA	NA	Breast Height	NA	PARTIALCONECOUNT	all cones visible from established view points were counted using binoculars
AND	Bare Mountain	CNCT_01	NA	CNCT_01ABAM41	Abies_amabilis	2017	0	NA	NA	Breast Height	NA	PARTIALCONECOUNT	all cones visible from established view points were counted using binoculars
AND	Bare Mountain	CNCT_01	NA	CNCT_01ABAM41	Abies_amabilis	2018	5	NA	NA	Breast Height	NA	PARTIALCONECOUNT	all cones visible from established view points were counted using binoculars
AND	Bare Mountain	CNCT_01	NA	CNCT_01ABAM41	Abies_amabilis	2019	0	NA	NA	Breast Height	NA	PARTIALCONECOUNT	all cones visible from established view points were counted using binoculars
AND	Bare Mountain	CNCT_01	NA	CNCT_01ABAM42	Abies_amabilis	1995	56	83.4	NA	Breast Height	NA	PARTIALCONECOUNT	all cones visible from established view points were counted using binoculars
AND	Bare Mountain	CNCT_01	NA	CNCT_01ABAM42	Abies_amabilis	1996	0	NA	NA	Breast Height	NA	PARTIALCONECOUNT	all cones visible from established view points were counted using binoculars
AND	Bare Mountain	CNCT_01	NA	CNCT_01ABAM42	Abies_amabilis	1997	32	NA	NA	Breast Height	NA	PARTIALCONECOUNT	all cones visible from established view points were counted using binoculars
AND	Bare Mountain	CNCT_01	NA	CNCT_01ABAM42	Abies_amabilis	1998	0	NA	NA	Breast Height	NA	PARTIALCONECOUNT	all cones visible from established view points were counted using binoculars
AND	Bare Mountain	CNCT_01	NA	CNCT_01ABAM42	Abies_amabilis	1999	0	NA	NA	Breast Height	NA	PARTIALCONECOUNT	all cones visible from established view points were counted using binoculars
AND	Bare Mountain	CNCT_01	NA	CNCT_01ABAM42	Abies_amabilis	2000	0	NA	NA	Breast Height	NA	PARTIALCONECOUNT	all cones visible from established view points were counted using binoculars
AND	Bare Mountain	CNCT_01	NA	CNCT_01ABAM42	Abies_amabilis	2001	7	NA	NA	Breast Height	NA	PARTIALCONECOUNT	all cones visible from established view points were counted using binoculars
AND	Bare Mountain	CNCT_01	NA	CNCT_01ABAM42	Abies_amabilis	2002	1	NA	NA	Breast Height	NA	PARTIALCONECOUNT	all cones visible from established view points were counted using binoculars
AND	Bare Mountain	CNCT_01	NA	CNCT_01ABAM42	Abies_amabilis	2003	30	NA	NA	Breast Height	NA	PARTIALCONECOUNT	all cones visible from established view points were counted using binoculars
AND	Bare Mountain	CNCT_01	NA	CNCT_01ABAM42	Abies_amabilis	2004	0	NA	NA	Breast Height	NA	PARTIALCONECOUNT	all cones visible from established view points were counted using binoculars
AND	Bare Mountain	CNCT_01	NA	CNCT_01ABAM42	Abies_amabilis	2005	0	NA	NA	Breast Height	NA	PARTIALCONECOUNT	all cones visible from established view points were counted using binoculars
AND	Bare Mountain	CNCT_01	NA	CNCT_01ABAM42	Abies_amabilis	2006	0	NA	NA	Breast Height	NA	PARTIALCONECOUNT	all cones visible from established view points were counted using binoculars
AND	Bare Mountain	CNCT_01	NA	CNCT_01ABAM42	Abies_amabilis	2007	47	NA	NA	Breast Height	NA	PARTIALCONECOUNT	all cones visible from established view points were counted using binoculars
AND	Bare Mountain	CNCT_01	NA	CNCT_01ABAM42	Abies_amabilis	2008	0	NA	NA	Breast Height	NA	PARTIALCONECOUNT	all cones visible from established view points were counted using binoculars
AND	Bare Mountain	CNCT_01	NA	CNCT_01ABAM42	Abies_amabilis	2009	15	NA	NA	Breast Height	NA	PARTIALCONECOUNT	all cones visible from established view points were counted using binoculars
AND	Bare Mountain	CNCT_01	NA	CNCT_01ABAM42	Abies_amabilis	2010	0	NA	NA	Breast Height	NA	PARTIALCONECOUNT	all cones visible from established view points were counted using binoculars
AND	Bare Mountain	CNCT_01	NA	CNCT_01ABAM42	Abies_amabilis	2011	31	NA	NA	Breast Height	NA	PARTIALCONECOUNT	all cones visible from established view points were counted using binoculars
AND	Bare Mountain	CNCT_01	NA	CNCT_01ABAM42	Abies_amabilis	2012	0	NA	NA	Breast Height	NA	PARTIALCONECOUNT	all cones visible from established view points were counted using binoculars
AND	Bare Mountain	CNCT_01	NA	CNCT_01ABAM42	Abies_amabilis	2013	0	NA	NA	Breast Height	NA	PARTIALCONECOUNT	all cones visible from established view points were counted using binoculars
AND	Bare Mountain	CNCT_01	NA	CNCT_01ABAM42	Abies_amabilis	2014	7	NA	NA	Breast Height	NA	PARTIALCONECOUNT	all cones visible from established view points were counted using binoculars
AND	Bare Mountain	CNCT_01	NA	CNCT_01ABAM42	Abies_amabilis	2015	0	NA	NA	Breast Height	NA	PARTIALCONECOUNT	all cones visible from established view points were counted using binoculars
AND	Bare Mountain	CNCT_01	NA	CNCT_01ABAM42	Abies_amabilis	2016	50	NA	NA	Breast Height	NA	PARTIALCONECOUNT	all cones visible from established view points were counted using binoculars
AND	Bare Mountain	CNCT_01	NA	CNCT_01ABAM42	Abies_amabilis	2017	0	NA	NA	Breast Height	NA	PARTIALCONECOUNT	all cones visible from established view points were counted using binoculars
AND	Bare Mountain	CNCT_01	NA	CNCT_01ABAM42	Abies_amabilis	2018	0	NA	NA	Breast Height	NA	PARTIALCONECOUNT	all cones visible from established view points were counted using binoculars
AND	Bare Mountain	CNCT_01	NA	CNCT_01ABAM42	Abies_amabilis	2019	0	NA	NA	Breast Height	NA	PARTIALCONECOUNT	all cones visible from established view points were counted using binoculars
AND	Bare Mountain	CNCT_01	NA	CNCT_01ABAM43	Abies_amabilis	1995	87	67.5	NA	Breast Height	NA	PARTIALCONECOUNT	all cones visible from established view points were counted using binoculars
AND	Bare Mountain	CNCT_01	NA	CNCT_01ABAM43	Abies_amabilis	1996	0	NA	NA	Breast Height	NA	PARTIALCONECOUNT	all cones visible from established view points were counted using binoculars
AND	Bare Mountain	CNCT_01	NA	CNCT_01ABAM43	Abies_amabilis	1997	63	NA	NA	Breast Height	NA	PARTIALCONECOUNT	all cones visible from established view points were counted using binoculars
AND	Bare Mountain	CNCT_01	NA	CNCT_01ABAM43	Abies_amabilis	1998	0	NA	NA	Breast Height	NA	PARTIALCONECOUNT	all cones visible from established view points were counted using binoculars
AND	Bare Mountain	CNCT_01	NA	CNCT_01ABAM43	Abies_amabilis	1999	9	NA	NA	Breast Height	NA	PARTIALCONECOUNT	all cones visible from established view points were counted using binoculars
AND	Bare Mountain	CNCT_01	NA	CNCT_01ABAM43	Abies_amabilis	2000	45	NA	NA	Breast Height	NA	PARTIALCONECOUNT	all cones visible from established view points were counted using binoculars
AND	Bare Mountain	CNCT_01	NA	CNCT_01ABAM43	Abies_amabilis	2001	12	NA	NA	Breast Height	NA	PARTIALCONECOUNT	all cones visible from established view points were counted using binoculars
AND	Bare Mountain	CNCT_01	NA	CNCT_01ABAM43	Abies_amabilis	2002	0	NA	NA	Breast Height	NA	PARTIALCONECOUNT	all cones visible from established view points were counted using binoculars
AND	Bare Mountain	CNCT_01	NA	CNCT_01ABAM43	Abies_amabilis	2003	1	NA	NA	Breast Height	NA	PARTIALCONECOUNT	all cones visible from established view points were counted using binoculars
AND	Bare Mountain	CNCT_01	NA	CNCT_01ABAM43	Abies_amabilis	2004	0	NA	NA	Breast Height	NA	PARTIALCONECOUNT	all cones visible from established view points were counted using binoculars
AND	Bare Mountain	CNCT_01	NA	CNCT_01ABAM43	Abies_amabilis	2005	0	NA	NA	Breast Height	NA	PARTIALCONECOUNT	all cones visible from established view points were counted using binoculars
AND	Bare Mountain	CNCT_01	NA	CNCT_01ABAM43	Abies_amabilis	2006	0	NA	NA	Breast Height	NA	PARTIALCONECOUNT	all cones visible from established view points were counted using binoculars
AND	Bare Mountain	CNCT_01	NA	CNCT_01ABAM43	Abies_amabilis	2007	13	NA	NA	Breast Height	NA	PARTIALCONECOUNT	all cones visible from established view points were counted using binoculars
AND	Bare Mountain	CNCT_01	NA	CNCT_01ABAM43	Abies_amabilis	2008	0	NA	NA	Breast Height	NA	PARTIALCONECOUNT	all cones visible from established view points were counted using binoculars
AND	Bare Mountain	CNCT_01	NA	CNCT_01ABAM43	Abies_amabilis	2009	4	NA	NA	Breast Height	NA	PARTIALCONECOUNT	all cones visible from established view points were counted using binoculars
AND	Bare Mountain	CNCT_01	NA	CNCT_01ABAM43	Abies_amabilis	2010	0	NA	NA	Breast Height	NA	PARTIALCONECOUNT	all cones visible from established view points were counted using binoculars
AND	Bare Mountain	CNCT_01	NA	CNCT_01ABAM43	Abies_amabilis	2011	10	NA	NA	Breast Height	NA	PARTIALCONECOUNT	all cones visible from established view points were counted using binoculars
AND	Bare Mountain	CNCT_01	NA	CNCT_01ABAM43	Abies_amabilis	2012	0	NA	NA	Breast Height	NA	PARTIALCONECOUNT	all cones visible from established view points were counted using binoculars
AND	Bare Mountain	CNCT_01	NA	CNCT_01ABAM43	Abies_amabilis	2013	11	NA	NA	Breast Height	NA	PARTIALCONECOUNT	all cones visible from established view points were counted using binoculars
AND	Bare Mountain	CNCT_01	NA	CNCT_01ABAM43	Abies_amabilis	2014	8	NA	NA	Breast Height	NA	PARTIALCONECOUNT	all cones visible from established view points were counted using binoculars
AND	Bare Mountain	CNCT_01	NA	CNCT_01ABAM43	Abies_amabilis	2015	0	NA	NA	Breast Height	NA	PARTIALCONECOUNT	all cones visible from established view points were counted using binoculars
AND	Bare Mountain	CNCT_01	NA	CNCT_01ABAM43	Abies_amabilis	2016	110	NA	NA	Breast Height	NA	PARTIALCONECOUNT	all cones visible from established view points were counted using binoculars
AND	Bare Mountain	CNCT_01	NA	CNCT_01ABAM43	Abies_amabilis	2017	0	NA	NA	Breast Height	NA	PARTIALCONECOUNT	all cones visible from established view points were counted using binoculars
AND	Bare Mountain	CNCT_01	NA	CNCT_01ABAM43	Abies_amabilis	2018	34	NA	NA	Breast Height	NA	PARTIALCONECOUNT	all cones visible from established view points were counted using binoculars
AND	Bare Mountain	CNCT_01	NA	CNCT_01ABAM43	Abies_amabilis	2019	0	NA	NA	Breast Height	NA	PARTIALCONECOUNT	all cones visible from established view points were counted using binoculars
AND	Bare Mountain	CNCT_01	NA	CNCT_01ABAM44	Abies_amabilis	1995	102	81	NA	Breast Height	NA	PARTIALCONECOUNT	all cones visible from established view points were counted using binoculars
AND	Bare Mountain	CNCT_01	NA	CNCT_01ABAM44	Abies_amabilis	1996	0	NA	NA	Breast Height	NA	PARTIALCONECOUNT	all cones visible from established view points were counted using binoculars
AND	Bare Mountain	CNCT_01	NA	CNCT_01ABAM44	Abies_amabilis	1997	30	NA	NA	Breast Height	NA	PARTIALCONECOUNT	all cones visible from established view points were counted using binoculars
AND	Bare Mountain	CNCT_01	NA	CNCT_01ABAM44	Abies_amabilis	1998	0	NA	NA	Breast Height	NA	PARTIALCONECOUNT	all cones visible from established view points were counted using binoculars
AND	Bare Mountain	CNCT_01	NA	CNCT_01ABAM44	Abies_amabilis	1999	1	NA	NA	Breast Height	NA	PARTIALCONECOUNT	all cones visible from established view points were counted using binoculars
AND	Bare Mountain	CNCT_01	NA	CNCT_01ABAM44	Abies_amabilis	2000	50	NA	NA	Breast Height	NA	PARTIALCONECOUNT	all cones visible from established view points were counted using binoculars
AND	Bare Mountain	CNCT_01	NA	CNCT_01ABAM44	Abies_amabilis	2001	0	NA	NA	Breast Height	NA	PARTIALCONECOUNT	all cones visible from established view points were counted using binoculars
AND	Bare Mountain	CNCT_01	NA	CNCT_01ABAM44	Abies_amabilis	2002	0	NA	NA	Breast Height	NA	PARTIALCONECOUNT	all cones visible from established view points were counted using binoculars
AND	Bare Mountain	CNCT_01	NA	CNCT_01ABAM44	Abies_amabilis	2003	0	NA	NA	Breast Height	NA	PARTIALCONECOUNT	all cones visible from established view points were counted using binoculars
AND	Bare Mountain	CNCT_01	NA	CNCT_01ABAM44	Abies_amabilis	2004	0	NA	NA	Breast Height	NA	PARTIALCONECOUNT	all cones visible from established view points were counted using binoculars
AND	Bare Mountain	CNCT_01	NA	CNCT_01ABAM44	Abies_amabilis	2005	3	NA	NA	Breast Height	NA	PARTIALCONECOUNT	all cones visible from established view points were counted using binoculars
AND	Bare Mountain	CNCT_01	NA	CNCT_01ABAM44	Abies_amabilis	2006	0	NA	NA	Breast Height	NA	PARTIALCONECOUNT	all cones visible from established view points were counted using binoculars
AND	Bare Mountain	CNCT_01	NA	CNCT_01ABAM44	Abies_amabilis	2007	NA	NA	NA	Breast Height	NA	PARTIALCONECOUNT	all cones visible from established view points were counted using binoculars
AND	Bare Mountain	CNCT_01	NA	CNCT_01ABAM45	Abies_amabilis	1995	77	81.8	NA	Breast Height	NA	PARTIALCONECOUNT	all cones visible from established view points were counted using binoculars
AND	Bare Mountain	CNCT_01	NA	CNCT_01ABAM45	Abies_amabilis	1996	0	NA	NA	Breast Height	NA	PARTIALCONECOUNT	all cones visible from established view points were counted using binoculars
AND	Bare Mountain	CNCT_01	NA	CNCT_01ABAM45	Abies_amabilis	1997	42	NA	NA	Breast Height	NA	PARTIALCONECOUNT	all cones visible from established view points were counted using binoculars
AND	Bare Mountain	CNCT_01	NA	CNCT_01ABAM45	Abies_amabilis	1998	0	NA	NA	Breast Height	NA	PARTIALCONECOUNT	all cones visible from established view points were counted using binoculars
AND	Bare Mountain	CNCT_01	NA	CNCT_01ABAM45	Abies_amabilis	1999	1	NA	NA	Breast Height	NA	PARTIALCONECOUNT	all cones visible from established view points were counted using binoculars
AND	Bare Mountain	CNCT_01	NA	CNCT_01ABAM45	Abies_amabilis	2000	20	NA	NA	Breast Height	NA	PARTIALCONECOUNT	all cones visible from established view points were counted using binoculars
AND	Bare Mountain	CNCT_01	NA	CNCT_01ABAM45	Abies_amabilis	2001	1	NA	NA	Breast Height	NA	PARTIALCONECOUNT	all cones visible from established view points were counted using binoculars
AND	Bare Mountain	CNCT_01	NA	CNCT_01ABAM45	Abies_amabilis	2002	22	NA	NA	Breast Height	NA	PARTIALCONECOUNT	all cones visible from established view points were counted using binoculars
AND	Bare Mountain	CNCT_01	NA	CNCT_01ABAM45	Abies_amabilis	2003	36	NA	NA	Breast Height	NA	PARTIALCONECOUNT	all cones visible from established view points were counted using binoculars
AND	Bare Mountain	CNCT_01	NA	CNCT_01ABAM45	Abies_amabilis	2004	0	NA	NA	Breast Height	NA	PARTIALCONECOUNT	all cones visible from established view points were counted using binoculars
AND	Bare Mountain	CNCT_01	NA	CNCT_01ABAM45	Abies_amabilis	2005	0	NA	NA	Breast Height	NA	PARTIALCONECOUNT	all cones visible from established view points were counted using binoculars
AND	Bare Mountain	CNCT_01	NA	CNCT_01ABAM45	Abies_amabilis	2006	0	NA	NA	Breast Height	NA	PARTIALCONECOUNT	all cones visible from established view points were counted using binoculars
AND	Bare Mountain	CNCT_01	NA	CNCT_01ABAM45	Abies_amabilis	2007	43	NA	NA	Breast Height	NA	PARTIALCONECOUNT	all cones visible from established view points were counted using binoculars
AND	Bare Mountain	CNCT_01	NA	CNCT_01ABAM45	Abies_amabilis	2008	0	NA	NA	Breast Height	NA	PARTIALCONECOUNT	all cones visible from established view points were counted using binoculars
AND	Bare Mountain	CNCT_01	NA	CNCT_01ABAM45	Abies_amabilis	2009	12	NA	NA	Breast Height	NA	PARTIALCONECOUNT	all cones visible from established view points were counted using binoculars
AND	Bare Mountain	CNCT_01	NA	CNCT_01ABAM45	Abies_amabilis	2010	0	NA	NA	Breast Height	NA	PARTIALCONECOUNT	all cones visible from established view points were counted using binoculars
AND	Bare Mountain	CNCT_01	NA	CNCT_01ABAM45	Abies_amabilis	2011	37	NA	NA	Breast Height	NA	PARTIALCONECOUNT	all cones visible from established view points were counted using binoculars
AND	Bare Mountain	CNCT_01	NA	CNCT_01ABAM45	Abies_amabilis	2012	0	NA	NA	Breast Height	NA	PARTIALCONECOUNT	all cones visible from established view points were counted using binoculars
AND	Bare Mountain	CNCT_01	NA	CNCT_01ABAM45	Abies_amabilis	2013	0	NA	NA	Breast Height	NA	PARTIALCONECOUNT	all cones visible from established view points were counted using binoculars
AND	Bare Mountain	CNCT_01	NA	CNCT_01ABAM45	Abies_amabilis	2014	30	NA	NA	Breast Height	NA	PARTIALCONECOUNT	all cones visible from established view points were counted using binoculars
AND	Bare Mountain	CNCT_01	NA	CNCT_01ABAM45	Abies_amabilis	2015	0	NA	NA	Breast Height	NA	PARTIALCONECOUNT	all cones visible from established view points were counted using binoculars
AND	Bare Mountain	CNCT_01	NA	CNCT_01ABAM45	Abies_amabilis	2016	200	NA	NA	Breast Height	NA	PARTIALCONECOUNT	all cones visible from established view points were counted using binoculars
AND	Bare Mountain	CNCT_01	NA	CNCT_01ABAM45	Abies_amabilis	2017	0	NA	NA	Breast Height	NA	PARTIALCONECOUNT	all cones visible from established view points were counted using binoculars
AND	Bare Mountain	CNCT_01	NA	CNCT_01ABAM45	Abies_amabilis	2018	3	NA	NA	Breast Height	NA	PARTIALCONECOUNT	all cones visible from established view points were counted using binoculars
AND	Bare Mountain	CNCT_01	NA	CNCT_01ABAM45	Abies_amabilis	2019	0	NA	NA	Breast Height	NA	PARTIALCONECOUNT	all cones visible from established view points were counted using binoculars
AND	CNCT_02	CNCT_02	NA	CNCT_02ABPR1	Abies_procera	1967	25	NA	NA	Breast Height	NA	PARTIALCONECOUNT	all cones visible from established view points were counted using binoculars
AND	CNCT_02	CNCT_02	NA	CNCT_02ABPR1	Abies_procera	1968	412	NA	NA	Breast Height	NA	PARTIALCONECOUNT	all cones visible from established view points were counted using binoculars
AND	CNCT_02	CNCT_02	NA	CNCT_02ABPR1	Abies_procera	1969	0	NA	NA	Breast Height	NA	PARTIALCONECOUNT	all cones visible from established view points were counted using binoculars
AND	CNCT_02	CNCT_02	NA	CNCT_02ABPR1	Abies_procera	1970	21	NA	NA	Breast Height	NA	PARTIALCONECOUNT	all cones visible from established view points were counted using binoculars
AND	CNCT_02	CNCT_02	NA	CNCT_02ABPR1	Abies_procera	1971	170	NA	NA	Breast Height	NA	PARTIALCONECOUNT	all cones visible from established view points were counted using binoculars
AND	CNCT_02	CNCT_02	NA	CNCT_02ABPR1	Abies_procera	1972	17	NA	NA	Breast Height	NA	PARTIALCONECOUNT	all cones visible from established view points were counted using binoculars
AND	CNCT_02	CNCT_02	NA	CNCT_02ABPR1	Abies_procera	1973	2	NA	NA	Breast Height	NA	PARTIALCONECOUNT	all cones visible from established view points were counted using binoculars
AND	CNCT_02	CNCT_02	NA	CNCT_02ABPR1	Abies_procera	1974	167	NA	NA	Breast Height	NA	PARTIALCONECOUNT	all cones visible from established view points were counted using binoculars
AND	CNCT_02	CNCT_02	NA	CNCT_02ABPR1	Abies_procera	1975	0	NA	NA	Breast Height	NA	PARTIALCONECOUNT	all cones visible from established view points were counted using binoculars
AND	CNCT_02	CNCT_02	NA	CNCT_02ABPR1	Abies_procera	1976	36	NA	NA	Breast Height	NA	PARTIALCONECOUNT	all cones visible from established view points were counted using binoculars
AND	CNCT_02	CNCT_02	NA	CNCT_02ABPR1	Abies_procera	1977	14	NA	NA	Breast Height	NA	PARTIALCONECOUNT	all cones visible from established view points were counted using binoculars
AND	CNCT_02	CNCT_02	NA	CNCT_02ABPR1	Abies_procera	1978	49	NA	NA	Breast Height	NA	PARTIALCONECOUNT	all cones visible from established view points were counted using binoculars
AND	CNCT_02	CNCT_02	NA	CNCT_02ABPR1	Abies_procera	1979	7	NA	NA	Breast Height	NA	PARTIALCONECOUNT	all cones visible from established view points were counted using binoculars
AND	CNCT_02	CNCT_02	NA	CNCT_02ABPR1	Abies_procera	1980	41	NA	NA	Breast Height	NA	PARTIALCONECOUNT	all cones visible from established view points were counted using binoculars
AND	CNCT_02	CNCT_02	NA	CNCT_02ABPR1	Abies_procera	1981	41	NA	NA	Breast Height	NA	PARTIALCONECOUNT	all cones visible from established view points were counted using binoculars
AND	CNCT_02	CNCT_02	NA	CNCT_02ABPR1	Abies_procera	1982	177	NA	NA	Breast Height	NA	PARTIALCONECOUNT	all cones visible from established view points were counted using binoculars
AND	CNCT_02	CNCT_02	NA	CNCT_02ABPR1	Abies_procera	1983	0	NA	NA	Breast Height	NA	PARTIALCONECOUNT	all cones visible from established view points were counted using binoculars
AND	CNCT_02	CNCT_02	NA	CNCT_02ABPR1	Abies_procera	1984	0	NA	NA	Breast Height	NA	PARTIALCONECOUNT	all cones visible from established view points were counted using binoculars
AND	CNCT_02	CNCT_02	NA	CNCT_02ABPR1	Abies_procera	1985	247	NA	NA	Breast Height	NA	PARTIALCONECOUNT	all cones visible from established view points were counted using binoculars
AND	CNCT_02	CNCT_02	NA	CNCT_02ABPR1	Abies_procera	1986	22	NA	NA	Breast Height	NA	PARTIALCONECOUNT	all cones visible from established view points were counted using binoculars
AND	CNCT_02	CNCT_02	NA	CNCT_02ABPR1	Abies_procera	1987	81	NA	NA	Breast Height	NA	PARTIALCONECOUNT	all cones visible from established view points were counted using binoculars
AND	CNCT_02	CNCT_02	NA	CNCT_02ABPR1	Abies_procera	1988	38	NA	NA	Breast Height	NA	PARTIALCONECOUNT	all cones visible from established view points were counted using binoculars
AND	CNCT_02	CNCT_02	NA	CNCT_02ABPR1	Abies_procera	1989	0	NA	NA	Breast Height	NA	PARTIALCONECOUNT	all cones visible from established view points were counted using binoculars
AND	CNCT_02	CNCT_02	NA	CNCT_02ABPR1	Abies_procera	1990	NA	NA	NA	Breast Height	NA	PARTIALCONECOUNT	all cones visible from established view points were counted using binoculars
AND	CNCT_02	CNCT_02	NA	CNCT_02ABPR1	Abies_procera	1991	193	NA	NA	Breast Height	NA	PARTIALCONECOUNT	all cones visible from established view points were counted using binoculars
AND	CNCT_02	CNCT_02	NA	CNCT_02ABPR1	Abies_procera	1992	26	113.2	NA	Breast Height	NA	PARTIALCONECOUNT	all cones visible from established view points were counted using binoculars
AND	CNCT_02	CNCT_02	NA	CNCT_02ABPR1	Abies_procera	1993	33	NA	NA	Breast Height	NA	PARTIALCONECOUNT	all cones visible from established view points were counted using binoculars
AND	CNCT_02	CNCT_02	NA	CNCT_02ABPR1	Abies_procera	1994	0	NA	NA	Breast Height	NA	PARTIALCONECOUNT	all cones visible from established view points were counted using binoculars
AND	CNCT_02	CNCT_02	NA	CNCT_02ABPR1	Abies_procera	1995	370	NA	NA	Breast Height	NA	PARTIALCONECOUNT	all cones visible from established view points were counted using binoculars
AND	CNCT_02	CNCT_02	NA	CNCT_02ABPR1	Abies_procera	1996	0	NA	NA	Breast Height	NA	PARTIALCONECOUNT	all cones visible from established view points were counted using binoculars
AND	CNCT_02	CNCT_02	NA	CNCT_02ABPR1	Abies_procera	1997	NA	NA	NA	Breast Height	NA	PARTIALCONECOUNT	all cones visible from established view points were counted using binoculars
AND	CNCT_02	CNCT_02	NA	CNCT_02ABPR1	Abies_procera	1998	0	NA	NA	Breast Height	NA	PARTIALCONECOUNT	all cones visible from established view points were counted using binoculars
AND	CNCT_02	CNCT_02	NA	CNCT_02ABPR1	Abies_procera	1999	95	NA	NA	Breast Height	NA	PARTIALCONECOUNT	all cones visible from established view points were counted using binoculars
AND	CNCT_02	CNCT_02	NA	CNCT_02ABPR1	Abies_procera	2000	135	NA	NA	Breast Height	NA	PARTIALCONECOUNT	all cones visible from established view points were counted using binoculars
AND	CNCT_02	CNCT_02	NA	CNCT_02ABPR1	Abies_procera	2001	0	NA	NA	Breast Height	NA	PARTIALCONECOUNT	all cones visible from established view points were counted using binoculars
AND	CNCT_02	CNCT_02	NA	CNCT_02ABPR1	Abies_procera	2002	175	NA	NA	Breast Height	NA	PARTIALCONECOUNT	all cones visible from established view points were counted using binoculars
AND	CNCT_02	CNCT_02	NA	CNCT_02ABPR1	Abies_procera	2003	92	NA	NA	Breast Height	NA	PARTIALCONECOUNT	all cones visible from established view points were counted using binoculars
AND	CNCT_02	CNCT_02	NA	CNCT_02ABPR1	Abies_procera	2004	61	NA	NA	Breast Height	NA	PARTIALCONECOUNT	all cones visible from established view points were counted using binoculars
AND	CNCT_02	CNCT_02	NA	CNCT_02ABPR1	Abies_procera	2005	52	NA	NA	Breast Height	NA	PARTIALCONECOUNT	all cones visible from established view points were counted using binoculars
AND	CNCT_02	CNCT_02	NA	CNCT_02ABPR1	Abies_procera	2006	74	NA	NA	Breast Height	NA	PARTIALCONECOUNT	all cones visible from established view points were counted using binoculars
AND	CNCT_02	CNCT_02	NA	CNCT_02ABPR1	Abies_procera	2007	188	NA	NA	Breast Height	NA	PARTIALCONECOUNT	all cones visible from established view points were counted using binoculars
AND	CNCT_02	CNCT_02	NA	CNCT_02ABPR1	Abies_procera	2008	0	NA	NA	Breast Height	NA	PARTIALCONECOUNT	all cones visible from established view points were counted using binoculars
AND	CNCT_02	CNCT_02	NA	CNCT_02ABPR1	Abies_procera	2009	195	NA	NA	Breast Height	NA	PARTIALCONECOUNT	all cones visible from established view points were counted using binoculars
AND	CNCT_02	CNCT_02	NA	CNCT_02ABPR1	Abies_procera	2010	0	NA	NA	Breast Height	NA	PARTIALCONECOUNT	all cones visible from established view points were counted using binoculars
AND	CNCT_02	CNCT_02	NA	CNCT_02ABPR1	Abies_procera	2011	225	NA	NA	Breast Height	NA	PARTIALCONECOUNT	all cones visible from established view points were counted using binoculars
AND	CNCT_02	CNCT_02	NA	CNCT_02ABPR1	Abies_procera	2012	1	NA	NA	Breast Height	NA	PARTIALCONECOUNT	all cones visible from established view points were counted using binoculars
AND	CNCT_02	CNCT_02	NA	CNCT_02ABPR1	Abies_procera	2013	115	NA	NA	Breast Height	NA	PARTIALCONECOUNT	all cones visible from established view points were counted using binoculars
AND	CNCT_02	CNCT_02	NA	CNCT_02ABPR1	Abies_procera	2014	0	NA	NA	Breast Height	NA	PARTIALCONECOUNT	all cones visible from established view points were counted using binoculars
AND	CNCT_02	CNCT_02	NA	CNCT_02ABPR1	Abies_procera	2015	38	NA	NA	Breast Height	NA	PARTIALCONECOUNT	all cones visible from established view points were counted using binoculars
AND	CNCT_02	CNCT_02	NA	CNCT_02ABPR1	Abies_procera	2016	120	NA	NA	Breast Height	NA	PARTIALCONECOUNT	all cones visible from established view points were counted using binoculars
AND	CNCT_02	CNCT_02	NA	CNCT_02ABPR1	Abies_procera	2017	0	NA	NA	Breast Height	NA	PARTIALCONECOUNT	all cones visible from established view points were counted using binoculars
AND	CNCT_02	CNCT_02	NA	CNCT_02ABPR1	Abies_procera	2018	140	NA	NA	Breast Height	NA	PARTIALCONECOUNT	all cones visible from established view points were counted using binoculars
AND	CNCT_02	CNCT_02	NA	CNCT_02ABPR1	Abies_procera	2019	0	NA	NA	Breast Height	NA	PARTIALCONECOUNT	all cones visible from established view points were counted using binoculars
AND	CNCT_02	CNCT_02	NA	CNCT_02ABPR2	Abies_procera	1967	134	NA	NA	Breast Height	NA	PARTIALCONECOUNT	all cones visible from established view points were counted using binoculars
AND	CNCT_02	CNCT_02	NA	CNCT_02ABPR2	Abies_procera	1968	512	NA	NA	Breast Height	NA	PARTIALCONECOUNT	all cones visible from established view points were counted using binoculars
AND	CNCT_02	CNCT_02	NA	CNCT_02ABPR2	Abies_procera	1969	0	NA	NA	Breast Height	NA	PARTIALCONECOUNT	all cones visible from established view points were counted using binoculars
AND	CNCT_02	CNCT_02	NA	CNCT_02ABPR2	Abies_procera	1970	11	NA	NA	Breast Height	NA	PARTIALCONECOUNT	all cones visible from established view points were counted using binoculars
AND	CNCT_02	CNCT_02	NA	CNCT_02ABPR2	Abies_procera	1971	218	NA	NA	Breast Height	NA	PARTIALCONECOUNT	all cones visible from established view points were counted using binoculars
AND	CNCT_02	CNCT_02	NA	CNCT_02ABPR2	Abies_procera	1972	53	NA	NA	Breast Height	NA	PARTIALCONECOUNT	all cones visible from established view points were counted using binoculars
AND	CNCT_02	CNCT_02	NA	CNCT_02ABPR2	Abies_procera	1973	0	NA	NA	Breast Height	NA	PARTIALCONECOUNT	all cones visible from established view points were counted using binoculars
AND	CNCT_02	CNCT_02	NA	CNCT_02ABPR2	Abies_procera	1974	338	NA	NA	Breast Height	NA	PARTIALCONECOUNT	all cones visible from established view points were counted using binoculars
AND	CNCT_02	CNCT_02	NA	CNCT_02ABPR2	Abies_procera	1975	0	NA	NA	Breast Height	NA	PARTIALCONECOUNT	all cones visible from established view points were counted using binoculars
AND	CNCT_02	CNCT_02	NA	CNCT_02ABPR2	Abies_procera	1976	10	NA	NA	Breast Height	NA	PARTIALCONECOUNT	all cones visible from established view points were counted using binoculars
AND	CNCT_02	CNCT_02	NA	CNCT_02ABPR2	Abies_procera	1977	97	NA	NA	Breast Height	NA	PARTIALCONECOUNT	all cones visible from established view points were counted using binoculars
AND	CNCT_02	CNCT_02	NA	CNCT_02ABPR2	Abies_procera	1978	83	NA	NA	Breast Height	NA	PARTIALCONECOUNT	all cones visible from established view points were counted using binoculars
AND	CNCT_02	CNCT_02	NA	CNCT_02ABPR2	Abies_procera	1979	156	NA	NA	Breast Height	NA	PARTIALCONECOUNT	all cones visible from established view points were counted using binoculars
AND	CNCT_02	CNCT_02	NA	CNCT_02ABPR2	Abies_procera	1980	3	NA	NA	Breast Height	NA	PARTIALCONECOUNT	all cones visible from established view points were counted using binoculars
AND	CNCT_02	CNCT_02	NA	CNCT_02ABPR2	Abies_procera	1981	98	NA	NA	Breast Height	NA	PARTIALCONECOUNT	all cones visible from established view points were counted using binoculars
AND	CNCT_02	CNCT_02	NA	CNCT_02ABPR2	Abies_procera	1982	300	NA	NA	Breast Height	NA	PARTIALCONECOUNT	all cones visible from established view points were counted using binoculars
AND	CNCT_02	CNCT_02	NA	CNCT_02ABPR2	Abies_procera	1983	0	NA	NA	Breast Height	NA	PARTIALCONECOUNT	all cones visible from established view points were counted using binoculars
AND	CNCT_02	CNCT_02	NA	CNCT_02ABPR2	Abies_procera	1984	1	NA	NA	Breast Height	NA	PARTIALCONECOUNT	all cones visible from established view points were counted using binoculars
AND	CNCT_02	CNCT_02	NA	CNCT_02ABPR2	Abies_procera	1985	500	NA	NA	Breast Height	NA	PARTIALCONECOUNT	all cones visible from established view points were counted using binoculars
AND	CNCT_02	CNCT_02	NA	CNCT_02ABPR2	Abies_procera	1986	3	NA	NA	Breast Height	NA	PARTIALCONECOUNT	all cones visible from established view points were counted using binoculars
AND	CNCT_02	CNCT_02	NA	CNCT_02ABPR2	Abies_procera	1987	77	NA	NA	Breast Height	NA	PARTIALCONECOUNT	all cones visible from established view points were counted using binoculars
AND	CNCT_02	CNCT_02	NA	CNCT_02ABPR2	Abies_procera	1988	33	NA	NA	Breast Height	NA	PARTIALCONECOUNT	all cones visible from established view points were counted using binoculars
AND	CNCT_02	CNCT_02	NA	CNCT_02ABPR2	Abies_procera	1989	0	NA	NA	Breast Height	NA	PARTIALCONECOUNT	all cones visible from established view points were counted using binoculars
AND	CNCT_02	CNCT_02	NA	CNCT_02ABPR2	Abies_procera	1990	NA	NA	NA	Breast Height	NA	PARTIALCONECOUNT	all cones visible from established view points were counted using binoculars
AND	CNCT_02	CNCT_02	NA	CNCT_02ABPR2	Abies_procera	1991	250	NA	NA	Breast Height	NA	PARTIALCONECOUNT	all cones visible from established view points were counted using binoculars
AND	CNCT_02	CNCT_02	NA	CNCT_02ABPR2	Abies_procera	1992	2	153.8	NA	Breast Height	NA	PARTIALCONECOUNT	all cones visible from established view points were counted using binoculars
AND	CNCT_02	CNCT_02	NA	CNCT_02ABPR2	Abies_procera	1993	73	NA	NA	Breast Height	NA	PARTIALCONECOUNT	all cones visible from established view points were counted using binoculars
AND	CNCT_02	CNCT_02	NA	CNCT_02ABPR2	Abies_procera	1994	0	NA	NA	Breast Height	NA	PARTIALCONECOUNT	all cones visible from established view points were counted using binoculars
AND	CNCT_02	CNCT_02	NA	CNCT_02ABPR2	Abies_procera	1995	520	NA	NA	Breast Height	NA	PARTIALCONECOUNT	all cones visible from established view points were counted using binoculars
AND	CNCT_02	CNCT_02	NA	CNCT_02ABPR2	Abies_procera	1996	0	NA	NA	Breast Height	NA	PARTIALCONECOUNT	all cones visible from established view points were counted using binoculars
AND	CNCT_02	CNCT_02	NA	CNCT_02ABPR2	Abies_procera	1997	NA	NA	NA	Breast Height	NA	PARTIALCONECOUNT	all cones visible from established view points were counted using binoculars
AND	CNCT_02	CNCT_02	NA	CNCT_02ABPR2	Abies_procera	1998	0	NA	NA	Breast Height	NA	PARTIALCONECOUNT	all cones visible from established view points were counted using binoculars
AND	CNCT_02	CNCT_02	NA	CNCT_02ABPR2	Abies_procera	1999	75	NA	NA	Breast Height	NA	PARTIALCONECOUNT	all cones visible from established view points were counted using binoculars
AND	CNCT_02	CNCT_02	NA	CNCT_02ABPR2	Abies_procera	2000	130	NA	NA	Breast Height	NA	PARTIALCONECOUNT	all cones visible from established view points were counted using binoculars
AND	CNCT_02	CNCT_02	NA	CNCT_02ABPR2	Abies_procera	2001	0	NA	NA	Breast Height	NA	PARTIALCONECOUNT	all cones visible from established view points were counted using binoculars
AND	CNCT_02	CNCT_02	NA	CNCT_02ABPR2	Abies_procera	2002	225	NA	NA	Breast Height	NA	PARTIALCONECOUNT	all cones visible from established view points were counted using binoculars
AND	CNCT_02	CNCT_02	NA	CNCT_02ABPR2	Abies_procera	2003	250	NA	NA	Breast Height	NA	PARTIALCONECOUNT	all cones visible from established view points were counted using binoculars
AND	CNCT_02	CNCT_02	NA	CNCT_02ABPR2	Abies_procera	2004	72	NA	NA	Breast Height	NA	PARTIALCONECOUNT	all cones visible from established view points were counted using binoculars
AND	CNCT_02	CNCT_02	NA	CNCT_02ABPR2	Abies_procera	2005	65	NA	NA	Breast Height	NA	PARTIALCONECOUNT	all cones visible from established view points were counted using binoculars
AND	CNCT_02	CNCT_02	NA	CNCT_02ABPR2	Abies_procera	2006	165	NA	NA	Breast Height	NA	PARTIALCONECOUNT	all cones visible from established view points were counted using binoculars
AND	CNCT_02	CNCT_02	NA	CNCT_02ABPR2	Abies_procera	2007	506	NA	NA	Breast Height	NA	PARTIALCONECOUNT	all cones visible from established view points were counted using binoculars
AND	CNCT_02	CNCT_02	NA	CNCT_02ABPR2	Abies_procera	2008	0	NA	NA	Breast Height	NA	PARTIALCONECOUNT	all cones visible from established view points were counted using binoculars
AND	CNCT_02	CNCT_02	NA	CNCT_02ABPR2	Abies_procera	2009	315	NA	NA	Breast Height	NA	PARTIALCONECOUNT	all cones visible from established view points were counted using binoculars
AND	CNCT_02	CNCT_02	NA	CNCT_02ABPR2	Abies_procera	2010	0	NA	NA	Breast Height	NA	PARTIALCONECOUNT	all cones visible from established view points were counted using binoculars
AND	CNCT_02	CNCT_02	NA	CNCT_02ABPR2	Abies_procera	2011	320	NA	NA	Breast Height	NA	PARTIALCONECOUNT	all cones visible from established view points were counted using binoculars
AND	CNCT_02	CNCT_02	NA	CNCT_02ABPR2	Abies_procera	2012	0	NA	NA	Breast Height	NA	PARTIALCONECOUNT	all cones visible from established view points were counted using binoculars
AND	CNCT_02	CNCT_02	NA	CNCT_02ABPR2	Abies_procera	2013	95	NA	NA	Breast Height	NA	PARTIALCONECOUNT	all cones visible from established view points were counted using binoculars
AND	CNCT_02	CNCT_02	NA	CNCT_02ABPR2	Abies_procera	2014	0	NA	NA	Breast Height	NA	PARTIALCONECOUNT	all cones visible from established view points were counted using binoculars
AND	CNCT_02	CNCT_02	NA	CNCT_02ABPR2	Abies_procera	2015	16	NA	NA	Breast Height	NA	PARTIALCONECOUNT	all cones visible from established view points were counted using binoculars
AND	CNCT_02	CNCT_02	NA	CNCT_02ABPR2	Abies_procera	2016	215	NA	NA	Breast Height	NA	PARTIALCONECOUNT	all cones visible from established view points were counted using binoculars
AND	CNCT_02	CNCT_02	NA	CNCT_02ABPR2	Abies_procera	2017	0	NA	NA	Breast Height	NA	PARTIALCONECOUNT	all cones visible from established view points were counted using binoculars
AND	CNCT_02	CNCT_02	NA	CNCT_02ABPR2	Abies_procera	2018	240	NA	NA	Breast Height	NA	PARTIALCONECOUNT	all cones visible from established view points were counted using binoculars
AND	CNCT_02	CNCT_02	NA	CNCT_02ABPR2	Abies_procera	2019	0	NA	NA	Breast Height	NA	PARTIALCONECOUNT	all cones visible from established view points were counted using binoculars
AND	CNCT_02	CNCT_02	NA	CNCT_02ABPR3	Abies_procera	1967	67	NA	NA	Breast Height	NA	PARTIALCONECOUNT	all cones visible from established view points were counted using binoculars
AND	CNCT_02	CNCT_02	NA	CNCT_02ABPR3	Abies_procera	1968	288	NA	NA	Breast Height	NA	PARTIALCONECOUNT	all cones visible from established view points were counted using binoculars
AND	CNCT_02	CNCT_02	NA	CNCT_02ABPR3	Abies_procera	1969	0	NA	NA	Breast Height	NA	PARTIALCONECOUNT	all cones visible from established view points were counted using binoculars
AND	CNCT_02	CNCT_02	NA	CNCT_02ABPR3	Abies_procera	1970	9	NA	NA	Breast Height	NA	PARTIALCONECOUNT	all cones visible from established view points were counted using binoculars
AND	CNCT_02	CNCT_02	NA	CNCT_02ABPR3	Abies_procera	1971	15	NA	NA	Breast Height	NA	PARTIALCONECOUNT	all cones visible from established view points were counted using binoculars
AND	CNCT_02	CNCT_02	NA	CNCT_02ABPR3	Abies_procera	1972	33	NA	NA	Breast Height	NA	PARTIALCONECOUNT	all cones visible from established view points were counted using binoculars
AND	CNCT_02	CNCT_02	NA	CNCT_02ABPR3	Abies_procera	1973	0	NA	NA	Breast Height	NA	PARTIALCONECOUNT	all cones visible from established view points were counted using binoculars
AND	CNCT_02	CNCT_02	NA	CNCT_02ABPR3	Abies_procera	1974	61	NA	NA	Breast Height	NA	PARTIALCONECOUNT	all cones visible from established view points were counted using binoculars
AND	CNCT_02	CNCT_02	NA	CNCT_02ABPR3	Abies_procera	1975	19	NA	NA	Breast Height	NA	PARTIALCONECOUNT	all cones visible from established view points were counted using binoculars
AND	CNCT_02	CNCT_02	NA	CNCT_02ABPR3	Abies_procera	1976	0	NA	NA	Breast Height	NA	PARTIALCONECOUNT	all cones visible from established view points were counted using binoculars
AND	CNCT_02	CNCT_02	NA	CNCT_02ABPR3	Abies_procera	1977	31	NA	NA	Breast Height	NA	PARTIALCONECOUNT	all cones visible from established view points were counted using binoculars
AND	CNCT_02	CNCT_02	NA	CNCT_02ABPR3	Abies_procera	1978	0	NA	NA	Breast Height	NA	PARTIALCONECOUNT	all cones visible from established view points were counted using binoculars
AND	CNCT_02	CNCT_02	NA	CNCT_02ABPR3	Abies_procera	1979	95	NA	NA	Breast Height	NA	PARTIALCONECOUNT	all cones visible from established view points were counted using binoculars
AND	CNCT_02	CNCT_02	NA	CNCT_02ABPR3	Abies_procera	1980	2	NA	NA	Breast Height	NA	PARTIALCONECOUNT	all cones visible from established view points were counted using binoculars
AND	CNCT_02	CNCT_02	NA	CNCT_02ABPR3	Abies_procera	1981	34	NA	NA	Breast Height	NA	PARTIALCONECOUNT	all cones visible from established view points were counted using binoculars
AND	CNCT_02	CNCT_02	NA	CNCT_02ABPR3	Abies_procera	1982	37	NA	NA	Breast Height	NA	PARTIALCONECOUNT	all cones visible from established view points were counted using binoculars
AND	CNCT_02	CNCT_02	NA	CNCT_02ABPR3	Abies_procera	1983	28	NA	NA	Breast Height	NA	PARTIALCONECOUNT	all cones visible from established view points were counted using binoculars
AND	CNCT_02	CNCT_02	NA	CNCT_02ABPR3	Abies_procera	1984	0	NA	NA	Breast Height	NA	PARTIALCONECOUNT	all cones visible from established view points were counted using binoculars
AND	CNCT_02	CNCT_02	NA	CNCT_02ABPR3	Abies_procera	1985	125	NA	NA	Breast Height	NA	PARTIALCONECOUNT	all cones visible from established view points were counted using binoculars
AND	CNCT_02	CNCT_02	NA	CNCT_02ABPR3	Abies_procera	1986	0	NA	NA	Breast Height	NA	PARTIALCONECOUNT	all cones visible from established view points were counted using binoculars
AND	CNCT_02	CNCT_02	NA	CNCT_02ABPR3	Abies_procera	1987	25	NA	NA	Breast Height	NA	PARTIALCONECOUNT	all cones visible from established view points were counted using binoculars
AND	CNCT_02	CNCT_02	NA	CNCT_02ABPR3	Abies_procera	1988	0	NA	NA	Breast Height	NA	PARTIALCONECOUNT	all cones visible from established view points were counted using binoculars
AND	CNCT_02	CNCT_02	NA	CNCT_02ABPR3	Abies_procera	1989	0	NA	NA	Breast Height	NA	PARTIALCONECOUNT	all cones visible from established view points were counted using binoculars
AND	CNCT_02	CNCT_02	NA	CNCT_02ABPR3	Abies_procera	1990	NA	NA	NA	Breast Height	NA	PARTIALCONECOUNT	all cones visible from established view points were counted using binoculars
AND	CNCT_02	CNCT_02	NA	CNCT_02ABPR3	Abies_procera	1991	49	NA	NA	Breast Height	NA	PARTIALCONECOUNT	all cones visible from established view points were counted using binoculars
AND	CNCT_02	CNCT_02	NA	CNCT_02ABPR3	Abies_procera	1992	0	165.1	NA	Breast Height	NA	PARTIALCONECOUNT	all cones visible from established view points were counted using binoculars
AND	CNCT_02	CNCT_02	NA	CNCT_02ABPR3	Abies_procera	1993	65	NA	NA	Breast Height	NA	PARTIALCONECOUNT	all cones visible from established view points were counted using binoculars
AND	CNCT_02	CNCT_02	NA	CNCT_02ABPR3	Abies_procera	1994	0	NA	NA	Breast Height	NA	PARTIALCONECOUNT	all cones visible from established view points were counted using binoculars
AND	CNCT_02	CNCT_02	NA	CNCT_02ABPR3	Abies_procera	1995	115	NA	NA	Breast Height	NA	PARTIALCONECOUNT	all cones visible from established view points were counted using binoculars
AND	CNCT_02	CNCT_02	NA	CNCT_02ABPR3	Abies_procera	1996	1	NA	NA	Breast Height	NA	PARTIALCONECOUNT	all cones visible from established view points were counted using binoculars
AND	CNCT_02	CNCT_02	NA	CNCT_02ABPR3	Abies_procera	1997	NA	NA	NA	Breast Height	NA	PARTIALCONECOUNT	all cones visible from established view points were counted using binoculars
AND	CNCT_02	CNCT_02	NA	CNCT_02ABPR3	Abies_procera	1998	0	NA	NA	Breast Height	NA	PARTIALCONECOUNT	all cones visible from established view points were counted using binoculars
AND	CNCT_02	CNCT_02	NA	CNCT_02ABPR3	Abies_procera	1999	3	NA	NA	Breast Height	NA	PARTIALCONECOUNT	all cones visible from established view points were counted using binoculars
AND	CNCT_02	CNCT_02	NA	CNCT_02ABPR3	Abies_procera	2000	35	NA	NA	Breast Height	NA	PARTIALCONECOUNT	all cones visible from established view points were counted using binoculars
AND	CNCT_02	CNCT_02	NA	CNCT_02ABPR3	Abies_procera	2001	0	NA	NA	Breast Height	NA	PARTIALCONECOUNT	all cones visible from established view points were counted using binoculars
AND	CNCT_02	CNCT_02	NA	CNCT_02ABPR3	Abies_procera	2002	23	NA	NA	Breast Height	NA	PARTIALCONECOUNT	all cones visible from established view points were counted using binoculars
AND	CNCT_02	CNCT_02	NA	CNCT_02ABPR3	Abies_procera	2003	51	NA	NA	Breast Height	NA	PARTIALCONECOUNT	all cones visible from established view points were counted using binoculars
AND	CNCT_02	CNCT_02	NA	CNCT_02ABPR3	Abies_procera	2004	4	NA	NA	Breast Height	NA	PARTIALCONECOUNT	all cones visible from established view points were counted using binoculars
AND	CNCT_02	CNCT_02	NA	CNCT_02ABPR3	Abies_procera	2005	19	NA	NA	Breast Height	NA	PARTIALCONECOUNT	all cones visible from established view points were counted using binoculars
AND	CNCT_02	CNCT_02	NA	CNCT_02ABPR3	Abies_procera	2006	11	NA	NA	Breast Height	NA	PARTIALCONECOUNT	all cones visible from established view points were counted using binoculars
AND	CNCT_02	CNCT_02	NA	CNCT_02ABPR3	Abies_procera	2007	24	NA	NA	Breast Height	NA	PARTIALCONECOUNT	all cones visible from established view points were counted using binoculars
AND	CNCT_02	CNCT_02	NA	CNCT_02ABPR3	Abies_procera	2008	0	NA	NA	Breast Height	NA	PARTIALCONECOUNT	all cones visible from established view points were counted using binoculars
AND	CNCT_02	CNCT_02	NA	CNCT_02ABPR3	Abies_procera	2009	30	NA	NA	Breast Height	NA	PARTIALCONECOUNT	all cones visible from established view points were counted using binoculars
AND	CNCT_02	CNCT_02	NA	CNCT_02ABPR3	Abies_procera	2010	0	NA	NA	Breast Height	NA	PARTIALCONECOUNT	all cones visible from established view points were counted using binoculars
AND	CNCT_02	CNCT_02	NA	CNCT_02ABPR3	Abies_procera	2011	27	NA	NA	Breast Height	NA	PARTIALCONECOUNT	all cones visible from established view points were counted using binoculars
AND	CNCT_02	CNCT_02	NA	CNCT_02ABPR3	Abies_procera	2012	0	NA	NA	Breast Height	NA	PARTIALCONECOUNT	all cones visible from established view points were counted using binoculars
AND	CNCT_02	CNCT_02	NA	CNCT_02ABPR3	Abies_procera	2013	23	NA	NA	Breast Height	NA	PARTIALCONECOUNT	all cones visible from established view points were counted using binoculars
AND	CNCT_02	CNCT_02	NA	CNCT_02ABPR3	Abies_procera	2014	0	NA	NA	Breast Height	NA	PARTIALCONECOUNT	all cones visible from established view points were counted using binoculars
AND	CNCT_02	CNCT_02	NA	CNCT_02ABPR3	Abies_procera	2015	0	NA	NA	Breast Height	NA	PARTIALCONECOUNT	all cones visible from established view points were counted using binoculars
AND	CNCT_02	CNCT_02	NA	CNCT_02ABPR3	Abies_procera	2016	15	NA	NA	Breast Height	NA	PARTIALCONECOUNT	all cones visible from established view points were counted using binoculars
AND	CNCT_02	CNCT_02	NA	CNCT_02ABPR3	Abies_procera	2017	0	NA	NA	Breast Height	NA	PARTIALCONECOUNT	all cones visible from established view points were counted using binoculars
AND	CNCT_02	CNCT_02	NA	CNCT_02ABPR3	Abies_procera	2018	29	NA	NA	Breast Height	NA	PARTIALCONECOUNT	all cones visible from established view points were counted using binoculars
AND	CNCT_02	CNCT_02	NA	CNCT_02ABPR3	Abies_procera	2019	0	NA	NA	Breast Height	NA	PARTIALCONECOUNT	all cones visible from established view points were counted using binoculars
AND	CNCT_02	CNCT_02	NA	CNCT_02ABPR4	Abies_procera	1967	15	NA	NA	Breast Height	NA	PARTIALCONECOUNT	all cones visible from established view points were counted using binoculars
AND	CNCT_02	CNCT_02	NA	CNCT_02ABPR4	Abies_procera	1968	212	NA	NA	Breast Height	NA	PARTIALCONECOUNT	all cones visible from established view points were counted using binoculars
AND	CNCT_02	CNCT_02	NA	CNCT_02ABPR4	Abies_procera	1969	0	NA	NA	Breast Height	NA	PARTIALCONECOUNT	all cones visible from established view points were counted using binoculars
AND	CNCT_02	CNCT_02	NA	CNCT_02ABPR4	Abies_procera	1970	6	NA	NA	Breast Height	NA	PARTIALCONECOUNT	all cones visible from established view points were counted using binoculars
AND	CNCT_02	CNCT_02	NA	CNCT_02ABPR4	Abies_procera	1971	11	NA	NA	Breast Height	NA	PARTIALCONECOUNT	all cones visible from established view points were counted using binoculars
AND	CNCT_02	CNCT_02	NA	CNCT_02ABPR4	Abies_procera	1972	23	NA	NA	Breast Height	NA	PARTIALCONECOUNT	all cones visible from established view points were counted using binoculars
AND	CNCT_02	CNCT_02	NA	CNCT_02ABPR4	Abies_procera	1973	0	NA	NA	Breast Height	NA	PARTIALCONECOUNT	all cones visible from established view points were counted using binoculars
AND	CNCT_02	CNCT_02	NA	CNCT_02ABPR4	Abies_procera	1974	104	NA	NA	Breast Height	NA	PARTIALCONECOUNT	all cones visible from established view points were counted using binoculars
AND	CNCT_02	CNCT_02	NA	CNCT_02ABPR4	Abies_procera	1975	23	NA	NA	Breast Height	NA	PARTIALCONECOUNT	all cones visible from established view points were counted using binoculars
AND	CNCT_02	CNCT_02	NA	CNCT_02ABPR4	Abies_procera	1976	0	NA	NA	Breast Height	NA	PARTIALCONECOUNT	all cones visible from established view points were counted using binoculars
AND	CNCT_02	CNCT_02	NA	CNCT_02ABPR4	Abies_procera	1977	9	NA	NA	Breast Height	NA	PARTIALCONECOUNT	all cones visible from established view points were counted using binoculars
AND	CNCT_02	CNCT_02	NA	CNCT_02ABPR4	Abies_procera	1978	1	NA	NA	Breast Height	NA	PARTIALCONECOUNT	all cones visible from established view points were counted using binoculars
AND	CNCT_02	CNCT_02	NA	CNCT_02ABPR4	Abies_procera	1979	71	NA	NA	Breast Height	NA	PARTIALCONECOUNT	all cones visible from established view points were counted using binoculars
AND	CNCT_02	CNCT_02	NA	CNCT_02ABPR4	Abies_procera	1980	2	NA	NA	Breast Height	NA	PARTIALCONECOUNT	all cones visible from established view points were counted using binoculars
AND	CNCT_02	CNCT_02	NA	CNCT_02ABPR4	Abies_procera	1981	13	NA	NA	Breast Height	NA	PARTIALCONECOUNT	all cones visible from established view points were counted using binoculars
AND	CNCT_02	CNCT_02	NA	CNCT_02ABPR4	Abies_procera	1982	73	NA	NA	Breast Height	NA	PARTIALCONECOUNT	all cones visible from established view points were counted using binoculars
AND	CNCT_02	CNCT_02	NA	CNCT_02ABPR4	Abies_procera	1983	0	NA	NA	Breast Height	NA	PARTIALCONECOUNT	all cones visible from established view points were counted using binoculars
AND	CNCT_02	CNCT_02	NA	CNCT_02ABPR4	Abies_procera	1984	0	NA	NA	Breast Height	NA	PARTIALCONECOUNT	all cones visible from established view points were counted using binoculars
AND	CNCT_02	CNCT_02	NA	CNCT_02ABPR4	Abies_procera	1985	85	NA	NA	Breast Height	NA	PARTIALCONECOUNT	all cones visible from established view points were counted using binoculars
AND	CNCT_02	CNCT_02	NA	CNCT_02ABPR4	Abies_procera	1986	8	NA	NA	Breast Height	NA	PARTIALCONECOUNT	all cones visible from established view points were counted using binoculars
AND	CNCT_02	CNCT_02	NA	CNCT_02ABPR4	Abies_procera	1987	27	NA	NA	Breast Height	NA	PARTIALCONECOUNT	all cones visible from established view points were counted using binoculars
AND	CNCT_02	CNCT_02	NA	CNCT_02ABPR4	Abies_procera	1988	0	NA	NA	Breast Height	NA	PARTIALCONECOUNT	all cones visible from established view points were counted using binoculars
AND	CNCT_02	CNCT_02	NA	CNCT_02ABPR4	Abies_procera	1989	0	NA	NA	Breast Height	NA	PARTIALCONECOUNT	all cones visible from established view points were counted using binoculars
AND	CNCT_02	CNCT_02	NA	CNCT_02ABPR4	Abies_procera	1990	NA	NA	NA	Breast Height	NA	PARTIALCONECOUNT	all cones visible from established view points were counted using binoculars
AND	CNCT_02	CNCT_02	NA	CNCT_02ABPR4	Abies_procera	1991	67	NA	NA	Breast Height	NA	PARTIALCONECOUNT	all cones visible from established view points were counted using binoculars
AND	CNCT_02	CNCT_02	NA	CNCT_02ABPR4	Abies_procera	1992	1	113.5	NA	Breast Height	NA	PARTIALCONECOUNT	all cones visible from established view points were counted using binoculars
AND	CNCT_02	CNCT_02	NA	CNCT_02ABPR4	Abies_procera	1993	49	NA	NA	Breast Height	NA	PARTIALCONECOUNT	all cones visible from established view points were counted using binoculars
AND	CNCT_02	CNCT_02	NA	CNCT_02ABPR4	Abies_procera	1994	0	NA	NA	Breast Height	NA	PARTIALCONECOUNT	all cones visible from established view points were counted using binoculars
AND	CNCT_02	CNCT_02	NA	CNCT_02ABPR4	Abies_procera	1995	175	NA	NA	Breast Height	NA	PARTIALCONECOUNT	all cones visible from established view points were counted using binoculars
AND	CNCT_02	CNCT_02	NA	CNCT_02ABPR4	Abies_procera	1996	10	NA	NA	Breast Height	NA	PARTIALCONECOUNT	all cones visible from established view points were counted using binoculars
AND	CNCT_02	CNCT_02	NA	CNCT_02ABPR4	Abies_procera	1997	NA	NA	NA	Breast Height	NA	PARTIALCONECOUNT	all cones visible from established view points were counted using binoculars
AND	CNCT_02	CNCT_02	NA	CNCT_02ABPR4	Abies_procera	1998	0	NA	NA	Breast Height	NA	PARTIALCONECOUNT	all cones visible from established view points were counted using binoculars
AND	CNCT_02	CNCT_02	NA	CNCT_02ABPR4	Abies_procera	1999	3	NA	NA	Breast Height	NA	PARTIALCONECOUNT	all cones visible from established view points were counted using binoculars
AND	CNCT_02	CNCT_02	NA	CNCT_02ABPR4	Abies_procera	2000	5	NA	NA	Breast Height	NA	PARTIALCONECOUNT	all cones visible from established view points were counted using binoculars
AND	CNCT_02	CNCT_02	NA	CNCT_02ABPR4	Abies_procera	2001	0	NA	NA	Breast Height	NA	PARTIALCONECOUNT	all cones visible from established view points were counted using binoculars
AND	CNCT_02	CNCT_02	NA	CNCT_02ABPR4	Abies_procera	2002	30	NA	NA	Breast Height	NA	PARTIALCONECOUNT	all cones visible from established view points were counted using binoculars
AND	CNCT_02	CNCT_02	NA	CNCT_02ABPR4	Abies_procera	2003	29	NA	NA	Breast Height	NA	PARTIALCONECOUNT	all cones visible from established view points were counted using binoculars
AND	CNCT_02	CNCT_02	NA	CNCT_02ABPR4	Abies_procera	2004	6	NA	NA	Breast Height	NA	PARTIALCONECOUNT	all cones visible from established view points were counted using binoculars
AND	CNCT_02	CNCT_02	NA	CNCT_02ABPR4	Abies_procera	2005	10	NA	NA	Breast Height	NA	PARTIALCONECOUNT	all cones visible from established view points were counted using binoculars
AND	CNCT_02	CNCT_02	NA	CNCT_02ABPR4	Abies_procera	2006	20	NA	NA	Breast Height	NA	PARTIALCONECOUNT	all cones visible from established view points were counted using binoculars
AND	CNCT_02	CNCT_02	NA	CNCT_02ABPR4	Abies_procera	2007	44	NA	NA	Breast Height	NA	PARTIALCONECOUNT	all cones visible from established view points were counted using binoculars
AND	CNCT_02	CNCT_02	NA	CNCT_02ABPR4	Abies_procera	2008	0	NA	NA	Breast Height	NA	PARTIALCONECOUNT	all cones visible from established view points were counted using binoculars
AND	CNCT_02	CNCT_02	NA	CNCT_02ABPR4	Abies_procera	2009	31	NA	NA	Breast Height	NA	PARTIALCONECOUNT	all cones visible from established view points were counted using binoculars
AND	CNCT_02	CNCT_02	NA	CNCT_02ABPR4	Abies_procera	2010	1	NA	NA	Breast Height	NA	PARTIALCONECOUNT	all cones visible from established view points were counted using binoculars
AND	CNCT_02	CNCT_02	NA	CNCT_02ABPR4	Abies_procera	2011	25	NA	NA	Breast Height	NA	PARTIALCONECOUNT	all cones visible from established view points were counted using binoculars
AND	CNCT_02	CNCT_02	NA	CNCT_02ABPR4	Abies_procera	2012	1	NA	NA	Breast Height	NA	PARTIALCONECOUNT	all cones visible from established view points were counted using binoculars
AND	CNCT_02	CNCT_02	NA	CNCT_02ABPR4	Abies_procera	2013	6	NA	NA	Breast Height	NA	PARTIALCONECOUNT	all cones visible from established view points were counted using binoculars
AND	CNCT_02	CNCT_02	NA	CNCT_02ABPR4	Abies_procera	2014	0	NA	NA	Breast Height	NA	PARTIALCONECOUNT	all cones visible from established view points were counted using binoculars
AND	CNCT_02	CNCT_02	NA	CNCT_02ABPR4	Abies_procera	2015	0	NA	NA	Breast Height	NA	PARTIALCONECOUNT	all cones visible from established view points were counted using binoculars
AND	CNCT_02	CNCT_02	NA	CNCT_02ABPR4	Abies_procera	2016	0	NA	NA	Breast Height	NA	PARTIALCONECOUNT	all cones visible from established view points were counted using binoculars
AND	CNCT_02	CNCT_02	NA	CNCT_02ABPR4	Abies_procera	2017	0	NA	NA	Breast Height	NA	PARTIALCONECOUNT	all cones visible from established view points were counted using binoculars
AND	CNCT_02	CNCT_02	NA	CNCT_02ABPR4	Abies_procera	2018	0	NA	NA	Breast Height	NA	PARTIALCONECOUNT	all cones visible from established view points were counted using binoculars
AND	CNCT_02	CNCT_02	NA	CNCT_02ABPR4	Abies_procera	2019	0	NA	NA	Breast Height	NA	PARTIALCONECOUNT	all cones visible from established view points were counted using binoculars
AND	CNCT_02	CNCT_02	NA	CNCT_02ABPR5	Abies_procera	1967	3	NA	NA	Breast Height	NA	PARTIALCONECOUNT	all cones visible from established view points were counted using binoculars
AND	CNCT_02	CNCT_02	NA	CNCT_02ABPR5	Abies_procera	1968	209	NA	NA	Breast Height	NA	PARTIALCONECOUNT	all cones visible from established view points were counted using binoculars
AND	CNCT_02	CNCT_02	NA	CNCT_02ABPR5	Abies_procera	1969	0	NA	NA	Breast Height	NA	PARTIALCONECOUNT	all cones visible from established view points were counted using binoculars
AND	CNCT_02	CNCT_02	NA	CNCT_02ABPR5	Abies_procera	1970	0	NA	NA	Breast Height	NA	PARTIALCONECOUNT	all cones visible from established view points were counted using binoculars
AND	CNCT_02	CNCT_02	NA	CNCT_02ABPR5	Abies_procera	1971	134	NA	NA	Breast Height	NA	PARTIALCONECOUNT	all cones visible from established view points were counted using binoculars
AND	CNCT_02	CNCT_02	NA	CNCT_02ABPR5	Abies_procera	1972	0	NA	NA	Breast Height	NA	PARTIALCONECOUNT	all cones visible from established view points were counted using binoculars
AND	CNCT_02	CNCT_02	NA	CNCT_02ABPR5	Abies_procera	1973	0	NA	NA	Breast Height	NA	PARTIALCONECOUNT	all cones visible from established view points were counted using binoculars
AND	CNCT_02	CNCT_02	NA	CNCT_02ABPR5	Abies_procera	1974	89	NA	NA	Breast Height	NA	PARTIALCONECOUNT	all cones visible from established view points were counted using binoculars
AND	CNCT_02	CNCT_02	NA	CNCT_02ABPR5	Abies_procera	1975	1	NA	NA	Breast Height	NA	PARTIALCONECOUNT	all cones visible from established view points were counted using binoculars
AND	CNCT_02	CNCT_02	NA	CNCT_02ABPR5	Abies_procera	1976	12	NA	NA	Breast Height	NA	PARTIALCONECOUNT	all cones visible from established view points were counted using binoculars
AND	CNCT_02	CNCT_02	NA	CNCT_02ABPR5	Abies_procera	1977	0	NA	NA	Breast Height	NA	PARTIALCONECOUNT	all cones visible from established view points were counted using binoculars
AND	CNCT_02	CNCT_02	NA	CNCT_02ABPR5	Abies_procera	1978	91	NA	NA	Breast Height	NA	PARTIALCONECOUNT	all cones visible from established view points were counted using binoculars
AND	CNCT_02	CNCT_02	NA	CNCT_02ABPR5	Abies_procera	1979	1	NA	NA	Breast Height	NA	PARTIALCONECOUNT	all cones visible from established view points were counted using binoculars
AND	CNCT_02	CNCT_02	NA	CNCT_02ABPR5	Abies_procera	1980	8	NA	NA	Breast Height	NA	PARTIALCONECOUNT	all cones visible from established view points were counted using binoculars
AND	CNCT_02	CNCT_02	NA	CNCT_02ABPR5	Abies_procera	1981	2	NA	NA	Breast Height	NA	PARTIALCONECOUNT	all cones visible from established view points were counted using binoculars
AND	CNCT_02	CNCT_02	NA	CNCT_02ABPR5	Abies_procera	1982	85	NA	NA	Breast Height	NA	PARTIALCONECOUNT	all cones visible from established view points were counted using binoculars
AND	CNCT_02	CNCT_02	NA	CNCT_02ABPR5	Abies_procera	1983	0	NA	NA	Breast Height	NA	PARTIALCONECOUNT	all cones visible from established view points were counted using binoculars
AND	CNCT_02	CNCT_02	NA	CNCT_02ABPR5	Abies_procera	1984	0	NA	NA	Breast Height	NA	PARTIALCONECOUNT	all cones visible from established view points were counted using binoculars
AND	CNCT_02	CNCT_02	NA	CNCT_02ABPR5	Abies_procera	1985	88	NA	NA	Breast Height	NA	PARTIALCONECOUNT	all cones visible from established view points were counted using binoculars
AND	CNCT_02	CNCT_02	NA	CNCT_02ABPR5	Abies_procera	1986	0	NA	NA	Breast Height	NA	PARTIALCONECOUNT	all cones visible from established view points were counted using binoculars
AND	CNCT_02	CNCT_02	NA	CNCT_02ABPR5	Abies_procera	1987	21	NA	NA	Breast Height	NA	PARTIALCONECOUNT	all cones visible from established view points were counted using binoculars
AND	CNCT_02	CNCT_02	NA	CNCT_02ABPR5	Abies_procera	1988	3	NA	NA	Breast Height	NA	PARTIALCONECOUNT	all cones visible from established view points were counted using binoculars
AND	CNCT_02	CNCT_02	NA	CNCT_02ABPR5	Abies_procera	1989	0	NA	NA	Breast Height	NA	PARTIALCONECOUNT	all cones visible from established view points were counted using binoculars
AND	CNCT_02	CNCT_02	NA	CNCT_02ABPR5	Abies_procera	1990	NA	NA	NA	Breast Height	NA	PARTIALCONECOUNT	all cones visible from established view points were counted using binoculars
AND	CNCT_02	CNCT_02	NA	CNCT_02ABPR5	Abies_procera	1991	114	NA	NA	Breast Height	NA	PARTIALCONECOUNT	all cones visible from established view points were counted using binoculars
AND	CNCT_02	CNCT_02	NA	CNCT_02ABPR5	Abies_procera	1992	0	115.2	NA	Breast Height	NA	PARTIALCONECOUNT	all cones visible from established view points were counted using binoculars
AND	CNCT_02	CNCT_02	NA	CNCT_02ABPR5	Abies_procera	1993	0	NA	NA	Breast Height	NA	PARTIALCONECOUNT	all cones visible from established view points were counted using binoculars
AND	CNCT_02	CNCT_02	NA	CNCT_02ABPR5	Abies_procera	1994	0	NA	NA	Breast Height	NA	PARTIALCONECOUNT	all cones visible from established view points were counted using binoculars
AND	CNCT_02	CNCT_02	NA	CNCT_02ABPR5	Abies_procera	1995	85	NA	NA	Breast Height	NA	PARTIALCONECOUNT	all cones visible from established view points were counted using binoculars
AND	CNCT_02	CNCT_02	NA	CNCT_02ABPR5	Abies_procera	1996	0	NA	NA	Breast Height	NA	PARTIALCONECOUNT	all cones visible from established view points were counted using binoculars
AND	CNCT_02	CNCT_02	NA	CNCT_02ABPR5	Abies_procera	1997	NA	NA	NA	Breast Height	NA	PARTIALCONECOUNT	all cones visible from established view points were counted using binoculars
AND	CNCT_02	CNCT_02	NA	CNCT_02ABPR5	Abies_procera	1998	0	NA	NA	Breast Height	NA	PARTIALCONECOUNT	all cones visible from established view points were counted using binoculars
AND	CNCT_02	CNCT_02	NA	CNCT_02ABPR5	Abies_procera	1999	8	NA	NA	Breast Height	NA	PARTIALCONECOUNT	all cones visible from established view points were counted using binoculars
AND	CNCT_02	CNCT_02	NA	CNCT_02ABPR5	Abies_procera	2000	17	NA	NA	Breast Height	NA	PARTIALCONECOUNT	all cones visible from established view points were counted using binoculars
AND	CNCT_02	CNCT_02	NA	CNCT_02ABPR5	Abies_procera	2001	0	NA	NA	Breast Height	NA	PARTIALCONECOUNT	all cones visible from established view points were counted using binoculars
AND	CNCT_02	CNCT_02	NA	CNCT_02ABPR5	Abies_procera	2002	45	NA	NA	Breast Height	NA	PARTIALCONECOUNT	all cones visible from established view points were counted using binoculars
AND	CNCT_02	CNCT_02	NA	CNCT_02ABPR5	Abies_procera	2003	27	NA	NA	Breast Height	NA	PARTIALCONECOUNT	all cones visible from established view points were counted using binoculars
AND	CNCT_02	CNCT_02	NA	CNCT_02ABPR5	Abies_procera	2004	1	NA	NA	Breast Height	NA	PARTIALCONECOUNT	all cones visible from established view points were counted using binoculars
AND	CNCT_02	CNCT_02	NA	CNCT_02ABPR5	Abies_procera	2005	4	NA	NA	Breast Height	NA	PARTIALCONECOUNT	all cones visible from established view points were counted using binoculars
AND	CNCT_02	CNCT_02	NA	CNCT_02ABPR5	Abies_procera	2006	13	NA	NA	Breast Height	NA	PARTIALCONECOUNT	all cones visible from established view points were counted using binoculars
AND	CNCT_02	CNCT_02	NA	CNCT_02ABPR5	Abies_procera	2007	81	NA	NA	Breast Height	NA	PARTIALCONECOUNT	all cones visible from established view points were counted using binoculars
AND	CNCT_02	CNCT_02	NA	CNCT_02ABPR5	Abies_procera	2008	0	NA	NA	Breast Height	NA	PARTIALCONECOUNT	all cones visible from established view points were counted using binoculars
AND	CNCT_02	CNCT_02	NA	CNCT_02ABPR5	Abies_procera	2009	38	NA	NA	Breast Height	NA	PARTIALCONECOUNT	all cones visible from established view points were counted using binoculars
AND	CNCT_02	CNCT_02	NA	CNCT_02ABPR5	Abies_procera	2010	0	NA	NA	Breast Height	NA	PARTIALCONECOUNT	all cones visible from established view points were counted using binoculars
AND	CNCT_02	CNCT_02	NA	CNCT_02ABPR5	Abies_procera	2011	80	NA	NA	Breast Height	NA	PARTIALCONECOUNT	all cones visible from established view points were counted using binoculars
AND	CNCT_02	CNCT_02	NA	CNCT_02ABPR5	Abies_procera	2012	0	NA	NA	Breast Height	NA	PARTIALCONECOUNT	all cones visible from established view points were counted using binoculars
AND	CNCT_02	CNCT_02	NA	CNCT_02ABPR5	Abies_procera	2013	3	NA	NA	Breast Height	NA	PARTIALCONECOUNT	all cones visible from established view points were counted using binoculars
AND	CNCT_02	CNCT_02	NA	CNCT_02ABPR5	Abies_procera	2014	0	NA	NA	Breast Height	NA	PARTIALCONECOUNT	all cones visible from established view points were counted using binoculars
AND	CNCT_02	CNCT_02	NA	CNCT_02ABPR5	Abies_procera	2015	0	NA	NA	Breast Height	NA	PARTIALCONECOUNT	all cones visible from established view points were counted using binoculars
AND	CNCT_02	CNCT_02	NA	CNCT_02ABPR5	Abies_procera	2016	0	NA	NA	Breast Height	NA	PARTIALCONECOUNT	all cones visible from established view points were counted using binoculars
AND	CNCT_02	CNCT_02	NA	CNCT_02ABPR5	Abies_procera	2017	0	NA	NA	Breast Height	NA	PARTIALCONECOUNT	all cones visible from established view points were counted using binoculars
AND	CNCT_02	CNCT_02	NA	CNCT_02ABPR5	Abies_procera	2018	2	NA	NA	Breast Height	NA	PARTIALCONECOUNT	all cones visible from established view points were counted using binoculars
AND	CNCT_02	CNCT_02	NA	CNCT_02ABPR5	Abies_procera	2019	0	NA	NA	Breast Height	NA	PARTIALCONECOUNT	all cones visible from established view points were counted using binoculars
AND	CNCT_02	CNCT_02	NA	CNCT_02ABPR6	Abies_procera	1967	9	NA	NA	Breast Height	NA	PARTIALCONECOUNT	all cones visible from established view points were counted using binoculars
AND	CNCT_02	CNCT_02	NA	CNCT_02ABPR6	Abies_procera	1968	48	NA	NA	Breast Height	NA	PARTIALCONECOUNT	all cones visible from established view points were counted using binoculars
AND	CNCT_02	CNCT_02	NA	CNCT_02ABPR6	Abies_procera	1969	0	NA	NA	Breast Height	NA	PARTIALCONECOUNT	all cones visible from established view points were counted using binoculars
AND	CNCT_02	CNCT_02	NA	CNCT_02ABPR6	Abies_procera	1970	0	NA	NA	Breast Height	NA	PARTIALCONECOUNT	all cones visible from established view points were counted using binoculars
AND	CNCT_02	CNCT_02	NA	CNCT_02ABPR6	Abies_procera	1971	19	NA	NA	Breast Height	NA	PARTIALCONECOUNT	all cones visible from established view points were counted using binoculars
AND	CNCT_02	CNCT_02	NA	CNCT_02ABPR6	Abies_procera	1972	5	NA	NA	Breast Height	NA	PARTIALCONECOUNT	all cones visible from established view points were counted using binoculars
AND	CNCT_02	CNCT_02	NA	CNCT_02ABPR6	Abies_procera	1973	0	NA	NA	Breast Height	NA	PARTIALCONECOUNT	all cones visible from established view points were counted using binoculars
AND	CNCT_02	CNCT_02	NA	CNCT_02ABPR6	Abies_procera	1974	57	NA	NA	Breast Height	NA	PARTIALCONECOUNT	all cones visible from established view points were counted using binoculars
AND	CNCT_02	CNCT_02	NA	CNCT_02ABPR6	Abies_procera	1975	0	NA	NA	Breast Height	NA	PARTIALCONECOUNT	all cones visible from established view points were counted using binoculars
AND	CNCT_02	CNCT_02	NA	CNCT_02ABPR6	Abies_procera	1976	5	NA	NA	Breast Height	NA	PARTIALCONECOUNT	all cones visible from established view points were counted using binoculars
AND	CNCT_02	CNCT_02	NA	CNCT_02ABPR6	Abies_procera	1977	3	NA	NA	Breast Height	NA	PARTIALCONECOUNT	all cones visible from established view points were counted using binoculars
AND	CNCT_02	CNCT_02	NA	CNCT_02ABPR6	Abies_procera	1978	13	NA	NA	Breast Height	NA	PARTIALCONECOUNT	all cones visible from established view points were counted using binoculars
AND	CNCT_02	CNCT_02	NA	CNCT_02ABPR6	Abies_procera	1979	4	NA	NA	Breast Height	NA	PARTIALCONECOUNT	all cones visible from established view points were counted using binoculars
AND	CNCT_02	CNCT_02	NA	CNCT_02ABPR6	Abies_procera	1980	5	NA	NA	Breast Height	NA	PARTIALCONECOUNT	all cones visible from established view points were counted using binoculars
AND	CNCT_02	CNCT_02	NA	CNCT_02ABPR6	Abies_procera	1981	5	NA	NA	Breast Height	NA	PARTIALCONECOUNT	all cones visible from established view points were counted using binoculars
AND	CNCT_02	CNCT_02	NA	CNCT_02ABPR6	Abies_procera	1982	7	NA	NA	Breast Height	NA	PARTIALCONECOUNT	all cones visible from established view points were counted using binoculars
AND	CNCT_02	CNCT_02	NA	CNCT_02ABPR6	Abies_procera	1983	0	NA	NA	Breast Height	NA	PARTIALCONECOUNT	all cones visible from established view points were counted using binoculars
AND	CNCT_02	CNCT_02	NA	CNCT_02ABPR6	Abies_procera	1984	0	NA	NA	Breast Height	NA	PARTIALCONECOUNT	all cones visible from established view points were counted using binoculars
AND	CNCT_02	CNCT_02	NA	CNCT_02ABPR6	Abies_procera	1985	13	NA	NA	Breast Height	NA	PARTIALCONECOUNT	all cones visible from established view points were counted using binoculars
AND	CNCT_02	CNCT_02	NA	CNCT_02ABPR6	Abies_procera	1986	12	NA	NA	Breast Height	NA	PARTIALCONECOUNT	all cones visible from established view points were counted using binoculars
AND	CNCT_02	CNCT_02	NA	CNCT_02ABPR6	Abies_procera	1987	0	NA	NA	Breast Height	NA	PARTIALCONECOUNT	all cones visible from established view points were counted using binoculars
AND	CNCT_02	CNCT_02	NA	CNCT_02ABPR6	Abies_procera	1988	4	NA	NA	Breast Height	NA	PARTIALCONECOUNT	all cones visible from established view points were counted using binoculars
AND	CNCT_02	CNCT_02	NA	CNCT_02ABPR6	Abies_procera	1989	0	NA	NA	Breast Height	NA	PARTIALCONECOUNT	all cones visible from established view points were counted using binoculars
AND	CNCT_02	CNCT_02	NA	CNCT_02ABPR6	Abies_procera	1990	NA	NA	NA	Breast Height	NA	PARTIALCONECOUNT	all cones visible from established view points were counted using binoculars
AND	CNCT_02	CNCT_02	NA	CNCT_02ABPR6	Abies_procera	1991	26	NA	NA	Breast Height	NA	PARTIALCONECOUNT	all cones visible from established view points were counted using binoculars
AND	CNCT_02	CNCT_02	NA	CNCT_02ABPR6	Abies_procera	1992	0	88.2	NA	Breast Height	NA	PARTIALCONECOUNT	all cones visible from established view points were counted using binoculars
AND	CNCT_02	CNCT_02	NA	CNCT_02ABPR6	Abies_procera	1993	2	NA	NA	Breast Height	NA	PARTIALCONECOUNT	all cones visible from established view points were counted using binoculars
AND	CNCT_02	CNCT_02	NA	CNCT_02ABPR6	Abies_procera	1994	0	NA	NA	Breast Height	NA	PARTIALCONECOUNT	all cones visible from established view points were counted using binoculars
AND	CNCT_02	CNCT_02	NA	CNCT_02ABPR6	Abies_procera	1995	22	NA	NA	Breast Height	NA	PARTIALCONECOUNT	all cones visible from established view points were counted using binoculars
AND	CNCT_02	CNCT_02	NA	CNCT_02ABPR6	Abies_procera	1996	0	NA	NA	Breast Height	NA	PARTIALCONECOUNT	all cones visible from established view points were counted using binoculars
AND	CNCT_02	CNCT_02	NA	CNCT_02ABPR6	Abies_procera	1997	NA	NA	NA	Breast Height	NA	PARTIALCONECOUNT	all cones visible from established view points were counted using binoculars
AND	CNCT_02	CNCT_02	NA	CNCT_02ABPR6	Abies_procera	1998	0	NA	NA	Breast Height	NA	PARTIALCONECOUNT	all cones visible from established view points were counted using binoculars
AND	CNCT_02	CNCT_02	NA	CNCT_02ABPR6	Abies_procera	1999	13	NA	NA	Breast Height	NA	PARTIALCONECOUNT	all cones visible from established view points were counted using binoculars
AND	CNCT_02	CNCT_02	NA	CNCT_02ABPR6	Abies_procera	2000	25	NA	NA	Breast Height	NA	PARTIALCONECOUNT	all cones visible from established view points were counted using binoculars
AND	CNCT_02	CNCT_02	NA	CNCT_02ABPR6	Abies_procera	2001	0	NA	NA	Breast Height	NA	PARTIALCONECOUNT	all cones visible from established view points were counted using binoculars
AND	CNCT_02	CNCT_02	NA	CNCT_02ABPR6	Abies_procera	2002	13	NA	NA	Breast Height	NA	PARTIALCONECOUNT	all cones visible from established view points were counted using binoculars
AND	CNCT_02	CNCT_02	NA	CNCT_02ABPR6	Abies_procera	2003	25	NA	NA	Breast Height	NA	PARTIALCONECOUNT	all cones visible from established view points were counted using binoculars
AND	CNCT_02	CNCT_02	NA	CNCT_02ABPR6	Abies_procera	2004	1	NA	NA	Breast Height	NA	PARTIALCONECOUNT	all cones visible from established view points were counted using binoculars
AND	CNCT_02	CNCT_02	NA	CNCT_02ABPR6	Abies_procera	2005	8	NA	NA	Breast Height	NA	PARTIALCONECOUNT	all cones visible from established view points were counted using binoculars
AND	CNCT_02	CNCT_02	NA	CNCT_02ABPR6	Abies_procera	2006	1	NA	NA	Breast Height	NA	PARTIALCONECOUNT	all cones visible from established view points were counted using binoculars
AND	CNCT_02	CNCT_02	NA	CNCT_02ABPR6	Abies_procera	2007	37	NA	NA	Breast Height	NA	PARTIALCONECOUNT	all cones visible from established view points were counted using binoculars
AND	CNCT_02	CNCT_02	NA	CNCT_02ABPR6	Abies_procera	2008	0	NA	NA	Breast Height	NA	PARTIALCONECOUNT	all cones visible from established view points were counted using binoculars
AND	CNCT_02	CNCT_02	NA	CNCT_02ABPR6	Abies_procera	2009	25	NA	NA	Breast Height	NA	PARTIALCONECOUNT	all cones visible from established view points were counted using binoculars
AND	CNCT_02	CNCT_02	NA	CNCT_02ABPR6	Abies_procera	2010	0	NA	NA	Breast Height	NA	PARTIALCONECOUNT	all cones visible from established view points were counted using binoculars
AND	CNCT_02	CNCT_02	NA	CNCT_02ABPR6	Abies_procera	2011	12	NA	NA	Breast Height	NA	PARTIALCONECOUNT	all cones visible from established view points were counted using binoculars
AND	CNCT_02	CNCT_02	NA	CNCT_02ABPR6	Abies_procera	2012	0	NA	NA	Breast Height	NA	PARTIALCONECOUNT	all cones visible from established view points were counted using binoculars
AND	CNCT_02	CNCT_02	NA	CNCT_02ABPR6	Abies_procera	2013	9	NA	NA	Breast Height	NA	PARTIALCONECOUNT	all cones visible from established view points were counted using binoculars
AND	CNCT_02	CNCT_02	NA	CNCT_02ABPR6	Abies_procera	2014	0	NA	NA	Breast Height	NA	PARTIALCONECOUNT	all cones visible from established view points were counted using binoculars
AND	CNCT_02	CNCT_02	NA	CNCT_02ABPR6	Abies_procera	2015	0	NA	NA	Breast Height	NA	PARTIALCONECOUNT	all cones visible from established view points were counted using binoculars
AND	CNCT_02	CNCT_02	NA	CNCT_02ABPR6	Abies_procera	2016	25	NA	NA	Breast Height	NA	PARTIALCONECOUNT	all cones visible from established view points were counted using binoculars
AND	CNCT_02	CNCT_02	NA	CNCT_02ABPR6	Abies_procera	2017	0	NA	NA	Breast Height	NA	PARTIALCONECOUNT	all cones visible from established view points were counted using binoculars
AND	CNCT_02	CNCT_02	NA	CNCT_02ABPR6	Abies_procera	2018	18	NA	NA	Breast Height	NA	PARTIALCONECOUNT	all cones visible from established view points were counted using binoculars
AND	CNCT_02	CNCT_02	NA	CNCT_02ABPR6	Abies_procera	2019	0	NA	NA	Breast Height	NA	PARTIALCONECOUNT	all cones visible from established view points were counted using binoculars
AND	CNCT_02	CNCT_02	NA	CNCT_02ABPR7	Abies_procera	1967	0	NA	NA	Breast Height	NA	PARTIALCONECOUNT	all cones visible from established view points were counted using binoculars
AND	CNCT_02	CNCT_02	NA	CNCT_02ABPR7	Abies_procera	1968	116	NA	NA	Breast Height	NA	PARTIALCONECOUNT	all cones visible from established view points were counted using binoculars
AND	CNCT_02	CNCT_02	NA	CNCT_02ABPR7	Abies_procera	1969	0	NA	NA	Breast Height	NA	PARTIALCONECOUNT	all cones visible from established view points were counted using binoculars
AND	CNCT_02	CNCT_02	NA	CNCT_02ABPR7	Abies_procera	1970	0	NA	NA	Breast Height	NA	PARTIALCONECOUNT	all cones visible from established view points were counted using binoculars
AND	CNCT_02	CNCT_02	NA	CNCT_02ABPR7	Abies_procera	1971	81	NA	NA	Breast Height	NA	PARTIALCONECOUNT	all cones visible from established view points were counted using binoculars
AND	CNCT_02	CNCT_02	NA	CNCT_02ABPR7	Abies_procera	1972	0	NA	NA	Breast Height	NA	PARTIALCONECOUNT	all cones visible from established view points were counted using binoculars
AND	CNCT_02	CNCT_02	NA	CNCT_02ABPR7	Abies_procera	1973	0	NA	NA	Breast Height	NA	PARTIALCONECOUNT	all cones visible from established view points were counted using binoculars
AND	CNCT_02	CNCT_02	NA	CNCT_02ABPR7	Abies_procera	1974	18	NA	NA	Breast Height	NA	PARTIALCONECOUNT	all cones visible from established view points were counted using binoculars
AND	CNCT_02	CNCT_02	NA	CNCT_02ABPR7	Abies_procera	1975	1	NA	NA	Breast Height	NA	PARTIALCONECOUNT	all cones visible from established view points were counted using binoculars
AND	CNCT_02	CNCT_02	NA	CNCT_02ABPR7	Abies_procera	1976	4	NA	NA	Breast Height	NA	PARTIALCONECOUNT	all cones visible from established view points were counted using binoculars
AND	CNCT_02	CNCT_02	NA	CNCT_02ABPR7	Abies_procera	1977	5	NA	NA	Breast Height	NA	PARTIALCONECOUNT	all cones visible from established view points were counted using binoculars
AND	CNCT_02	CNCT_02	NA	CNCT_02ABPR7	Abies_procera	1978	53	NA	NA	Breast Height	NA	PARTIALCONECOUNT	all cones visible from established view points were counted using binoculars
AND	CNCT_02	CNCT_02	NA	CNCT_02ABPR7	Abies_procera	1979	2	NA	NA	Breast Height	NA	PARTIALCONECOUNT	all cones visible from established view points were counted using binoculars
AND	CNCT_02	CNCT_02	NA	CNCT_02ABPR7	Abies_procera	1980	0	NA	NA	Breast Height	NA	PARTIALCONECOUNT	all cones visible from established view points were counted using binoculars
AND	CNCT_02	CNCT_02	NA	CNCT_02ABPR7	Abies_procera	1981	0	NA	NA	Breast Height	NA	PARTIALCONECOUNT	all cones visible from established view points were counted using binoculars
AND	CNCT_02	CNCT_02	NA	CNCT_02ABPR7	Abies_procera	1982	43	NA	NA	Breast Height	NA	PARTIALCONECOUNT	all cones visible from established view points were counted using binoculars
AND	CNCT_02	CNCT_02	NA	CNCT_02ABPR7	Abies_procera	1983	0	NA	NA	Breast Height	NA	PARTIALCONECOUNT	all cones visible from established view points were counted using binoculars
AND	CNCT_02	CNCT_02	NA	CNCT_02ABPR7	Abies_procera	1984	0	NA	NA	Breast Height	NA	PARTIALCONECOUNT	all cones visible from established view points were counted using binoculars
AND	CNCT_02	CNCT_02	NA	CNCT_02ABPR7	Abies_procera	1985	55	NA	NA	Breast Height	NA	PARTIALCONECOUNT	all cones visible from established view points were counted using binoculars
AND	CNCT_02	CNCT_02	NA	CNCT_02ABPR7	Abies_procera	1986	0	NA	NA	Breast Height	NA	PARTIALCONECOUNT	all cones visible from established view points were counted using binoculars
AND	CNCT_02	CNCT_02	NA	CNCT_02ABPR7	Abies_procera	1987	1	NA	NA	Breast Height	NA	PARTIALCONECOUNT	all cones visible from established view points were counted using binoculars
AND	CNCT_02	CNCT_02	NA	CNCT_02ABPR7	Abies_procera	1988	1	NA	NA	Breast Height	NA	PARTIALCONECOUNT	all cones visible from established view points were counted using binoculars
AND	CNCT_02	CNCT_02	NA	CNCT_02ABPR7	Abies_procera	1989	0	NA	NA	Breast Height	NA	PARTIALCONECOUNT	all cones visible from established view points were counted using binoculars
AND	CNCT_02	CNCT_02	NA	CNCT_02ABPR7	Abies_procera	1990	NA	NA	NA	Breast Height	NA	PARTIALCONECOUNT	all cones visible from established view points were counted using binoculars
AND	CNCT_02	CNCT_02	NA	CNCT_02ABPR7	Abies_procera	1991	40	NA	NA	Breast Height	NA	PARTIALCONECOUNT	all cones visible from established view points were counted using binoculars
AND	CNCT_02	CNCT_02	NA	CNCT_02ABPR7	Abies_procera	1992	0	116.5	NA	Breast Height	NA	PARTIALCONECOUNT	all cones visible from established view points were counted using binoculars
AND	CNCT_02	CNCT_02	NA	CNCT_02ABPR7	Abies_procera	1993	1	NA	NA	Breast Height	NA	PARTIALCONECOUNT	all cones visible from established view points were counted using binoculars
AND	CNCT_02	CNCT_02	NA	CNCT_02ABPR7	Abies_procera	1994	0	NA	NA	Breast Height	NA	PARTIALCONECOUNT	all cones visible from established view points were counted using binoculars
AND	CNCT_02	CNCT_02	NA	CNCT_02ABPR7	Abies_procera	1995	78	NA	NA	Breast Height	NA	PARTIALCONECOUNT	all cones visible from established view points were counted using binoculars
AND	CNCT_02	CNCT_02	NA	CNCT_02ABPR7	Abies_procera	1996	0	NA	NA	Breast Height	NA	PARTIALCONECOUNT	all cones visible from established view points were counted using binoculars
AND	CNCT_02	CNCT_02	NA	CNCT_02ABPR7	Abies_procera	1997	NA	NA	NA	Breast Height	NA	PARTIALCONECOUNT	all cones visible from established view points were counted using binoculars
AND	CNCT_02	CNCT_02	NA	CNCT_02ABPR7	Abies_procera	1998	0	NA	NA	Breast Height	NA	PARTIALCONECOUNT	all cones visible from established view points were counted using binoculars
AND	CNCT_02	CNCT_02	NA	CNCT_02ABPR7	Abies_procera	1999	2	NA	NA	Breast Height	NA	PARTIALCONECOUNT	all cones visible from established view points were counted using binoculars
AND	CNCT_02	CNCT_02	NA	CNCT_02ABPR7	Abies_procera	2000	15	NA	NA	Breast Height	NA	PARTIALCONECOUNT	all cones visible from established view points were counted using binoculars
AND	CNCT_02	CNCT_02	NA	CNCT_02ABPR7	Abies_procera	2001	0	NA	NA	Breast Height	NA	PARTIALCONECOUNT	all cones visible from established view points were counted using binoculars
AND	CNCT_02	CNCT_02	NA	CNCT_02ABPR7	Abies_procera	2002	31	NA	NA	Breast Height	NA	PARTIALCONECOUNT	all cones visible from established view points were counted using binoculars
[truncated: 211,063 more rows]
