# Supplementary material for: Co‐mast: Harmonized seed production data for woody plants across US long‐term research sites
Source: Ecology. 2024 Dec 12;106(1):e4463. doi: 10.1002/ecy.4463 (PMC11739820; doi:10.1002/ecy.4463)
Supplement: Supplementary file 1 — Data S1: [file ECY-106-e4463-s001.zip › phylogeny.tr]

(((((Tsuga_mertensiana:71.348284,Tsuga_canadensis:71.348284):51.704311,(Abies_lasiocarpa:46.269023,((Abies_procera:7.345802,Abies_amabilis:7.345802):11.452923,(Abies_magnifica:11.940354,(Abies_grandis:3.005447,Abies_concolor:3.005447):8.934907):6.858371):27.470298):76.783572):114.522025,(Larix_laricina:207.620346,(((Picea_glauca:3.739683,Picea_engelmannii:3.739683):79.944845,Picea_mariana:83.684528):100.799149,(Pinus_edulis:146.77532,(Pinus_lambertiana:94.873095,Pinus_monticola:94.873095):51.902225):37.708357):23.136669):29.954274)Pinales:29.141588,Juniperus_monosperma:266.716208):85.51847,((Roystonea_borinquena:101.355529,Prestoea_acuminata:101.355529):86.927715,((Piper_glabrescens:147.065218,((Nectandra_turbacensis:0.087087,Ocotea_leucoxylon:0.087087):120.613331,((Liriodendron_tulipifera:49.729516,Magnolia_acuminata:49.729516):45.765502,(Oxandra_laurifolia:45.497682,Guatteria_caribaea:45.497682)Annonaceae:49.997336)Magnoliales:25.2054):26.3648)Magnoliidae:33.563066,((((Terminalia_tetraphylla:87.221795,(Miconia_racemosa:82.891837,(Myrcia_splendens:5.888732,(Myrcia_amazonica:5.546848,(Eugenia_stahlii:0.672915,Eugenia_domingensis:0.672915):4.873933):0.341884):77.003105):4.329958):23.800041,(Tilia_americana:100.513628,((Dacryodes_excelsa:42.070932,Tetragastris_balsamifera:42.070932):28.86981,(((Acer_rubrum:10.033726,Acer_saccharum:10.033726):36.06362,(Paullinia_pinnata:19.437536,Matayba_domingensis:19.437536):26.65981):22.565206,((Trichilia_pallida:25.771806,Guarea_guidonia:25.771806):27.810646,Zanthoxylum_martinicense:53.582452):15.0801):2.27819):29.572886):10.508208):6.512905,((Hippocratea_volubilis:111.490885,((Rourea_surinamensis:88.049123,Sloanea_berteroana:88.049123):23.3319,((Hirtella_rugosa:102.347151,Margaritaria_nobilis:102.347151):1.947859,((Calophyllum_calaba:86.271976,(Clusia_rosea:6.596087,Clusia_gundlachii:6.596087):79.675889):14.842078,((Drypetes_glauca:99.32662,((Casearia_sylvestris:29.17801,(Casearia_arborea:24.995317,Laetia_procera:24.995317):4.182693):49.296364,Homalium_racemosum:78.474374)Salicaceae:20.852246):1.254622,((Byrsonima_spicata:69.846997,Heteropterys_laurifolia:69.846997)Malpighiaceae:30.138195,((Alchorneopsis_floribunda:29.874203,Alchornea_latifolia:29.874203):41.090436,(Croton_poecilanthus:68.832785,Sapium_laurocerasus:68.832785):2.131854):29.020553):0.59605):0.532812):3.180956):7.086013):0.109862):1.76773,((((Fagus_grandifolia:40.409995,(Castanea_dentata:4.537495,(Quercus_ellipsoidalis:2.777944,(Quercus_rubra:2.069013,(Quercus_turbinella:0.047692,(Quercus_macrocarpa:0.006458,Quercus_alba:0.006458):0.041234):2.021321):0.708931):1.759551):35.8725)Fagaceae:21.8954,(Carya_glabra:49.373495,((Alnus_viridis:20.688879,Alnus_incana:20.688879):6.590745,(Betula_alleghaniensis:14.365947,Betula_neoalaskana:14.365947):12.913677)Betulaceae:22.093871):12.9319):43.63059,((Cecropia_schreberiana:74.232882,Ficus_trigonata:74.232882):15.044203,Amelanchier_arborea:89.277085)Rosales:16.6589):1.05941,((Inga_vera:0.045164,Inga_laurina:0.045164):57.537126,(Andira_inermis:53.07349,(Ormosia_krugii:50.846716,Robinia_pseudoacacia:50.846716):2.226774):4.5088):49.413105):6.26322)Fabidae:4.276126)Rosidae:1.630767,(Pinzona_coriacea:118.158218,(((Cornus_florida:97.740469,Nyssa_sylvatica:97.740469)Cornales:7.93534,((Manilkara_bidentata:23.214689,Micropholis_guyanensis:23.214689):59.553458,((Kalmia_latifolia:14.666766,Rhododendron_maximum:14.666766):28.837076,Oxydendrum_arboreum:43.503842):39.264305):22.907662):1.93366,((Ilex_montana:100.989279,(Schefflera_morototoni:55.8775,Dendropanax_arboreus:55.8775):45.111779)Campanulidae:1.88221,((Cordia_sulcata:6.45645,Cordia_borinquensis:6.45645):68.54255,((Chione_venosa:56.869946,((Psychotria_berteroana:11.218399,(Psychotria_brachiata:10.342012,Palicourea_croceoides:10.342012):0.876387):36.428414,(Guettarda_valenzuelana:33.185542,Ixora_ferrea:33.185542):14.461271):9.223133)Rubiaceae:16.499494,(Solanum_torvum:72.827053,((Chionanthus_domingensis:22.751003,Fraxinus_americana:22.751003):33.489537,(Dolichandra_unguis-cati:24.82755,Tabebuia_heterophylla:24.82755)Bignoniaceae:31.41299):16.586513):0.542387):1.62956):27.872489):4.73798)Asteridae:10.548749)Superasteridae:1.00729)Gunneridae:61.462776):7.65496):163.951434)Spermatophyta;
