# Supplementary material for: Co‐mast: Harmonized seed production data for woody plants across US long‐term research sites
Source: Ecology. 2024 Dec 12;106(1):e4463. doi: 10.1002/ecy.4463 (PMC11739820; doi:10.1002/ecy.4463)
Supplement: Supplementary file 1 — Data S1: [file ECY-106-e4463-s001.zip › plot_locations.csv]

site_name	plot	megaplot	Latitude_dd	Longitude_dd	notes
AND	CNCT_01	Bare Mountain	45.90312	-122.06754	NA
AND	CNCT_02	CNCT_02	46.19252	-122.25363	NA
AND	CNCT_03	Mosquito Lakes	46.13012	-121.76918	NA
AND	CNCT_04	Mosquito Lakes	46.13012	-121.76918	NA
AND	CNCT_05	Mosquito Lakes	46.13012	-121.76918	NA
AND	CNCT_06	Peterson Prairie	45.96844	-121.6642	NA
AND	CNCT_07	Peterson Prairie	45.96844	-121.6642	NA
AND	CNCT_08	Bare Mountain	45.94993	-122.03979	NA
AND	CNCT_09	Mosquito Lakes	46.11666	-121.66748	NA
AND	CNCT_10	Spirit Lake	46.29	-122.13	coordinates estimated from hand plotted map
AND	CNCT_11	Spirit Lake	46.31	-122.13	coordinates estimated from hand plotted map
AND	CNCT_12	Spirit Lake	46.31	-122.13	coordinates estimated from hand plotted map
AND	CNCT_13	Mosquito Lakes	46.13915	-121.7312	NA
AND	CNCT_14	Mosquito Lakes	46.13915	-121.7312	NA
AND	CNCT_15	CNCT_15	46.58	-121.72	coordinates estimated from hand plotted map
AND	CNCT_16	Mt Baker	48.801204	-121.897352	NA
AND	CNCT_17	Mt Baker	48.800464	-121.904066	NA
AND	CNCT_18	Mt Baker	48.86507	-121.66865	NA
AND	CNCT_19	CNCT_19	45.1669	-121.5787	coordinates estimated from hand plotted map
AND	CNCT_20	Mt Hood	45.9499	-122.04	NA
AND	CNCT_21	CNCT_21	45.1198	-121.6661	coordinates estimated from hand plotted map
AND	CNCT_22	Mt Hood	45.313222	-122.706861	NA
AND	CNCT_23	CNCT_23	47.77	-123.25	coordinates estimated from hand plotted map
AND	CNCT_24	CNCT_24	47.87	-123.96	coordinates estimated from hand plotted map
AND	CNCT_26	Ashland	42.107302	-122.692398	NA
AND	CNCT_27	Ashland	42.109065	-122.69426	NA
AND	CNCT_28	Bessie Rock	42.753583	-122.317455	NA
AND	CNCT_29	Bessie Rock	42.789567	-122.279897	NA
AND	CNCT_30	Bessie Rock	42.789567	-122.279897	NA
AND	CNCT_31	Ashland	42.06784	-122.76418	NA
AND	CNCT_32	Ashland	42.06784	-122.76418	NA
AND	CNCT_33	Wickiup springs	42.600372	-122.283961	NA
AND	CNCT_34	Wickiup springs	42.6014	-122.284183	NA
AND	CNCT_35	CNCT_35	44.5107	-123.55102	NA
AND	CNCT_36	Tunnel Creek	47.721796	-121.114215	NA
AND	CNCT_37	Tunnel Creek	47.72057	-121.11798	NA
AND	CNCT_38	Windigo	43.36	-122.03	coordinates estimated from hand plotted map
AND	CNCT_39	Windigo	43.36	-122.03	coordinates estimated from hand plotted map
AND	CNCT_40	Windigo	43.36	-122.03	coordinates estimated from hand plotted map
AND	CNCT_41	Big Meadow	47.88	-120.82	coordinates estimated from hand plotted map
AND	CNCT_42	Big Meadow	47.9	-120.82	coordinates estimated from hand plotted map
AND	CNCT_43	Big Meadow	47.86	-120.82	coordinates estimated from hand plotted map
AND	CNCT_44	Big Meadow	47.88	-120.82	coordinates estimated from hand plotted map
AND	CNCT_45	Smith Brook	47.8	-121.08	coordinates estimated from hand plotted map
AND	CNCT_46	Smith Brook	47.8	-121.08	coordinates estimated from hand plotted map
AND	CNCT_47	Stampede Pass	47.29279	-121.3476	NA
AND	CNCT_48	Stampede Pass	47.28558	-121.34806	NA
AND	CNCT_49	Stampede Pass	47.28775	-121.35088	NA
AND	CNCT_50	HJA	45.11	-122.75	NA
AND	CNCT_51	HJA	44.401812	-122.150602	NA
AND	CNCT_52	CNCT_52	44.436553	-121.902897	coordinates estimated from hand plotted map
AND	CNCT_53	Lost Prairie	44.405425	-122.075503	coordinates estimated from hand plotted map
AND	CNCT_54	Lost Prairie	44.405425	-122.075503	coordinates estimated from hand plotted map
AND	CNCT_55	Lost Prairie	44.405425	-122.075503	coordinates estimated from hand plotted map
AND	CNCT_56	Santiam Pass	44.39081	-121.93314	NA
AND	CNCT_57	Santiam Pass	44.419726	-121.855919	NA
AND	CNCT_58	Santiam Pass	44.419726	-121.855919	NA
AND	CNCT_59	Santiam Pass	44.419726	-121.855919	NA
AND	CNCT_60	HJA	44.34378	-122.12334	NA
AND	CNCT_61	HJA	44.32638	-122.09518	NA
AND	CNCT_62	HJA	44.32638	-122.09518	NA
SEV	222	222	34.4179	-107.033	NA
SEV	CM	CM	34.368	-106.535	NA
SEV	FS	FS	34.356	-106.885	NA
SEV	GD	GD	34.4146	-106.523	NA
SEV	BTA	BTA	34.276	-106.675	NA
CDR	104	CDR	45.403499	-93.189363	NA
CDR	105	CDR	45.403504	-93.18921	NA
CDR	110	CDR	45.403516	-93.188318	NA
CDR	107	CDR	45.403506	-93.188875	NA
CDR	113	CDR	45.403522	-93.187817	NA
CDR	116	CDR	45.403365	-93.187799	NA
CDR	100	CDR	45.403491	-93.190104	NA
HFR	PHR	PHR	42.533298	-72.19089	NA
AEC	adirondack	adirondack	44.02361	-74.280559	NA
HBR	BB_High	BB_High	43.95571101	-71.74274303	NA
HBR	BB_Upper	BB_Upper	43.953121	-71.74323496	NA
HBR	BB_Mid	BB_Mid	43.95000402	-71.74000198	NA
HBR	BB_Low	BB_Low	43.94871597	-71.73551003	NA
HBR	TF_Low	TF_Low	43.9499599	-71.73056882	NA
HBR	TF_Mid	TF_Mid	43.95061421	-71.73896079	NA
HBR	TF_Upper	TF_Upper	43.954487	-71.74176604	NA
HBR	W1_Upper	W1_Upper	43.95798641	-71.7288677	NA
HBR	W1_Mid	W1_Mid	43.95658159	-71.72850424	NA
HBR	W1_Low	W1_Low	43.95393889	-71.72757316	NA
BNZ	UP1A	UP1A	64.73554387	-148.3027284	NA
BNZ	FPSH	FPSH	64.72875	-148.12883	NA
BNZ	UP3A	UP3A	64.76742521	-148.2795018	NA
BNZ	TS04	TS04	64.7005	-148.15286	NA
BNZ	FP1A	FP1A	64.69859835	-148.2576912	NA
BNZ	FP2A	FP2A	64.69878244	-148.2524731	NA
BNZ	FP4A	FP4A	64.67878586	-148.2368605	NA
BNZ	FP3A	FP3A	64.72322993	-148.15094	NA
BNZ	FP5A	FP5A	64.68147876	-148.2490622	NA
BNZ	UP2A	UP2A	64.69546067	-148.35568	NA
BNZ	UP4A	UP4A	64.76810641	-148.2986802	NA
BNZ	UP4C	UP4C	65.15393372	-147.4913325	NA
CWT	CWT_118	CWT_118	35.05108484	-83.43410836	NA
CWT	CWT_218	CWT_218	35.04834225	-83.43426043	NA
CWT	CWT_318	CWT_318	35.0472851	-83.4341578	NA
CWT	CWT_427	CWT_427	35.03856254	-83.45989156	NA
CWT	CWT_527	CWT_527	35.03107001	-83.46200472	NA
CWT	CWT_LG	CWT_LG	35.04264885	-83.45775262	NA
CWT	CWT_UG	CWT_UG	35.03841435	-83.46126926	NA
LUQ	1	1	18.333	-65.817	NA
