# Supplementary material for: Co‐mast: Harmonized seed production data for woody plants across US long‐term research sites
Source: Ecology. 2024 Dec 12;106(1):e4463. doi: 10.1002/ecy.4463 (PMC11739820; doi:10.1002/ecy.4463)
Supplement: Supplementary file 1 — Data S1: [file ECY-106-e4463-s001.zip › plot_summarized_seed_data.csv]

site_name	megaplot	plot	species_name	year	total_trap_area_m2	seeds_per_m2	total_seeds	total_traps	seeds_or_cones_per_tree	total_seeds_or_cones	total_trees	collections_per_yr	plot_lat	plot_long
HBR	BB_High	BB_High	Acer_saccharum	1993	1.5	0.666666667	1	15	NA	NA	NA	3	43.95571101	-71.74274303
HBR	BB_High	BB_High	Acer_saccharum	1994	1.5	32.66666667	49	15	NA	NA	NA	3	43.95571101	-71.74274303
HBR	BB_High	BB_High	Acer_saccharum	1995	1.5	4	6	15	NA	NA	NA	3	43.95571101	-71.74274303
HBR	BB_High	BB_High	Acer_saccharum	1996	1.5	22.66666667	34	15	NA	NA	NA	3	43.95571101	-71.74274303
HBR	BB_High	BB_High	Acer_saccharum	1997	1.5	0	0	15	NA	NA	NA	3	43.95571101	-71.74274303
HBR	BB_High	BB_High	Acer_saccharum	1998	1.5	2	3	15	NA	NA	NA	3	43.95571101	-71.74274303
HBR	BB_High	BB_High	Acer_saccharum	1999	1.3	0.769230769	1	13	NA	NA	NA	3	43.95571101	-71.74274303
HBR	BB_High	BB_High	Acer_saccharum	2000	1.5	12	18	15	NA	NA	NA	3	43.95571101	-71.74274303
HBR	BB_High	BB_High	Acer_saccharum	2001	1.5	0	0	15	NA	NA	NA	3	43.95571101	-71.74274303
HBR	BB_High	BB_High	Acer_saccharum	2002	1.4	1.428571429	2	14	NA	NA	NA	3	43.95571101	-71.74274303
HBR	BB_High	BB_High	Acer_saccharum	2003	1.5	4.666666667	7	15	NA	NA	NA	3	43.95571101	-71.74274303
HBR	BB_High	BB_High	Acer_saccharum	2004	1.5	0	0	15	NA	NA	NA	3	43.95571101	-71.74274303
HBR	BB_High	BB_High	Acer_saccharum	2005	1.4	0.714285714	1	14	NA	NA	NA	3	43.95571101	-71.74274303
HBR	BB_High	BB_High	Acer_saccharum	2006	1.2	15	18	12	NA	NA	NA	3	43.95571101	-71.74274303
HBR	BB_High	BB_High	Acer_saccharum	2007	1.5	10	15	15	NA	NA	NA	3	43.95571101	-71.74274303
HBR	BB_High	BB_High	Acer_saccharum	2008	1.4	0	0	14	NA	NA	NA	3	43.95571101	-71.74274303
HBR	BB_High	BB_High	Acer_saccharum	2009	1.4	6.428571429	9	14	NA	NA	NA	3	43.95571101	-71.74274303
HBR	BB_High	BB_High	Acer_saccharum	2010	1.5	0	0	15	NA	NA	NA	3	43.95571101	-71.74274303
HBR	BB_High	BB_High	Acer_saccharum	2011	1.5	22.66666667	34	15	NA	NA	NA	3	43.95571101	-71.74274303
HBR	BB_High	BB_High	Acer_saccharum	2012	1.4	0	0	14	NA	NA	NA	3	43.95571101	-71.74274303
HBR	BB_High	BB_High	Acer_saccharum	2013	1.5	2	3	15	NA	NA	NA	3	43.95571101	-71.74274303
HBR	BB_High	BB_High	Acer_saccharum	2014	1.5	0	0	15	NA	NA	NA	3	43.95571101	-71.74274303
HBR	BB_High	BB_High	Acer_saccharum	2015	1.5	0	0	15	NA	NA	NA	3	43.95571101	-71.74274303
HBR	BB_High	BB_High	Acer_saccharum	2016	1.5	0	0	15	NA	NA	NA	3	43.95571101	-71.74274303
HBR	BB_High	BB_High	Acer_saccharum	2017	1.2	18.33333333	22	12	NA	NA	NA	3	43.95571101	-71.74274303
HBR	BB_High	BB_High	Acer_saccharum	2018	1.2	0	0	12	NA	NA	NA	3	43.95571101	-71.74274303
HBR	BB_High	BB_High	Acer_saccharum	2019	1.5	18.66666667	28	15	NA	NA	NA	3	43.95571101	-71.74274303
HBR	BB_High	BB_High	Acer_saccharum	2020	1.5	3.333333333	5	15	NA	NA	NA	3	43.95571101	-71.74274303
HBR	BB_High	BB_High	Fagus_grandifolia	1993	1.5	40	60	15	NA	NA	NA	3	43.95571101	-71.74274303
HBR	BB_High	BB_High	Fagus_grandifolia	1994	1.5	72.66666667	109	15	NA	NA	NA	3	43.95571101	-71.74274303
HBR	BB_High	BB_High	Fagus_grandifolia	1995	1.5	54	81	15	NA	NA	NA	3	43.95571101	-71.74274303
HBR	BB_High	BB_High	Fagus_grandifolia	1996	1.5	86.66666667	130	15	NA	NA	NA	3	43.95571101	-71.74274303
HBR	BB_High	BB_High	Fagus_grandifolia	1997	1.5	6.666666667	10	15	NA	NA	NA	3	43.95571101	-71.74274303
HBR	BB_High	BB_High	Fagus_grandifolia	1998	1.5	39.33333333	59	15	NA	NA	NA	3	43.95571101	-71.74274303
HBR	BB_High	BB_High	Fagus_grandifolia	1999	1.3	7.692307692	10	13	NA	NA	NA	3	43.95571101	-71.74274303
HBR	BB_High	BB_High	Fagus_grandifolia	2000	1.5	66.66666667	100	15	NA	NA	NA	3	43.95571101	-71.74274303
HBR	BB_High	BB_High	Fagus_grandifolia	2001	1.5	2	3	15	NA	NA	NA	3	43.95571101	-71.74274303
HBR	BB_High	BB_High	Fagus_grandifolia	2002	1.4	99.28571429	139	14	NA	NA	NA	3	43.95571101	-71.74274303
HBR	BB_High	BB_High	Fagus_grandifolia	2003	1.5	25.33333333	38	15	NA	NA	NA	3	43.95571101	-71.74274303
HBR	BB_High	BB_High	Fagus_grandifolia	2004	1.5	12	18	15	NA	NA	NA	3	43.95571101	-71.74274303
HBR	BB_High	BB_High	Fagus_grandifolia	2005	1.4	28.57142857	40	14	NA	NA	NA	3	43.95571101	-71.74274303
HBR	BB_High	BB_High	Fagus_grandifolia	2006	1.2	82.5	99	12	NA	NA	NA	3	43.95571101	-71.74274303
HBR	BB_High	BB_High	Fagus_grandifolia	2007	1.5	11.33333333	17	15	NA	NA	NA	3	43.95571101	-71.74274303
HBR	BB_High	BB_High	Fagus_grandifolia	2008	1.4	62.85714286	88	14	NA	NA	NA	3	43.95571101	-71.74274303
HBR	BB_High	BB_High	Fagus_grandifolia	2009	1.4	34.28571429	48	14	NA	NA	NA	3	43.95571101	-71.74274303
HBR	BB_High	BB_High	Fagus_grandifolia	2010	1.5	8.666666667	13	15	NA	NA	NA	3	43.95571101	-71.74274303
HBR	BB_High	BB_High	Fagus_grandifolia	2011	1.5	96.66666667	145	15	NA	NA	NA	3	43.95571101	-71.74274303
HBR	BB_High	BB_High	Fagus_grandifolia	2012	1.4	15.71428571	22	14	NA	NA	NA	3	43.95571101	-71.74274303
HBR	BB_High	BB_High	Fagus_grandifolia	2013	1.5	86	129	15	NA	NA	NA	3	43.95571101	-71.74274303
HBR	BB_High	BB_High	Fagus_grandifolia	2014	1.5	3.333333333	5	15	NA	NA	NA	3	43.95571101	-71.74274303
HBR	BB_High	BB_High	Fagus_grandifolia	2015	1.5	48.66666667	73	15	NA	NA	NA	3	43.95571101	-71.74274303
HBR	BB_High	BB_High	Fagus_grandifolia	2016	1.5	16	24	15	NA	NA	NA	3	43.95571101	-71.74274303
HBR	BB_High	BB_High	Fagus_grandifolia	2017	1.2	134.1666667	161	12	NA	NA	NA	3	43.95571101	-71.74274303
HBR	BB_High	BB_High	Fagus_grandifolia	2018	1.2	20.83333333	25	12	NA	NA	NA	3	43.95571101	-71.74274303
HBR	BB_High	BB_High	Fagus_grandifolia	2019	1.5	94	141	15	NA	NA	NA	3	43.95571101	-71.74274303
HBR	BB_High	BB_High	Fagus_grandifolia	2020	1.5	51.33333333	77	15	NA	NA	NA	3	43.95571101	-71.74274303
HBR	BB_Low	BB_Low	Acer_saccharum	1993	1.2	0	0	12	NA	NA	NA	3	43.94871597	-71.73551003
HBR	BB_Low	BB_Low	Acer_saccharum	1994	1.2	89.16666667	107	12	NA	NA	NA	3	43.94871597	-71.73551003
HBR	BB_Low	BB_Low	Acer_saccharum	1995	1.2	9.166666667	11	12	NA	NA	NA	3	43.94871597	-71.73551003
HBR	BB_Low	BB_Low	Acer_saccharum	1996	1.2	103.3333333	124	12	NA	NA	NA	3	43.94871597	-71.73551003
HBR	BB_Low	BB_Low	Acer_saccharum	1997	1.2	1.666666667	2	12	NA	NA	NA	3	43.94871597	-71.73551003
HBR	BB_Low	BB_Low	Acer_saccharum	1998	1.2	79.16666667	95	12	NA	NA	NA	3	43.94871597	-71.73551003
HBR	BB_Low	BB_Low	Acer_saccharum	1999	1.2	10	12	12	NA	NA	NA	3	43.94871597	-71.73551003
HBR	BB_Low	BB_Low	Acer_saccharum	2000	1.2	135	162	12	NA	NA	NA	3	43.94871597	-71.73551003
HBR	BB_Low	BB_Low	Acer_saccharum	2001	1.2	0	0	12	NA	NA	NA	3	43.94871597	-71.73551003
HBR	BB_Low	BB_Low	Acer_saccharum	2002	1.2	114.1666667	137	12	NA	NA	NA	3	43.94871597	-71.73551003
HBR	BB_Low	BB_Low	Acer_saccharum	2003	1.2	11.66666667	14	12	NA	NA	NA	3	43.94871597	-71.73551003
HBR	BB_Low	BB_Low	Acer_saccharum	2004	1.2	14.16666667	17	12	NA	NA	NA	3	43.94871597	-71.73551003
HBR	BB_Low	BB_Low	Acer_saccharum	2005	1.2	0	0	12	NA	NA	NA	3	43.94871597	-71.73551003
HBR	BB_Low	BB_Low	Acer_saccharum	2006	1.2	129.1666667	155	12	NA	NA	NA	3	43.94871597	-71.73551003
HBR	BB_Low	BB_Low	Acer_saccharum	2007	1.2	0.833333333	1	12	NA	NA	NA	3	43.94871597	-71.73551003
HBR	BB_Low	BB_Low	Acer_saccharum	2008	1.2	6.666666667	8	12	NA	NA	NA	3	43.94871597	-71.73551003
HBR	BB_Low	BB_Low	Acer_saccharum	2009	1.2	50.83333333	61	12	NA	NA	NA	3	43.94871597	-71.73551003
HBR	BB_Low	BB_Low	Acer_saccharum	2010	1.2	0.833333333	1	12	NA	NA	NA	3	43.94871597	-71.73551003
HBR	BB_Low	BB_Low	Acer_saccharum	2011	1.2	115.8333333	139	12	NA	NA	NA	3	43.94871597	-71.73551003
HBR	BB_Low	BB_Low	Acer_saccharum	2012	1.2	0	0	12	NA	NA	NA	3	43.94871597	-71.73551003
HBR	BB_Low	BB_Low	Acer_saccharum	2013	1.2	15	18	12	NA	NA	NA	3	43.94871597	-71.73551003
HBR	BB_Low	BB_Low	Acer_saccharum	2014	1.2	5.833333333	7	12	NA	NA	NA	3	43.94871597	-71.73551003
HBR	BB_Low	BB_Low	Acer_saccharum	2015	1.2	0	0	12	NA	NA	NA	3	43.94871597	-71.73551003
HBR	BB_Low	BB_Low	Acer_saccharum	2016	1.2	0	0	12	NA	NA	NA	3	43.94871597	-71.73551003
HBR	BB_Low	BB_Low	Acer_saccharum	2017	1.2	11.66666667	14	12	NA	NA	NA	3	43.94871597	-71.73551003
HBR	BB_Low	BB_Low	Acer_saccharum	2018	1.2	0	0	12	NA	NA	NA	3	43.94871597	-71.73551003
HBR	BB_Low	BB_Low	Acer_saccharum	2019	1.2	118.3333333	142	12	NA	NA	NA	3	43.94871597	-71.73551003
HBR	BB_Low	BB_Low	Acer_saccharum	2020	1.2	25.83333333	31	12	NA	NA	NA	3	43.94871597	-71.73551003
HBR	BB_Low	BB_Low	Fagus_grandifolia	1993	1.2	3.333333333	4	12	NA	NA	NA	3	43.94871597	-71.73551003
HBR	BB_Low	BB_Low	Fagus_grandifolia	1994	1.2	15	18	12	NA	NA	NA	3	43.94871597	-71.73551003
HBR	BB_Low	BB_Low	Fagus_grandifolia	1995	1.2	5	6	12	NA	NA	NA	3	43.94871597	-71.73551003
HBR	BB_Low	BB_Low	Fagus_grandifolia	1996	1.2	36.66666667	44	12	NA	NA	NA	3	43.94871597	-71.73551003
HBR	BB_Low	BB_Low	Fagus_grandifolia	1997	1.2	1.666666667	2	12	NA	NA	NA	3	43.94871597	-71.73551003
HBR	BB_Low	BB_Low	Fagus_grandifolia	1998	1.2	19.16666667	23	12	NA	NA	NA	3	43.94871597	-71.73551003
HBR	BB_Low	BB_Low	Fagus_grandifolia	1999	1.2	2.5	3	12	NA	NA	NA	3	43.94871597	-71.73551003
HBR	BB_Low	BB_Low	Fagus_grandifolia	2000	1.2	31.66666667	38	12	NA	NA	NA	3	43.94871597	-71.73551003
HBR	BB_Low	BB_Low	Fagus_grandifolia	2001	1.2	0	0	12	NA	NA	NA	3	43.94871597	-71.73551003
HBR	BB_Low	BB_Low	Fagus_grandifolia	2002	1.2	73.33333333	88	12	NA	NA	NA	3	43.94871597	-71.73551003
HBR	BB_Low	BB_Low	Fagus_grandifolia	2003	1.2	0.833333333	1	12	NA	NA	NA	3	43.94871597	-71.73551003
HBR	BB_Low	BB_Low	Fagus_grandifolia	2004	1.2	9.166666667	11	12	NA	NA	NA	3	43.94871597	-71.73551003
HBR	BB_Low	BB_Low	Fagus_grandifolia	2005	1.2	0.833333333	1	12	NA	NA	NA	3	43.94871597	-71.73551003
HBR	BB_Low	BB_Low	Fagus_grandifolia	2006	1.2	64.16666667	77	12	NA	NA	NA	3	43.94871597	-71.73551003
HBR	BB_Low	BB_Low	Fagus_grandifolia	2007	1.2	0.833333333	1	12	NA	NA	NA	3	43.94871597	-71.73551003
HBR	BB_Low	BB_Low	Fagus_grandifolia	2008	1.2	5	6	12	NA	NA	NA	3	43.94871597	-71.73551003
HBR	BB_Low	BB_Low	Fagus_grandifolia	2009	1.2	6.666666667	8	12	NA	NA	NA	3	43.94871597	-71.73551003
HBR	BB_Low	BB_Low	Fagus_grandifolia	2010	1.2	0.833333333	1	12	NA	NA	NA	3	43.94871597	-71.73551003
HBR	BB_Low	BB_Low	Fagus_grandifolia	2011	1.2	38.33333333	46	12	NA	NA	NA	3	43.94871597	-71.73551003
HBR	BB_Low	BB_Low	Fagus_grandifolia	2012	1.2	0	0	12	NA	NA	NA	3	43.94871597	-71.73551003
HBR	BB_Low	BB_Low	Fagus_grandifolia	2013	1.2	37.5	45	12	NA	NA	NA	3	43.94871597	-71.73551003
HBR	BB_Low	BB_Low	Fagus_grandifolia	2014	1.2	0	0	12	NA	NA	NA	3	43.94871597	-71.73551003
HBR	BB_Low	BB_Low	Fagus_grandifolia	2015	1.2	56.66666667	68	12	NA	NA	NA	3	43.94871597	-71.73551003
HBR	BB_Low	BB_Low	Fagus_grandifolia	2016	1.2	5	6	12	NA	NA	NA	3	43.94871597	-71.73551003
HBR	BB_Low	BB_Low	Fagus_grandifolia	2017	1.2	37.5	45	12	NA	NA	NA	3	43.94871597	-71.73551003
HBR	BB_Low	BB_Low	Fagus_grandifolia	2018	1.2	1.666666667	2	12	NA	NA	NA	3	43.94871597	-71.73551003
HBR	BB_Low	BB_Low	Fagus_grandifolia	2019	1.2	15.83333333	19	12	NA	NA	NA	3	43.94871597	-71.73551003
HBR	BB_Low	BB_Low	Fagus_grandifolia	2020	1.2	27.5	33	12	NA	NA	NA	3	43.94871597	-71.73551003
HBR	BB_Low	BB_Low	Fraxinus_americana	1993	1.2	0	0	12	NA	NA	NA	3	43.94871597	-71.73551003
HBR	BB_Low	BB_Low	Fraxinus_americana	1994	1.2	1.666666667	2	12	NA	NA	NA	3	43.94871597	-71.73551003
HBR	BB_Low	BB_Low	Fraxinus_americana	1995	1.2	1.666666667	2	12	NA	NA	NA	3	43.94871597	-71.73551003
HBR	BB_Low	BB_Low	Fraxinus_americana	1996	1.2	0	0	12	NA	NA	NA	3	43.94871597	-71.73551003
HBR	BB_Low	BB_Low	Fraxinus_americana	1997	1.2	0	0	12	NA	NA	NA	3	43.94871597	-71.73551003
HBR	BB_Low	BB_Low	Fraxinus_americana	1998	1.2	0	0	12	NA	NA	NA	3	43.94871597	-71.73551003
HBR	BB_Low	BB_Low	Fraxinus_americana	1999	1.2	0	0	12	NA	NA	NA	3	43.94871597	-71.73551003
HBR	BB_Low	BB_Low	Fraxinus_americana	2000	1.2	0	0	12	NA	NA	NA	3	43.94871597	-71.73551003
HBR	BB_Low	BB_Low	Fraxinus_americana	2001	1.2	0	0	12	NA	NA	NA	3	43.94871597	-71.73551003
HBR	BB_Low	BB_Low	Fraxinus_americana	2002	1.2	21.66666667	26	12	NA	NA	NA	3	43.94871597	-71.73551003
HBR	BB_Low	BB_Low	Fraxinus_americana	2003	1.2	0	0	12	NA	NA	NA	3	43.94871597	-71.73551003
HBR	BB_Low	BB_Low	Fraxinus_americana	2004	1.2	13.33333333	16	12	NA	NA	NA	3	43.94871597	-71.73551003
HBR	BB_Low	BB_Low	Fraxinus_americana	2005	1.2	0	0	12	NA	NA	NA	3	43.94871597	-71.73551003
HBR	BB_Low	BB_Low	Fraxinus_americana	2006	1.2	15.83333333	19	12	NA	NA	NA	3	43.94871597	-71.73551003
HBR	BB_Low	BB_Low	Fraxinus_americana	2007	1.2	1.666666667	2	12	NA	NA	NA	3	43.94871597	-71.73551003
HBR	BB_Low	BB_Low	Fraxinus_americana	2008	1.2	0.833333333	1	12	NA	NA	NA	3	43.94871597	-71.73551003
HBR	BB_Low	BB_Low	Fraxinus_americana	2009	1.2	4.166666667	5	12	NA	NA	NA	3	43.94871597	-71.73551003
HBR	BB_Low	BB_Low	Fraxinus_americana	2010	1.2	0	0	12	NA	NA	NA	3	43.94871597	-71.73551003
HBR	BB_Low	BB_Low	Fraxinus_americana	2011	1.2	73.33333333	88	12	NA	NA	NA	3	43.94871597	-71.73551003
HBR	BB_Low	BB_Low	Fraxinus_americana	2012	1.2	0	0	12	NA	NA	NA	3	43.94871597	-71.73551003
HBR	BB_Low	BB_Low	Fraxinus_americana	2013	1.2	15.83333333	19	12	NA	NA	NA	3	43.94871597	-71.73551003
HBR	BB_Low	BB_Low	Fraxinus_americana	2014	1.2	0	0	12	NA	NA	NA	3	43.94871597	-71.73551003
HBR	BB_Low	BB_Low	Fraxinus_americana	2015	1.2	6.666666667	8	12	NA	NA	NA	3	43.94871597	-71.73551003
HBR	BB_Low	BB_Low	Fraxinus_americana	2016	1.2	0	0	12	NA	NA	NA	3	43.94871597	-71.73551003
HBR	BB_Low	BB_Low	Fraxinus_americana	2017	1.2	0	0	12	NA	NA	NA	3	43.94871597	-71.73551003
HBR	BB_Low	BB_Low	Fraxinus_americana	2018	1.2	15.83333333	19	12	NA	NA	NA	3	43.94871597	-71.73551003
HBR	BB_Low	BB_Low	Fraxinus_americana	2019	1.2	0	0	12	NA	NA	NA	3	43.94871597	-71.73551003
HBR	BB_Low	BB_Low	Fraxinus_americana	2020	1.2	9.166666667	11	12	NA	NA	NA	3	43.94871597	-71.73551003
HBR	BB_Mid	BB_Mid	Acer_saccharum	1993	1.2	0	0	12	NA	NA	NA	3	43.95000402	-71.74000198
HBR	BB_Mid	BB_Mid	Acer_saccharum	1994	1.2	529.1666667	635	12	NA	NA	NA	3	43.95000402	-71.74000198
HBR	BB_Mid	BB_Mid	Acer_saccharum	1995	1.2	115.8333333	139	12	NA	NA	NA	3	43.95000402	-71.74000198
HBR	BB_Mid	BB_Mid	Acer_saccharum	1996	1.2	594.1666667	713	12	NA	NA	NA	3	43.95000402	-71.74000198
HBR	BB_Mid	BB_Mid	Acer_saccharum	1997	1.2	0	0	12	NA	NA	NA	3	43.95000402	-71.74000198
HBR	BB_Mid	BB_Mid	Acer_saccharum	1998	1.2	150.8333333	181	12	NA	NA	NA	3	43.95000402	-71.74000198
HBR	BB_Mid	BB_Mid	Acer_saccharum	1999	1.2	157.5	189	12	NA	NA	NA	3	43.95000402	-71.74000198
HBR	BB_Mid	BB_Mid	Acer_saccharum	2000	1.2	395	474	12	NA	NA	NA	3	43.95000402	-71.74000198
HBR	BB_Mid	BB_Mid	Acer_saccharum	2001	1.2	0.833333333	1	12	NA	NA	NA	3	43.95000402	-71.74000198
HBR	BB_Mid	BB_Mid	Acer_saccharum	2002	1.2	773.3333333	928	12	NA	NA	NA	3	43.95000402	-71.74000198
HBR	BB_Mid	BB_Mid	Acer_saccharum	2003	1.2	17.5	21	12	NA	NA	NA	3	43.95000402	-71.74000198
HBR	BB_Mid	BB_Mid	Acer_saccharum	2004	1.2	57.5	69	12	NA	NA	NA	3	43.95000402	-71.74000198
HBR	BB_Mid	BB_Mid	Acer_saccharum	2005	1.2	0.833333333	1	12	NA	NA	NA	3	43.95000402	-71.74000198
HBR	BB_Mid	BB_Mid	Acer_saccharum	2006	1.2	1075	1290	12	NA	NA	NA	3	43.95000402	-71.74000198
HBR	BB_Mid	BB_Mid	Acer_saccharum	2007	1.2	0.833333333	1	12	NA	NA	NA	3	43.95000402	-71.74000198
HBR	BB_Mid	BB_Mid	Acer_saccharum	2008	1.2	3.333333333	4	12	NA	NA	NA	3	43.95000402	-71.74000198
HBR	BB_Mid	BB_Mid	Acer_saccharum	2009	1.2	235.8333333	283	12	NA	NA	NA	3	43.95000402	-71.74000198
HBR	BB_Mid	BB_Mid	Acer_saccharum	2010	1.2	0	0	12	NA	NA	NA	3	43.95000402	-71.74000198
HBR	BB_Mid	BB_Mid	Acer_saccharum	2011	1.2	456.6666667	548	12	NA	NA	NA	3	43.95000402	-71.74000198
HBR	BB_Mid	BB_Mid	Acer_saccharum	2012	1.2	0	0	12	NA	NA	NA	3	43.95000402	-71.74000198
HBR	BB_Mid	BB_Mid	Acer_saccharum	2013	1.2	105.8333333	127	12	NA	NA	NA	3	43.95000402	-71.74000198
HBR	BB_Mid	BB_Mid	Acer_saccharum	2014	1.2	46.66666667	56	12	NA	NA	NA	3	43.95000402	-71.74000198
HBR	BB_Mid	BB_Mid	Acer_saccharum	2015	1.2	64.16666667	77	12	NA	NA	NA	3	43.95000402	-71.74000198
HBR	BB_Mid	BB_Mid	Acer_saccharum	2016	1.2	1.666666667	2	12	NA	NA	NA	3	43.95000402	-71.74000198
HBR	BB_Mid	BB_Mid	Acer_saccharum	2017	1.2	362.5	435	12	NA	NA	NA	3	43.95000402	-71.74000198
HBR	BB_Mid	BB_Mid	Acer_saccharum	2018	1.2	9.166666667	11	12	NA	NA	NA	3	43.95000402	-71.74000198
HBR	BB_Mid	BB_Mid	Acer_saccharum	2019	1.2	564.1666667	677	12	NA	NA	NA	3	43.95000402	-71.74000198
HBR	BB_Mid	BB_Mid	Acer_saccharum	2020	1.2	335	402	12	NA	NA	NA	3	43.95000402	-71.74000198
HBR	BB_Mid	BB_Mid	Fagus_grandifolia	1993	1.2	2.5	3	12	NA	NA	NA	3	43.95000402	-71.74000198
HBR	BB_Mid	BB_Mid	Fagus_grandifolia	1994	1.2	27.5	33	12	NA	NA	NA	3	43.95000402	-71.74000198
HBR	BB_Mid	BB_Mid	Fagus_grandifolia	1995	1.2	1.666666667	2	12	NA	NA	NA	3	43.95000402	-71.74000198
HBR	BB_Mid	BB_Mid	Fagus_grandifolia	1996	1.2	13.33333333	16	12	NA	NA	NA	3	43.95000402	-71.74000198
HBR	BB_Mid	BB_Mid	Fagus_grandifolia	1997	1.2	0.833333333	1	12	NA	NA	NA	3	43.95000402	-71.74000198
HBR	BB_Mid	BB_Mid	Fagus_grandifolia	1998	1.2	15	18	12	NA	NA	NA	3	43.95000402	-71.74000198
HBR	BB_Mid	BB_Mid	Fagus_grandifolia	1999	1.2	0	0	12	NA	NA	NA	3	43.95000402	-71.74000198
HBR	BB_Mid	BB_Mid	Fagus_grandifolia	2000	1.2	40	48	12	NA	NA	NA	3	43.95000402	-71.74000198
HBR	BB_Mid	BB_Mid	Fagus_grandifolia	2001	1.2	0.833333333	1	12	NA	NA	NA	3	43.95000402	-71.74000198
HBR	BB_Mid	BB_Mid	Fagus_grandifolia	2002	1.2	55	66	12	NA	NA	NA	3	43.95000402	-71.74000198
HBR	BB_Mid	BB_Mid	Fagus_grandifolia	2003	1.2	2.5	3	12	NA	NA	NA	3	43.95000402	-71.74000198
HBR	BB_Mid	BB_Mid	Fagus_grandifolia	2004	1.2	12.5	15	12	NA	NA	NA	3	43.95000402	-71.74000198
HBR	BB_Mid	BB_Mid	Fagus_grandifolia	2005	1.2	1.666666667	2	12	NA	NA	NA	3	43.95000402	-71.74000198
HBR	BB_Mid	BB_Mid	Fagus_grandifolia	2006	1.2	73.33333333	88	12	NA	NA	NA	3	43.95000402	-71.74000198
HBR	BB_Mid	BB_Mid	Fagus_grandifolia	2007	1.2	0.833333333	1	12	NA	NA	NA	3	43.95000402	-71.74000198
HBR	BB_Mid	BB_Mid	Fagus_grandifolia	2008	1.2	4.166666667	5	12	NA	NA	NA	3	43.95000402	-71.74000198
HBR	BB_Mid	BB_Mid	Fagus_grandifolia	2009	1.2	7.5	9	12	NA	NA	NA	3	43.95000402	-71.74000198
HBR	BB_Mid	BB_Mid	Fagus_grandifolia	2010	1.2	2.5	3	12	NA	NA	NA	3	43.95000402	-71.74000198
HBR	BB_Mid	BB_Mid	Fagus_grandifolia	2011	1.2	43.33333333	52	12	NA	NA	NA	3	43.95000402	-71.74000198
HBR	BB_Mid	BB_Mid	Fagus_grandifolia	2012	1.2	0	0	12	NA	NA	NA	3	43.95000402	-71.74000198
HBR	BB_Mid	BB_Mid	Fagus_grandifolia	2013	1.2	21.66666667	26	12	NA	NA	NA	3	43.95000402	-71.74000198
HBR	BB_Mid	BB_Mid	Fagus_grandifolia	2014	1.2	0	0	12	NA	NA	NA	3	43.95000402	-71.74000198
HBR	BB_Mid	BB_Mid	Fagus_grandifolia	2015	1.2	11.66666667	14	12	NA	NA	NA	3	43.95000402	-71.74000198
HBR	BB_Mid	BB_Mid	Fagus_grandifolia	2016	1.2	0	0	12	NA	NA	NA	3	43.95000402	-71.74000198
HBR	BB_Mid	BB_Mid	Fagus_grandifolia	2017	1.2	28.33333333	34	12	NA	NA	NA	3	43.95000402	-71.74000198
HBR	BB_Mid	BB_Mid	Fagus_grandifolia	2018	1.2	0	0	12	NA	NA	NA	3	43.95000402	-71.74000198
HBR	BB_Mid	BB_Mid	Fagus_grandifolia	2019	1.2	13.33333333	16	12	NA	NA	NA	3	43.95000402	-71.74000198
HBR	BB_Mid	BB_Mid	Fagus_grandifolia	2020	1.2	5	6	12	NA	NA	NA	3	43.95000402	-71.74000198
HBR	BB_Mid	BB_Mid	Fraxinus_americana	1993	1.2	0	0	12	NA	NA	NA	3	43.95000402	-71.74000198
HBR	BB_Mid	BB_Mid	Fraxinus_americana	1994	1.2	0	0	12	NA	NA	NA	3	43.95000402	-71.74000198
HBR	BB_Mid	BB_Mid	Fraxinus_americana	1995	1.2	0	0	12	NA	NA	NA	3	43.95000402	-71.74000198
HBR	BB_Mid	BB_Mid	Fraxinus_americana	1996	1.2	0	0	12	NA	NA	NA	3	43.95000402	-71.74000198
HBR	BB_Mid	BB_Mid	Fraxinus_americana	1997	1.2	0	0	12	NA	NA	NA	3	43.95000402	-71.74000198
HBR	BB_Mid	BB_Mid	Fraxinus_americana	1998	1.2	0	0	12	NA	NA	NA	3	43.95000402	-71.74000198
HBR	BB_Mid	BB_Mid	Fraxinus_americana	1999	1.2	0	0	12	NA	NA	NA	3	43.95000402	-71.74000198
HBR	BB_Mid	BB_Mid	Fraxinus_americana	2000	1.2	0	0	12	NA	NA	NA	3	43.95000402	-71.74000198
HBR	BB_Mid	BB_Mid	Fraxinus_americana	2001	1.2	0	0	12	NA	NA	NA	3	43.95000402	-71.74000198
HBR	BB_Mid	BB_Mid	Fraxinus_americana	2002	1.2	5.833333333	7	12	NA	NA	NA	3	43.95000402	-71.74000198
HBR	BB_Mid	BB_Mid	Fraxinus_americana	2003	1.2	0	0	12	NA	NA	NA	3	43.95000402	-71.74000198
HBR	BB_Mid	BB_Mid	Fraxinus_americana	2004	1.2	0.833333333	1	12	NA	NA	NA	3	43.95000402	-71.74000198
HBR	BB_Mid	BB_Mid	Fraxinus_americana	2005	1.2	0	0	12	NA	NA	NA	3	43.95000402	-71.74000198
HBR	BB_Mid	BB_Mid	Fraxinus_americana	2006	1.2	3.333333333	4	12	NA	NA	NA	3	43.95000402	-71.74000198
HBR	BB_Mid	BB_Mid	Fraxinus_americana	2007	1.2	0	0	12	NA	NA	NA	3	43.95000402	-71.74000198
HBR	BB_Mid	BB_Mid	Fraxinus_americana	2008	1.2	0	0	12	NA	NA	NA	3	43.95000402	-71.74000198
HBR	BB_Mid	BB_Mid	Fraxinus_americana	2009	1.2	10.83333333	13	12	NA	NA	NA	3	43.95000402	-71.74000198
HBR	BB_Mid	BB_Mid	Fraxinus_americana	2010	1.2	0	0	12	NA	NA	NA	3	43.95000402	-71.74000198
HBR	BB_Mid	BB_Mid	Fraxinus_americana	2011	1.2	4.166666667	5	12	NA	NA	NA	3	43.95000402	-71.74000198
HBR	BB_Mid	BB_Mid	Fraxinus_americana	2012	1.2	0	0	12	NA	NA	NA	3	43.95000402	-71.74000198
HBR	BB_Mid	BB_Mid	Fraxinus_americana	2013	1.2	0	0	12	NA	NA	NA	3	43.95000402	-71.74000198
HBR	BB_Mid	BB_Mid	Fraxinus_americana	2014	1.2	0	0	12	NA	NA	NA	3	43.95000402	-71.74000198
HBR	BB_Mid	BB_Mid	Fraxinus_americana	2015	1.2	0	0	12	NA	NA	NA	3	43.95000402	-71.74000198
HBR	BB_Mid	BB_Mid	Fraxinus_americana	2016	1.2	0	0	12	NA	NA	NA	3	43.95000402	-71.74000198
HBR	BB_Mid	BB_Mid	Fraxinus_americana	2017	1.2	0	0	12	NA	NA	NA	3	43.95000402	-71.74000198
HBR	BB_Mid	BB_Mid	Fraxinus_americana	2018	1.2	11.66666667	14	12	NA	NA	NA	3	43.95000402	-71.74000198
HBR	BB_Mid	BB_Mid	Fraxinus_americana	2019	1.2	0	0	12	NA	NA	NA	3	43.95000402	-71.74000198
HBR	BB_Mid	BB_Mid	Fraxinus_americana	2020	1.2	0	0	12	NA	NA	NA	3	43.95000402	-71.74000198
HBR	BB_Upper	BB_Upper	Acer_saccharum	1993	1.2	3.333333333	4	12	NA	NA	NA	3	43.953121	-71.74323496
HBR	BB_Upper	BB_Upper	Acer_saccharum	1994	1.2	141.6666667	170	12	NA	NA	NA	3	43.953121	-71.74323496
HBR	BB_Upper	BB_Upper	Acer_saccharum	1995	1.2	6.666666667	8	12	NA	NA	NA	3	43.953121	-71.74323496
HBR	BB_Upper	BB_Upper	Acer_saccharum	1996	1.2	108.3333333	130	12	NA	NA	NA	3	43.953121	-71.74323496
HBR	BB_Upper	BB_Upper	Acer_saccharum	1997	1.2	0	0	12	NA	NA	NA	3	43.953121	-71.74323496
HBR	BB_Upper	BB_Upper	Acer_saccharum	1998	1.2	6.666666667	8	12	NA	NA	NA	3	43.953121	-71.74323496
HBR	BB_Upper	BB_Upper	Acer_saccharum	1999	1.2	6.666666667	8	12	NA	NA	NA	3	43.953121	-71.74323496
HBR	BB_Upper	BB_Upper	Acer_saccharum	2000	1.1	75.45454545	83	11	NA	NA	NA	3	43.953121	-71.74323496
HBR	BB_Upper	BB_Upper	Acer_saccharum	2001	1.2	1.666666667	2	12	NA	NA	NA	3	43.953121	-71.74323496
HBR	BB_Upper	BB_Upper	Acer_saccharum	2002	1.2	30	36	12	NA	NA	NA	3	43.953121	-71.74323496
HBR	BB_Upper	BB_Upper	Acer_saccharum	2003	1.2	18.33333333	22	12	NA	NA	NA	3	43.953121	-71.74323496
HBR	BB_Upper	BB_Upper	Acer_saccharum	2004	1.2	21.66666667	26	12	NA	NA	NA	3	43.953121	-71.74323496
HBR	BB_Upper	BB_Upper	Acer_saccharum	2005	1.2	0.833333333	1	12	NA	NA	NA	3	43.953121	-71.74323496
HBR	BB_Upper	BB_Upper	Acer_saccharum	2006	1.2	115.8333333	139	12	NA	NA	NA	3	43.953121	-71.74323496
HBR	BB_Upper	BB_Upper	Acer_saccharum	2007	1.2	2.5	3	12	NA	NA	NA	3	43.953121	-71.74323496
HBR	BB_Upper	BB_Upper	Acer_saccharum	2008	1.1	0	0	11	NA	NA	NA	3	43.953121	-71.74323496
HBR	BB_Upper	BB_Upper	Acer_saccharum	2009	1.2	18.33333333	22	12	NA	NA	NA	3	43.953121	-71.74323496
HBR	BB_Upper	BB_Upper	Acer_saccharum	2010	1.1	0	0	11	NA	NA	NA	3	43.953121	-71.74323496
HBR	BB_Upper	BB_Upper	Acer_saccharum	2011	1.2	85.83333333	103	12	NA	NA	NA	3	43.953121	-71.74323496
HBR	BB_Upper	BB_Upper	Acer_saccharum	2012	1.2	0	0	12	NA	NA	NA	3	43.953121	-71.74323496
HBR	BB_Upper	BB_Upper	Acer_saccharum	2013	1.2	4.166666667	5	12	NA	NA	NA	3	43.953121	-71.74323496
HBR	BB_Upper	BB_Upper	Acer_saccharum	2014	1.2	0.833333333	1	12	NA	NA	NA	3	43.953121	-71.74323496
HBR	BB_Upper	BB_Upper	Acer_saccharum	2015	1.2	10.83333333	13	12	NA	NA	NA	3	43.953121	-71.74323496
HBR	BB_Upper	BB_Upper	Acer_saccharum	2016	1.2	0	0	12	NA	NA	NA	3	43.953121	-71.74323496
HBR	BB_Upper	BB_Upper	Acer_saccharum	2017	1.1	73.63636364	81	11	NA	NA	NA	3	43.953121	-71.74323496
HBR	BB_Upper	BB_Upper	Acer_saccharum	2018	1.1	0.909090909	1	11	NA	NA	NA	3	43.953121	-71.74323496
HBR	BB_Upper	BB_Upper	Acer_saccharum	2019	1.2	93.33333333	112	12	NA	NA	NA	3	43.953121	-71.74323496
HBR	BB_Upper	BB_Upper	Acer_saccharum	2020	1.2	21.66666667	26	12	NA	NA	NA	3	43.953121	-71.74323496
HBR	BB_Upper	BB_Upper	Fagus_grandifolia	1993	1.2	5.833333333	7	12	NA	NA	NA	3	43.953121	-71.74323496
HBR	BB_Upper	BB_Upper	Fagus_grandifolia	1994	1.2	7.5	9	12	NA	NA	NA	3	43.953121	-71.74323496
HBR	BB_Upper	BB_Upper	Fagus_grandifolia	1995	1.2	12.5	15	12	NA	NA	NA	3	43.953121	-71.74323496
HBR	BB_Upper	BB_Upper	Fagus_grandifolia	1996	1.2	12.5	15	12	NA	NA	NA	3	43.953121	-71.74323496
HBR	BB_Upper	BB_Upper	Fagus_grandifolia	1997	1.2	0	0	12	NA	NA	NA	3	43.953121	-71.74323496
HBR	BB_Upper	BB_Upper	Fagus_grandifolia	1998	1.2	2.5	3	12	NA	NA	NA	3	43.953121	-71.74323496
HBR	BB_Upper	BB_Upper	Fagus_grandifolia	1999	1.2	1.666666667	2	12	NA	NA	NA	3	43.953121	-71.74323496
HBR	BB_Upper	BB_Upper	Fagus_grandifolia	2000	1.1	2.727272727	3	11	NA	NA	NA	3	43.953121	-71.74323496
HBR	BB_Upper	BB_Upper	Fagus_grandifolia	2001	1.2	0	0	12	NA	NA	NA	3	43.953121	-71.74323496
HBR	BB_Upper	BB_Upper	Fagus_grandifolia	2002	1.2	10.83333333	13	12	NA	NA	NA	3	43.953121	-71.74323496
HBR	BB_Upper	BB_Upper	Fagus_grandifolia	2003	1.2	3.333333333	4	12	NA	NA	NA	3	43.953121	-71.74323496
HBR	BB_Upper	BB_Upper	Fagus_grandifolia	2004	1.2	2.5	3	12	NA	NA	NA	3	43.953121	-71.74323496
HBR	BB_Upper	BB_Upper	Fagus_grandifolia	2005	1.2	2.5	3	12	NA	NA	NA	3	43.953121	-71.74323496
HBR	BB_Upper	BB_Upper	Fagus_grandifolia	2006	1.2	14.16666667	17	12	NA	NA	NA	3	43.953121	-71.74323496
HBR	BB_Upper	BB_Upper	Fagus_grandifolia	2007	1.2	1.666666667	2	12	NA	NA	NA	3	43.953121	-71.74323496
HBR	BB_Upper	BB_Upper	Fagus_grandifolia	2008	1.1	1.818181818	2	11	NA	NA	NA	3	43.953121	-71.74323496
HBR	BB_Upper	BB_Upper	Fagus_grandifolia	2009	1.2	10	12	12	NA	NA	NA	3	43.953121	-71.74323496
HBR	BB_Upper	BB_Upper	Fagus_grandifolia	2010	1.1	0	0	11	NA	NA	NA	3	43.953121	-71.74323496
HBR	BB_Upper	BB_Upper	Fagus_grandifolia	2011	1.2	19.16666667	23	12	NA	NA	NA	3	43.953121	-71.74323496
HBR	BB_Upper	BB_Upper	Fagus_grandifolia	2012	1.2	0.833333333	1	12	NA	NA	NA	3	43.953121	-71.74323496
HBR	BB_Upper	BB_Upper	Fagus_grandifolia	2013	1.2	18.33333333	22	12	NA	NA	NA	3	43.953121	-71.74323496
HBR	BB_Upper	BB_Upper	Fagus_grandifolia	2014	1.2	0	0	12	NA	NA	NA	3	43.953121	-71.74323496
HBR	BB_Upper	BB_Upper	Fagus_grandifolia	2015	1.2	10.83333333	13	12	NA	NA	NA	3	43.953121	-71.74323496
HBR	BB_Upper	BB_Upper	Fagus_grandifolia	2016	1.2	0	0	12	NA	NA	NA	3	43.953121	-71.74323496
HBR	BB_Upper	BB_Upper	Fagus_grandifolia	2017	1.1	20	22	11	NA	NA	NA	3	43.953121	-71.74323496
HBR	BB_Upper	BB_Upper	Fagus_grandifolia	2018	1.1	0	0	11	NA	NA	NA	3	43.953121	-71.74323496
HBR	BB_Upper	BB_Upper	Fagus_grandifolia	2019	1.2	29.16666667	35	12	NA	NA	NA	3	43.953121	-71.74323496
HBR	BB_Upper	BB_Upper	Fagus_grandifolia	2020	1.2	9.166666667	11	12	NA	NA	NA	3	43.953121	-71.74323496
HBR	TF_Low	TF_Low	Acer_saccharum	1994	1	147	147	10	NA	NA	NA	3	43.9499599	-71.73056882
HBR	TF_Low	TF_Low	Acer_saccharum	1995	1	26	26	10	NA	NA	NA	3	43.9499599	-71.73056882
HBR	TF_Low	TF_Low	Acer_saccharum	1997	1	0	0	10	NA	NA	NA	3	43.9499599	-71.73056882
HBR	TF_Low	TF_Low	Acer_saccharum	1998	1	118	118	10	NA	NA	NA	3	43.9499599	-71.73056882
HBR	TF_Low	TF_Low	Acer_saccharum	1999	1	12	12	10	NA	NA	NA	3	43.9499599	-71.73056882
HBR	TF_Low	TF_Low	Acer_saccharum	2000	1	137	137	10	NA	NA	NA	3	43.9499599	-71.73056882
HBR	TF_Low	TF_Low	Acer_saccharum	2001	1	0	0	10	NA	NA	NA	3	43.9499599	-71.73056882
HBR	TF_Low	TF_Low	Acer_saccharum	2002	1	173	173	10	NA	NA	NA	3	43.9499599	-71.73056882
HBR	TF_Low	TF_Low	Acer_saccharum	2003	1	3	3	10	NA	NA	NA	3	43.9499599	-71.73056882
HBR	TF_Low	TF_Low	Acer_saccharum	2004	1	2	2	10	NA	NA	NA	3	43.9499599	-71.73056882
HBR	TF_Low	TF_Low	Acer_saccharum	2005	1	0	0	10	NA	NA	NA	3	43.9499599	-71.73056882
HBR	TF_Low	TF_Low	Acer_saccharum	2006	1	205	205	10	NA	NA	NA	3	43.9499599	-71.73056882
HBR	TF_Low	TF_Low	Acer_saccharum	2007	1	1	1	10	NA	NA	NA	3	43.9499599	-71.73056882
HBR	TF_Low	TF_Low	Acer_saccharum	2008	1	0	0	10	NA	NA	NA	3	43.9499599	-71.73056882
HBR	TF_Low	TF_Low	Acer_saccharum	2009	1	55	55	10	NA	NA	NA	3	43.9499599	-71.73056882
HBR	TF_Low	TF_Low	Acer_saccharum	2010	1	0	0	10	NA	NA	NA	3	43.9499599	-71.73056882
HBR	TF_Low	TF_Low	Acer_saccharum	2011	1	141	141	10	NA	NA	NA	3	43.9499599	-71.73056882
HBR	TF_Low	TF_Low	Acer_saccharum	2012	1	0	0	10	NA	NA	NA	3	43.9499599	-71.73056882
HBR	TF_Low	TF_Low	Acer_saccharum	2013	1	19	19	10	NA	NA	NA	3	43.9499599	-71.73056882
HBR	TF_Low	TF_Low	Acer_saccharum	2014	1	18	18	10	NA	NA	NA	3	43.9499599	-71.73056882
HBR	TF_Low	TF_Low	Acer_saccharum	2015	1	10	10	10	NA	NA	NA	3	43.9499599	-71.73056882
HBR	TF_Low	TF_Low	Acer_saccharum	2016	1	0	0	10	NA	NA	NA	3	43.9499599	-71.73056882
HBR	TF_Low	TF_Low	Acer_saccharum	2017	1	42	42	10	NA	NA	NA	3	43.9499599	-71.73056882
HBR	TF_Low	TF_Low	Acer_saccharum	2018	1	0	0	10	NA	NA	NA	3	43.9499599	-71.73056882
HBR	TF_Low	TF_Low	Acer_saccharum	2019	1	277	277	10	NA	NA	NA	3	43.9499599	-71.73056882
HBR	TF_Low	TF_Low	Acer_saccharum	2020	0.9	11.11111111	10	9	NA	NA	NA	3	43.9499599	-71.73056882
HBR	TF_Low	TF_Low	Fagus_grandifolia	1994	1	30	30	10	NA	NA	NA	3	43.9499599	-71.73056882
HBR	TF_Low	TF_Low	Fagus_grandifolia	1995	1	2	2	10	NA	NA	NA	3	43.9499599	-71.73056882
HBR	TF_Low	TF_Low	Fagus_grandifolia	1997	1	3	3	10	NA	NA	NA	3	43.9499599	-71.73056882
HBR	TF_Low	TF_Low	Fagus_grandifolia	1998	1	28	28	10	NA	NA	NA	3	43.9499599	-71.73056882
HBR	TF_Low	TF_Low	Fagus_grandifolia	1999	1	8	8	10	NA	NA	NA	3	43.9499599	-71.73056882
HBR	TF_Low	TF_Low	Fagus_grandifolia	2000	1	69	69	10	NA	NA	NA	3	43.9499599	-71.73056882
HBR	TF_Low	TF_Low	Fagus_grandifolia	2001	1	1	1	10	NA	NA	NA	3	43.9499599	-71.73056882
HBR	TF_Low	TF_Low	Fagus_grandifolia	2002	1	50	50	10	NA	NA	NA	3	43.9499599	-71.73056882
HBR	TF_Low	TF_Low	Fagus_grandifolia	2003	1	4	4	10	NA	NA	NA	3	43.9499599	-71.73056882
HBR	TF_Low	TF_Low	Fagus_grandifolia	2004	1	3	3	10	NA	NA	NA	3	43.9499599	-71.73056882
HBR	TF_Low	TF_Low	Fagus_grandifolia	2005	1	7	7	10	NA	NA	NA	3	43.9499599	-71.73056882
HBR	TF_Low	TF_Low	Fagus_grandifolia	2006	1	62	62	10	NA	NA	NA	3	43.9499599	-71.73056882
HBR	TF_Low	TF_Low	Fagus_grandifolia	2007	1	5	5	10	NA	NA	NA	3	43.9499599	-71.73056882
HBR	TF_Low	TF_Low	Fagus_grandifolia	2008	1	7	7	10	NA	NA	NA	3	43.9499599	-71.73056882
HBR	TF_Low	TF_Low	Fagus_grandifolia	2009	1	3	3	10	NA	NA	NA	3	43.9499599	-71.73056882
HBR	TF_Low	TF_Low	Fagus_grandifolia	2010	1	0	0	10	NA	NA	NA	3	43.9499599	-71.73056882
HBR	TF_Low	TF_Low	Fagus_grandifolia	2011	1	43	43	10	NA	NA	NA	3	43.9499599	-71.73056882
HBR	TF_Low	TF_Low	Fagus_grandifolia	2012	1	0	0	10	NA	NA	NA	3	43.9499599	-71.73056882
HBR	TF_Low	TF_Low	Fagus_grandifolia	2013	1	46	46	10	NA	NA	NA	3	43.9499599	-71.73056882
HBR	TF_Low	TF_Low	Fagus_grandifolia	2014	1	0	0	10	NA	NA	NA	3	43.9499599	-71.73056882
HBR	TF_Low	TF_Low	Fagus_grandifolia	2015	1	25	25	10	NA	NA	NA	3	43.9499599	-71.73056882
HBR	TF_Low	TF_Low	Fagus_grandifolia	2016	1	0	0	10	NA	NA	NA	3	43.9499599	-71.73056882
HBR	TF_Low	TF_Low	Fagus_grandifolia	2017	1	13	13	10	NA	NA	NA	3	43.9499599	-71.73056882
HBR	TF_Low	TF_Low	Fagus_grandifolia	2018	1	0	0	10	NA	NA	NA	3	43.9499599	-71.73056882
HBR	TF_Low	TF_Low	Fagus_grandifolia	2019	1	20	20	10	NA	NA	NA	3	43.9499599	-71.73056882
HBR	TF_Low	TF_Low	Fagus_grandifolia	2020	0.9	2.222222222	2	9	NA	NA	NA	3	43.9499599	-71.73056882
HBR	TF_Low	TF_Low	Fraxinus_americana	1994	1	1	1	10	NA	NA	NA	3	43.9499599	-71.73056882
HBR	TF_Low	TF_Low	Fraxinus_americana	1995	1	0	0	10	NA	NA	NA	3	43.9499599	-71.73056882
HBR	TF_Low	TF_Low	Fraxinus_americana	1997	1	0	0	10	NA	NA	NA	3	43.9499599	-71.73056882
HBR	TF_Low	TF_Low	Fraxinus_americana	1998	1	0	0	10	NA	NA	NA	3	43.9499599	-71.73056882
HBR	TF_Low	TF_Low	Fraxinus_americana	1999	1	0	0	10	NA	NA	NA	3	43.9499599	-71.73056882
HBR	TF_Low	TF_Low	Fraxinus_americana	2000	1	4	4	10	NA	NA	NA	3	43.9499599	-71.73056882
HBR	TF_Low	TF_Low	Fraxinus_americana	2001	1	0	0	10	NA	NA	NA	3	43.9499599	-71.73056882
HBR	TF_Low	TF_Low	Fraxinus_americana	2002	1	4	4	10	NA	NA	NA	3	43.9499599	-71.73056882
HBR	TF_Low	TF_Low	Fraxinus_americana	2003	1	0	0	10	NA	NA	NA	3	43.9499599	-71.73056882
HBR	TF_Low	TF_Low	Fraxinus_americana	2004	1	2	2	10	NA	NA	NA	3	43.9499599	-71.73056882
HBR	TF_Low	TF_Low	Fraxinus_americana	2005	1	0	0	10	NA	NA	NA	3	43.9499599	-71.73056882
HBR	TF_Low	TF_Low	Fraxinus_americana	2006	1	5	5	10	NA	NA	NA	3	43.9499599	-71.73056882
HBR	TF_Low	TF_Low	Fraxinus_americana	2007	1	1	1	10	NA	NA	NA	3	43.9499599	-71.73056882
HBR	TF_Low	TF_Low	Fraxinus_americana	2008	1	0	0	10	NA	NA	NA	3	43.9499599	-71.73056882
HBR	TF_Low	TF_Low	Fraxinus_americana	2009	1	1	1	10	NA	NA	NA	3	43.9499599	-71.73056882
HBR	TF_Low	TF_Low	Fraxinus_americana	2010	1	0	0	10	NA	NA	NA	3	43.9499599	-71.73056882
HBR	TF_Low	TF_Low	Fraxinus_americana	2011	1	7	7	10	NA	NA	NA	3	43.9499599	-71.73056882
HBR	TF_Low	TF_Low	Fraxinus_americana	2012	1	0	0	10	NA	NA	NA	3	43.9499599	-71.73056882
HBR	TF_Low	TF_Low	Fraxinus_americana	2013	1	0	0	10	NA	NA	NA	3	43.9499599	-71.73056882
HBR	TF_Low	TF_Low	Fraxinus_americana	2014	1	0	0	10	NA	NA	NA	3	43.9499599	-71.73056882
HBR	TF_Low	TF_Low	Fraxinus_americana	2015	1	4	4	10	NA	NA	NA	3	43.9499599	-71.73056882
HBR	TF_Low	TF_Low	Fraxinus_americana	2016	1	0	0	10	NA	NA	NA	3	43.9499599	-71.73056882
HBR	TF_Low	TF_Low	Fraxinus_americana	2017	1	0	0	10	NA	NA	NA	3	43.9499599	-71.73056882
HBR	TF_Low	TF_Low	Fraxinus_americana	2018	1	0	0	10	NA	NA	NA	3	43.9499599	-71.73056882
HBR	TF_Low	TF_Low	Fraxinus_americana	2019	1	0	0	10	NA	NA	NA	3	43.9499599	-71.73056882
HBR	TF_Low	TF_Low	Fraxinus_americana	2020	0.9	0	0	9	NA	NA	NA	3	43.9499599	-71.73056882
HBR	TF_Mid	TF_Mid	Acer_saccharum	1994	0.9	250	225	9	NA	NA	NA	3	43.95061421	-71.73896079
HBR	TF_Mid	TF_Mid	Acer_saccharum	1995	1	28	28	10	NA	NA	NA	3	43.95061421	-71.73896079
HBR	TF_Mid	TF_Mid	Acer_saccharum	1997	1	0	0	10	NA	NA	NA	3	43.95061421	-71.73896079
HBR	TF_Mid	TF_Mid	Acer_saccharum	1998	1	84	84	10	NA	NA	NA	3	43.95061421	-71.73896079
HBR	TF_Mid	TF_Mid	Acer_saccharum	1999	1	5	5	10	NA	NA	NA	3	43.95061421	-71.73896079
HBR	TF_Mid	TF_Mid	Acer_saccharum	2000	1	182	182	10	NA	NA	NA	3	43.95061421	-71.73896079
HBR	TF_Mid	TF_Mid	Acer_saccharum	2001	1	0	0	10	NA	NA	NA	3	43.95061421	-71.73896079
HBR	TF_Mid	TF_Mid	Acer_saccharum	2002	1	233	233	10	NA	NA	NA	3	43.95061421	-71.73896079
HBR	TF_Mid	TF_Mid	Acer_saccharum	2003	1	1	1	10	NA	NA	NA	3	43.95061421	-71.73896079
HBR	TF_Mid	TF_Mid	Acer_saccharum	2004	1	5	5	10	NA	NA	NA	3	43.95061421	-71.73896079
HBR	TF_Mid	TF_Mid	Acer_saccharum	2005	1	0	0	10	NA	NA	NA	3	43.95061421	-71.73896079
HBR	TF_Mid	TF_Mid	Acer_saccharum	2006	1	295	295	10	NA	NA	NA	3	43.95061421	-71.73896079
HBR	TF_Mid	TF_Mid	Acer_saccharum	2007	1	0	0	10	NA	NA	NA	3	43.95061421	-71.73896079
HBR	TF_Mid	TF_Mid	Acer_saccharum	2008	1	0	0	10	NA	NA	NA	3	43.95061421	-71.73896079
HBR	TF_Mid	TF_Mid	Acer_saccharum	2009	1	53	53	10	NA	NA	NA	3	43.95061421	-71.73896079
HBR	TF_Mid	TF_Mid	Acer_saccharum	2010	1	0	0	10	NA	NA	NA	3	43.95061421	-71.73896079
HBR	TF_Mid	TF_Mid	Acer_saccharum	2011	1	102.5	102.5	10	NA	NA	NA	3	43.95061421	-71.73896079
HBR	TF_Mid	TF_Mid	Acer_saccharum	2012	1	0	0	10	NA	NA	NA	3	43.95061421	-71.73896079
HBR	TF_Mid	TF_Mid	Acer_saccharum	2013	1	25	25	10	NA	NA	NA	3	43.95061421	-71.73896079
HBR	TF_Mid	TF_Mid	Acer_saccharum	2014	1	8	8	10	NA	NA	NA	3	43.95061421	-71.73896079
HBR	TF_Mid	TF_Mid	Acer_saccharum	2015	1	4	4	10	NA	NA	NA	3	43.95061421	-71.73896079
HBR	TF_Mid	TF_Mid	Acer_saccharum	2016	1	0	0	10	NA	NA	NA	3	43.95061421	-71.73896079
HBR	TF_Mid	TF_Mid	Acer_saccharum	2017	1	72	72	10	NA	NA	NA	3	43.95061421	-71.73896079
HBR	TF_Mid	TF_Mid	Acer_saccharum	2018	1	0	0	10	NA	NA	NA	3	43.95061421	-71.73896079
HBR	TF_Mid	TF_Mid	Acer_saccharum	2019	1	166	166	10	NA	NA	NA	3	43.95061421	-71.73896079
HBR	TF_Mid	TF_Mid	Acer_saccharum	2020	1	94	94	10	NA	NA	NA	3	43.95061421	-71.73896079
HBR	TF_Mid	TF_Mid	Fagus_grandifolia	1994	0.9	12.22222222	11	9	NA	NA	NA	3	43.95061421	-71.73896079
HBR	TF_Mid	TF_Mid	Fagus_grandifolia	1995	1	3	3	10	NA	NA	NA	3	43.95061421	-71.73896079
HBR	TF_Mid	TF_Mid	Fagus_grandifolia	1997	1	0	0	10	NA	NA	NA	3	43.95061421	-71.73896079
HBR	TF_Mid	TF_Mid	Fagus_grandifolia	1998	1	11	11	10	NA	NA	NA	3	43.95061421	-71.73896079
HBR	TF_Mid	TF_Mid	Fagus_grandifolia	1999	1	2	2	10	NA	NA	NA	3	43.95061421	-71.73896079
HBR	TF_Mid	TF_Mid	Fagus_grandifolia	2000	1	40	40	10	NA	NA	NA	3	43.95061421	-71.73896079
HBR	TF_Mid	TF_Mid	Fagus_grandifolia	2001	1	0	0	10	NA	NA	NA	3	43.95061421	-71.73896079
HBR	TF_Mid	TF_Mid	Fagus_grandifolia	2002	1	48	48	10	NA	NA	NA	3	43.95061421	-71.73896079
HBR	TF_Mid	TF_Mid	Fagus_grandifolia	2003	1	1	1	10	NA	NA	NA	3	43.95061421	-71.73896079
HBR	TF_Mid	TF_Mid	Fagus_grandifolia	2004	1	2	2	10	NA	NA	NA	3	43.95061421	-71.73896079
HBR	TF_Mid	TF_Mid	Fagus_grandifolia	2005	1	6	6	10	NA	NA	NA	3	43.95061421	-71.73896079
HBR	TF_Mid	TF_Mid	Fagus_grandifolia	2006	1	87	87	10	NA	NA	NA	3	43.95061421	-71.73896079
HBR	TF_Mid	TF_Mid	Fagus_grandifolia	2007	1	0	0	10	NA	NA	NA	3	43.95061421	-71.73896079
HBR	TF_Mid	TF_Mid	Fagus_grandifolia	2008	1	8	8	10	NA	NA	NA	3	43.95061421	-71.73896079
HBR	TF_Mid	TF_Mid	Fagus_grandifolia	2009	1	1	1	10	NA	NA	NA	3	43.95061421	-71.73896079
HBR	TF_Mid	TF_Mid	Fagus_grandifolia	2010	1	1	1	10	NA	NA	NA	3	43.95061421	-71.73896079
HBR	TF_Mid	TF_Mid	Fagus_grandifolia	2011	1	25	25	10	NA	NA	NA	3	43.95061421	-71.73896079
HBR	TF_Mid	TF_Mid	Fagus_grandifolia	2012	1	0	0	10	NA	NA	NA	3	43.95061421	-71.73896079
HBR	TF_Mid	TF_Mid	Fagus_grandifolia	2013	1	45	45	10	NA	NA	NA	3	43.95061421	-71.73896079
HBR	TF_Mid	TF_Mid	Fagus_grandifolia	2014	1	0	0	10	NA	NA	NA	3	43.95061421	-71.73896079
HBR	TF_Mid	TF_Mid	Fagus_grandifolia	2015	1	4	4	10	NA	NA	NA	3	43.95061421	-71.73896079
HBR	TF_Mid	TF_Mid	Fagus_grandifolia	2016	1	0	0	10	NA	NA	NA	3	43.95061421	-71.73896079
HBR	TF_Mid	TF_Mid	Fagus_grandifolia	2017	1	41	41	10	NA	NA	NA	3	43.95061421	-71.73896079
HBR	TF_Mid	TF_Mid	Fagus_grandifolia	2018	1	2	2	10	NA	NA	NA	3	43.95061421	-71.73896079
HBR	TF_Mid	TF_Mid	Fagus_grandifolia	2019	1	31	31	10	NA	NA	NA	3	43.95061421	-71.73896079
HBR	TF_Mid	TF_Mid	Fagus_grandifolia	2020	1	9	9	10	NA	NA	NA	3	43.95061421	-71.73896079
HBR	TF_Upper	TF_Upper	Acer_saccharum	1994	1	6	6	10	NA	NA	NA	3	43.954487	-71.74176604
HBR	TF_Upper	TF_Upper	Acer_saccharum	1995	1	0	0	10	NA	NA	NA	3	43.954487	-71.74176604
HBR	TF_Upper	TF_Upper	Acer_saccharum	1997	1	0	0	10	NA	NA	NA	3	43.954487	-71.74176604
HBR	TF_Upper	TF_Upper	Acer_saccharum	1998	1	1	1	10	NA	NA	NA	3	43.954487	-71.74176604
HBR	TF_Upper	TF_Upper	Acer_saccharum	1999	1	0	0	10	NA	NA	NA	3	43.954487	-71.74176604
HBR	TF_Upper	TF_Upper	Acer_saccharum	2000	1	5	5	10	NA	NA	NA	3	43.954487	-71.74176604
HBR	TF_Upper	TF_Upper	Acer_saccharum	2001	1	0	0	10	NA	NA	NA	3	43.954487	-71.74176604
HBR	TF_Upper	TF_Upper	Acer_saccharum	2002	1	0	0	10	NA	NA	NA	3	43.954487	-71.74176604
HBR	TF_Upper	TF_Upper	Acer_saccharum	2003	1	0	0	10	NA	NA	NA	3	43.954487	-71.74176604
HBR	TF_Upper	TF_Upper	Acer_saccharum	2004	1	0	0	10	NA	NA	NA	3	43.954487	-71.74176604
HBR	TF_Upper	TF_Upper	Acer_saccharum	2005	1	0	0	10	NA	NA	NA	3	43.954487	-71.74176604
HBR	TF_Upper	TF_Upper	Acer_saccharum	2006	1	1	1	10	NA	NA	NA	3	43.954487	-71.74176604
HBR	TF_Upper	TF_Upper	Acer_saccharum	2007	1	0	0	10	NA	NA	NA	3	43.954487	-71.74176604
HBR	TF_Upper	TF_Upper	Acer_saccharum	2008	1	0	0	10	NA	NA	NA	3	43.954487	-71.74176604
HBR	TF_Upper	TF_Upper	Acer_saccharum	2009	1	0	0	10	NA	NA	NA	3	43.954487	-71.74176604
HBR	TF_Upper	TF_Upper	Acer_saccharum	2010	0.9	0	0	9	NA	NA	NA	3	43.954487	-71.74176604
HBR	TF_Upper	TF_Upper	Acer_saccharum	2011	1	7	7	10	NA	NA	NA	3	43.954487	-71.74176604
HBR	TF_Upper	TF_Upper	Acer_saccharum	2012	1	0	0	10	NA	NA	NA	3	43.954487	-71.74176604
HBR	TF_Upper	TF_Upper	Acer_saccharum	2013	1	0	0	10	NA	NA	NA	3	43.954487	-71.74176604
HBR	TF_Upper	TF_Upper	Acer_saccharum	2014	1	0	0	10	NA	NA	NA	3	43.954487	-71.74176604
HBR	TF_Upper	TF_Upper	Acer_saccharum	2015	1	0	0	10	NA	NA	NA	3	43.954487	-71.74176604
HBR	TF_Upper	TF_Upper	Acer_saccharum	2016	1	0	0	10	NA	NA	NA	3	43.954487	-71.74176604
HBR	TF_Upper	TF_Upper	Acer_saccharum	2017	1	3	3	10	NA	NA	NA	3	43.954487	-71.74176604
HBR	TF_Upper	TF_Upper	Acer_saccharum	2018	1	0	0	10	NA	NA	NA	3	43.954487	-71.74176604
HBR	TF_Upper	TF_Upper	Acer_saccharum	2019	1	2	2	10	NA	NA	NA	3	43.954487	-71.74176604
HBR	TF_Upper	TF_Upper	Acer_saccharum	2020	1	1	1	10	NA	NA	NA	3	43.954487	-71.74176604
HBR	TF_Upper	TF_Upper	Fagus_grandifolia	1994	1	48	48	10	NA	NA	NA	3	43.954487	-71.74176604
HBR	TF_Upper	TF_Upper	Fagus_grandifolia	1995	1	49	49	10	NA	NA	NA	3	43.954487	-71.74176604
HBR	TF_Upper	TF_Upper	Fagus_grandifolia	1997	1	10	10	10	NA	NA	NA	3	43.954487	-71.74176604
HBR	TF_Upper	TF_Upper	Fagus_grandifolia	1998	1	13	13	10	NA	NA	NA	3	43.954487	-71.74176604
HBR	TF_Upper	TF_Upper	Fagus_grandifolia	1999	1	14	14	10	NA	NA	NA	3	43.954487	-71.74176604
HBR	TF_Upper	TF_Upper	Fagus_grandifolia	2000	1	62	62	10	NA	NA	NA	3	43.954487	-71.74176604
HBR	TF_Upper	TF_Upper	Fagus_grandifolia	2001	1	2	2	10	NA	NA	NA	3	43.954487	-71.74176604
HBR	TF_Upper	TF_Upper	Fagus_grandifolia	2002	1	74	74	10	NA	NA	NA	3	43.954487	-71.74176604
HBR	TF_Upper	TF_Upper	Fagus_grandifolia	2003	1	12	12	10	NA	NA	NA	3	43.954487	-71.74176604
HBR	TF_Upper	TF_Upper	Fagus_grandifolia	2004	1	11	11	10	NA	NA	NA	3	43.954487	-71.74176604
HBR	TF_Upper	TF_Upper	Fagus_grandifolia	2005	1	8	8	10	NA	NA	NA	3	43.954487	-71.74176604
HBR	TF_Upper	TF_Upper	Fagus_grandifolia	2006	1	41	41	10	NA	NA	NA	3	43.954487	-71.74176604
HBR	TF_Upper	TF_Upper	Fagus_grandifolia	2007	1	12	12	10	NA	NA	NA	3	43.954487	-71.74176604
HBR	TF_Upper	TF_Upper	Fagus_grandifolia	2008	1	33	33	10	NA	NA	NA	3	43.954487	-71.74176604
HBR	TF_Upper	TF_Upper	Fagus_grandifolia	2009	1	47	47	10	NA	NA	NA	3	43.954487	-71.74176604
HBR	TF_Upper	TF_Upper	Fagus_grandifolia	2010	0.9	24.44444444	22	9	NA	NA	NA	3	43.954487	-71.74176604
HBR	TF_Upper	TF_Upper	Fagus_grandifolia	2011	1	82	82	10	NA	NA	NA	3	43.954487	-71.74176604
HBR	TF_Upper	TF_Upper	Fagus_grandifolia	2012	1	0	0	10	NA	NA	NA	3	43.954487	-71.74176604
HBR	TF_Upper	TF_Upper	Fagus_grandifolia	2013	1	64	64	10	NA	NA	NA	3	43.954487	-71.74176604
HBR	TF_Upper	TF_Upper	Fagus_grandifolia	2014	1	15	15	10	NA	NA	NA	3	43.954487	-71.74176604
HBR	TF_Upper	TF_Upper	Fagus_grandifolia	2015	1	86	86	10	NA	NA	NA	3	43.954487	-71.74176604
HBR	TF_Upper	TF_Upper	Fagus_grandifolia	2016	1	0	0	10	NA	NA	NA	3	43.954487	-71.74176604
HBR	TF_Upper	TF_Upper	Fagus_grandifolia	2017	1	152	152	10	NA	NA	NA	3	43.954487	-71.74176604
HBR	TF_Upper	TF_Upper	Fagus_grandifolia	2018	1	6	6	10	NA	NA	NA	3	43.954487	-71.74176604
HBR	TF_Upper	TF_Upper	Fagus_grandifolia	2019	1	31	31	10	NA	NA	NA	3	43.954487	-71.74176604
HBR	TF_Upper	TF_Upper	Fagus_grandifolia	2020	1	8	8	10	NA	NA	NA	3	43.954487	-71.74176604
HBR	W1_Low	W1_Low	Acer_saccharum	1998	1.2	47.5	57	12	NA	NA	NA	3	43.95393889	-71.72757316
HBR	W1_Low	W1_Low	Acer_saccharum	1999	1.2	2.5	3	12	NA	NA	NA	3	43.95393889	-71.72757316
HBR	W1_Low	W1_Low	Acer_saccharum	2000	1.2	109.1666667	131	12	NA	NA	NA	3	43.95393889	-71.72757316
HBR	W1_Low	W1_Low	Acer_saccharum	2001	1.2	0	0	12	NA	NA	NA	3	43.95393889	-71.72757316
HBR	W1_Low	W1_Low	Acer_saccharum	2002	1.2	190.8333333	229	12	NA	NA	NA	3	43.95393889	-71.72757316
HBR	W1_Low	W1_Low	Acer_saccharum	2003	1.2	9.166666667	11	12	NA	NA	NA	3	43.95393889	-71.72757316
HBR	W1_Low	W1_Low	Acer_saccharum	2004	1.2	9.166666667	11	12	NA	NA	NA	3	43.95393889	-71.72757316
HBR	W1_Low	W1_Low	Acer_saccharum	2005	1.2	0	0	12	NA	NA	NA	3	43.95393889	-71.72757316
HBR	W1_Low	W1_Low	Acer_saccharum	2006	1.2	315.8333333	379	12	NA	NA	NA	3	43.95393889	-71.72757316
HBR	W1_Low	W1_Low	Acer_saccharum	2007	1.2	3.333333333	4	12	NA	NA	NA	3	43.95393889	-71.72757316
HBR	W1_Low	W1_Low	Acer_saccharum	2008	1.2	7.5	9	12	NA	NA	NA	3	43.95393889	-71.72757316
HBR	W1_Low	W1_Low	Acer_saccharum	2009	1.2	102.5	123	12	NA	NA	NA	3	43.95393889	-71.72757316
HBR	W1_Low	W1_Low	Acer_saccharum	2010	1.2	0	0	12	NA	NA	NA	3	43.95393889	-71.72757316
HBR	W1_Low	W1_Low	Acer_saccharum	2011	1.2	295.8333333	355	12	NA	NA	NA	3	43.95393889	-71.72757316
HBR	W1_Low	W1_Low	Acer_saccharum	2012	1.2	0	0	12	NA	NA	NA	3	43.95393889	-71.72757316
HBR	W1_Low	W1_Low	Acer_saccharum	2013	1.2	52.5	63	12	NA	NA	NA	3	43.95393889	-71.72757316
HBR	W1_Low	W1_Low	Acer_saccharum	2014	1.2	22.5	27	12	NA	NA	NA	3	43.95393889	-71.72757316
HBR	W1_Low	W1_Low	Acer_saccharum	2015	1.2	15	18	12	NA	NA	NA	3	43.95393889	-71.72757316
HBR	W1_Low	W1_Low	Acer_saccharum	2016	1.2	4.166666667	5	12	NA	NA	NA	3	43.95393889	-71.72757316
HBR	W1_Low	W1_Low	Acer_saccharum	2017	1.2	183.3333333	220	12	NA	NA	NA	3	43.95393889	-71.72757316
HBR	W1_Low	W1_Low	Acer_saccharum	2018	1.2	2.5	3	12	NA	NA	NA	3	43.95393889	-71.72757316
HBR	W1_Low	W1_Low	Acer_saccharum	2019	1.2	509.1666667	611	12	NA	NA	NA	3	43.95393889	-71.72757316
HBR	W1_Low	W1_Low	Acer_saccharum	2020	1.2	58.33333333	70	12	NA	NA	NA	3	43.95393889	-71.72757316
HBR	W1_Low	W1_Low	Fagus_grandifolia	1998	1.2	8.333333333	10	12	NA	NA	NA	3	43.95393889	-71.72757316
HBR	W1_Low	W1_Low	Fagus_grandifolia	1999	1.2	0	0	12	NA	NA	NA	3	43.95393889	-71.72757316
HBR	W1_Low	W1_Low	Fagus_grandifolia	2000	1.2	10	12	12	NA	NA	NA	3	43.95393889	-71.72757316
HBR	W1_Low	W1_Low	Fagus_grandifolia	2001	1.2	0.833333333	1	12	NA	NA	NA	3	43.95393889	-71.72757316
HBR	W1_Low	W1_Low	Fagus_grandifolia	2002	1.2	10	12	12	NA	NA	NA	3	43.95393889	-71.72757316
HBR	W1_Low	W1_Low	Fagus_grandifolia	2003	1.2	0	0	12	NA	NA	NA	3	43.95393889	-71.72757316
HBR	W1_Low	W1_Low	Fagus_grandifolia	2004	1.2	3.333333333	4	12	NA	NA	NA	3	43.95393889	-71.72757316
HBR	W1_Low	W1_Low	Fagus_grandifolia	2005	1.2	0	0	12	NA	NA	NA	3	43.95393889	-71.72757316
HBR	W1_Low	W1_Low	Fagus_grandifolia	2006	1.2	8.333333333	10	12	NA	NA	NA	3	43.95393889	-71.72757316
HBR	W1_Low	W1_Low	Fagus_grandifolia	2007	1.2	0.833333333	1	12	NA	NA	NA	3	43.95393889	-71.72757316
HBR	W1_Low	W1_Low	Fagus_grandifolia	2008	1.2	0.833333333	1	12	NA	NA	NA	3	43.95393889	-71.72757316
HBR	W1_Low	W1_Low	Fagus_grandifolia	2009	1.2	1.666666667	2	12	NA	NA	NA	3	43.95393889	-71.72757316
HBR	W1_Low	W1_Low	Fagus_grandifolia	2010	1.2	0	0	12	NA	NA	NA	3	43.95393889	-71.72757316
HBR	W1_Low	W1_Low	Fagus_grandifolia	2011	1.2	8.33333333	9.999999996	12	NA	NA	NA	3	43.95393889	-71.72757316
HBR	W1_Low	W1_Low	Fagus_grandifolia	2012	1.2	0	0	12	NA	NA	NA	3	43.95393889	-71.72757316
HBR	W1_Low	W1_Low	Fagus_grandifolia	2013	1.2	9.166666667	11	12	NA	NA	NA	3	43.95393889	-71.72757316
HBR	W1_Low	W1_Low	Fagus_grandifolia	2014	1.2	0	0	12	NA	NA	NA	3	43.95393889	-71.72757316
HBR	W1_Low	W1_Low	Fagus_grandifolia	2015	1.2	7.5	9	12	NA	NA	NA	3	43.95393889	-71.72757316
HBR	W1_Low	W1_Low	Fagus_grandifolia	2016	1.2	0	0	12	NA	NA	NA	3	43.95393889	-71.72757316
HBR	W1_Low	W1_Low	Fagus_grandifolia	2017	1.2	16.66666667	20	12	NA	NA	NA	3	43.95393889	-71.72757316
HBR	W1_Low	W1_Low	Fagus_grandifolia	2018	1.2	0	0	12	NA	NA	NA	3	43.95393889	-71.72757316
HBR	W1_Low	W1_Low	Fagus_grandifolia	2019	1.2	8.333333333	10	12	NA	NA	NA	3	43.95393889	-71.72757316
HBR	W1_Low	W1_Low	Fagus_grandifolia	2020	1.2	5	6	12	NA	NA	NA	3	43.95393889	-71.72757316
HBR	W1_Low	W1_Low	Fraxinus_americana	1998	1.2	0	0	12	NA	NA	NA	3	43.95393889	-71.72757316
HBR	W1_Low	W1_Low	Fraxinus_americana	1999	1.2	0	0	12	NA	NA	NA	3	43.95393889	-71.72757316
HBR	W1_Low	W1_Low	Fraxinus_americana	2000	1.2	2.5	3	12	NA	NA	NA	3	43.95393889	-71.72757316
HBR	W1_Low	W1_Low	Fraxinus_americana	2001	1.2	0	0	12	NA	NA	NA	3	43.95393889	-71.72757316
HBR	W1_Low	W1_Low	Fraxinus_americana	2002	1.2	50.83333333	61	12	NA	NA	NA	3	43.95393889	-71.72757316
HBR	W1_Low	W1_Low	Fraxinus_americana	2003	1.2	0	0	12	NA	NA	NA	3	43.95393889	-71.72757316
HBR	W1_Low	W1_Low	Fraxinus_americana	2004	1.2	68.33333333	82	12	NA	NA	NA	3	43.95393889	-71.72757316
HBR	W1_Low	W1_Low	Fraxinus_americana	2005	1.2	0	0	12	NA	NA	NA	3	43.95393889	-71.72757316
HBR	W1_Low	W1_Low	Fraxinus_americana	2006	1.2	9.166666667	11	12	NA	NA	NA	3	43.95393889	-71.72757316
HBR	W1_Low	W1_Low	Fraxinus_americana	2007	1.2	0	0	12	NA	NA	NA	3	43.95393889	-71.72757316
HBR	W1_Low	W1_Low	Fraxinus_americana	2008	1.2	0	0	12	NA	NA	NA	3	43.95393889	-71.72757316
HBR	W1_Low	W1_Low	Fraxinus_americana	2009	1.2	31.66666667	38	12	NA	NA	NA	3	43.95393889	-71.72757316
HBR	W1_Low	W1_Low	Fraxinus_americana	2010	1.2	0.833333333	1	12	NA	NA	NA	3	43.95393889	-71.72757316
HBR	W1_Low	W1_Low	Fraxinus_americana	2011	1.2	135.8333333	163	12	NA	NA	NA	3	43.95393889	-71.72757316
HBR	W1_Low	W1_Low	Fraxinus_americana	2012	1.2	0	0	12	NA	NA	NA	3	43.95393889	-71.72757316
HBR	W1_Low	W1_Low	Fraxinus_americana	2013	1.2	40	48	12	NA	NA	NA	3	43.95393889	-71.72757316
HBR	W1_Low	W1_Low	Fraxinus_americana	2014	1.2	0	0	12	NA	NA	NA	3	43.95393889	-71.72757316
HBR	W1_Low	W1_Low	Fraxinus_americana	2015	1.2	66.66666667	80	12	NA	NA	NA	3	43.95393889	-71.72757316
HBR	W1_Low	W1_Low	Fraxinus_americana	2016	1.2	0	0	12	NA	NA	NA	3	43.95393889	-71.72757316
HBR	W1_Low	W1_Low	Fraxinus_americana	2017	1.2	0	0	12	NA	NA	NA	3	43.95393889	-71.72757316
HBR	W1_Low	W1_Low	Fraxinus_americana	2018	1.2	87.5	105	12	NA	NA	NA	3	43.95393889	-71.72757316
HBR	W1_Low	W1_Low	Fraxinus_americana	2019	1.2	0	0	12	NA	NA	NA	3	43.95393889	-71.72757316
HBR	W1_Low	W1_Low	Fraxinus_americana	2020	1.2	13.33333333	16	12	NA	NA	NA	3	43.95393889	-71.72757316
HBR	W1_Mid	W1_Mid	Acer_saccharum	1998	1.2	8.333333333	10	12	NA	NA	NA	3	43.95658159	-71.72850424
HBR	W1_Mid	W1_Mid	Acer_saccharum	1999	1.2	2.5	3	12	NA	NA	NA	3	43.95658159	-71.72850424
HBR	W1_Mid	W1_Mid	Acer_saccharum	2000	1.2	40.83333333	49	12	NA	NA	NA	3	43.95658159	-71.72850424
HBR	W1_Mid	W1_Mid	Acer_saccharum	2001	1.2	0	0	12	NA	NA	NA	3	43.95658159	-71.72850424
HBR	W1_Mid	W1_Mid	Acer_saccharum	2002	1.2	70.83333333	85	12	NA	NA	NA	3	43.95658159	-71.72850424
HBR	W1_Mid	W1_Mid	Acer_saccharum	2003	1.2	10.83333333	13	12	NA	NA	NA	3	43.95658159	-71.72850424
HBR	W1_Mid	W1_Mid	Acer_saccharum	2004	1.2	14.16666667	17	12	NA	NA	NA	3	43.95658159	-71.72850424
HBR	W1_Mid	W1_Mid	Acer_saccharum	2005	1.2	0	0	12	NA	NA	NA	3	43.95658159	-71.72850424
HBR	W1_Mid	W1_Mid	Acer_saccharum	2006	1.2	159.1666667	191	12	NA	NA	NA	3	43.95658159	-71.72850424
HBR	W1_Mid	W1_Mid	Acer_saccharum	2007	1.2	3.333333333	4	12	NA	NA	NA	3	43.95658159	-71.72850424
HBR	W1_Mid	W1_Mid	Acer_saccharum	2008	1.2	0	0	12	NA	NA	NA	3	43.95658159	-71.72850424
HBR	W1_Mid	W1_Mid	Acer_saccharum	2009	1.2	54.16666667	65	12	NA	NA	NA	3	43.95658159	-71.72850424
HBR	W1_Mid	W1_Mid	Acer_saccharum	2010	1.2	0	0	12	NA	NA	NA	3	43.95658159	-71.72850424
HBR	W1_Mid	W1_Mid	Acer_saccharum	2011	1.2	118.3333333	142	12	NA	NA	NA	3	43.95658159	-71.72850424
HBR	W1_Mid	W1_Mid	Acer_saccharum	2012	1.2	0	0	12	NA	NA	NA	3	43.95658159	-71.72850424
HBR	W1_Mid	W1_Mid	Acer_saccharum	2013	1.2	33.33333333	40	12	NA	NA	NA	3	43.95658159	-71.72850424
HBR	W1_Mid	W1_Mid	Acer_saccharum	2014	1.2	2.5	3	12	NA	NA	NA	3	43.95658159	-71.72850424
HBR	W1_Mid	W1_Mid	Acer_saccharum	2015	1.2	5	6	12	NA	NA	NA	3	43.95658159	-71.72850424
HBR	W1_Mid	W1_Mid	Acer_saccharum	2016	1.2	0	0	12	NA	NA	NA	3	43.95658159	-71.72850424
HBR	W1_Mid	W1_Mid	Acer_saccharum	2017	1.2	127.5	153	12	NA	NA	NA	3	43.95658159	-71.72850424
HBR	W1_Mid	W1_Mid	Acer_saccharum	2018	1.2	0	0	12	NA	NA	NA	3	43.95658159	-71.72850424
HBR	W1_Mid	W1_Mid	Acer_saccharum	2019	1.2	229.1666667	275	12	NA	NA	NA	3	43.95658159	-71.72850424
HBR	W1_Mid	W1_Mid	Acer_saccharum	2020	1.2	65	78	12	NA	NA	NA	3	43.95658159	-71.72850424
HBR	W1_Mid	W1_Mid	Fagus_grandifolia	1998	1.2	4.166666667	5	12	NA	NA	NA	3	43.95658159	-71.72850424
HBR	W1_Mid	W1_Mid	Fagus_grandifolia	1999	1.2	1.666666667	2	12	NA	NA	NA	3	43.95658159	-71.72850424
HBR	W1_Mid	W1_Mid	Fagus_grandifolia	2000	1.2	38.33333333	46	12	NA	NA	NA	3	43.95658159	-71.72850424
HBR	W1_Mid	W1_Mid	Fagus_grandifolia	2001	1.2	2.5	3	12	NA	NA	NA	3	43.95658159	-71.72850424
HBR	W1_Mid	W1_Mid	Fagus_grandifolia	2002	1.2	37.5	45	12	NA	NA	NA	3	43.95658159	-71.72850424
HBR	W1_Mid	W1_Mid	Fagus_grandifolia	2003	1.2	11.66666667	14	12	NA	NA	NA	3	43.95658159	-71.72850424
HBR	W1_Mid	W1_Mid	Fagus_grandifolia	2004	1.2	2.5	3	12	NA	NA	NA	3	43.95658159	-71.72850424
HBR	W1_Mid	W1_Mid	Fagus_grandifolia	2005	1.2	4.166666667	5	12	NA	NA	NA	3	43.95658159	-71.72850424
HBR	W1_Mid	W1_Mid	Fagus_grandifolia	2006	1.2	35	42	12	NA	NA	NA	3	43.95658159	-71.72850424
HBR	W1_Mid	W1_Mid	Fagus_grandifolia	2007	1.2	10.83333333	13	12	NA	NA	NA	3	43.95658159	-71.72850424
HBR	W1_Mid	W1_Mid	Fagus_grandifolia	2008	1.2	39.16666667	47	12	NA	NA	NA	3	43.95658159	-71.72850424
HBR	W1_Mid	W1_Mid	Fagus_grandifolia	2009	1.2	5.833333333	7	12	NA	NA	NA	3	43.95658159	-71.72850424
HBR	W1_Mid	W1_Mid	Fagus_grandifolia	2010	1.2	0.833333333	1	12	NA	NA	NA	3	43.95658159	-71.72850424
HBR	W1_Mid	W1_Mid	Fagus_grandifolia	2011	1.2	65.83333333	79	12	NA	NA	NA	3	43.95658159	-71.72850424
HBR	W1_Mid	W1_Mid	Fagus_grandifolia	2012	1.2	2.5	3	12	NA	NA	NA	3	43.95658159	-71.72850424
HBR	W1_Mid	W1_Mid	Fagus_grandifolia	2013	1.2	70	84	12	NA	NA	NA	3	43.95658159	-71.72850424
HBR	W1_Mid	W1_Mid	Fagus_grandifolia	2014	1.2	0	0	12	NA	NA	NA	3	43.95658159	-71.72850424
HBR	W1_Mid	W1_Mid	Fagus_grandifolia	2015	1.2	20.83333333	25	12	NA	NA	NA	3	43.95658159	-71.72850424
HBR	W1_Mid	W1_Mid	Fagus_grandifolia	2016	1.2	1.666666667	2	12	NA	NA	NA	3	43.95658159	-71.72850424
HBR	W1_Mid	W1_Mid	Fagus_grandifolia	2017	1.2	97.5	117	12	NA	NA	NA	3	43.95658159	-71.72850424
HBR	W1_Mid	W1_Mid	Fagus_grandifolia	2018	1.2	0.833333333	1	12	NA	NA	NA	3	43.95658159	-71.72850424
HBR	W1_Mid	W1_Mid	Fagus_grandifolia	2019	1.2	45	54	12	NA	NA	NA	3	43.95658159	-71.72850424
HBR	W1_Mid	W1_Mid	Fagus_grandifolia	2020	1.2	14.16666667	17	12	NA	NA	NA	3	43.95658159	-71.72850424
HBR	W1_Upper	W1_Upper	Acer_saccharum	1998	1.2	8.333333333	10	12	NA	NA	NA	3	43.95798641	-71.7288677
HBR	W1_Upper	W1_Upper	Acer_saccharum	1999	1.2	4.166666667	5	12	NA	NA	NA	3	43.95798641	-71.7288677
HBR	W1_Upper	W1_Upper	Acer_saccharum	2000	1.2	23.33333333	28	12	NA	NA	NA	3	43.95798641	-71.7288677
HBR	W1_Upper	W1_Upper	Acer_saccharum	2001	1.2	0	0	12	NA	NA	NA	3	43.95798641	-71.7288677
HBR	W1_Upper	W1_Upper	Acer_saccharum	2002	1.2	28.33333333	34	12	NA	NA	NA	3	43.95798641	-71.7288677
HBR	W1_Upper	W1_Upper	Acer_saccharum	2003	1.2	6.666666667	8	12	NA	NA	NA	3	43.95798641	-71.7288677
HBR	W1_Upper	W1_Upper	Acer_saccharum	2004	1.2	3.333333333	4	12	NA	NA	NA	3	43.95798641	-71.7288677
HBR	W1_Upper	W1_Upper	Acer_saccharum	2005	1.2	0	0	12	NA	NA	NA	3	43.95798641	-71.7288677
HBR	W1_Upper	W1_Upper	Acer_saccharum	2006	1.2	117.5	141	12	NA	NA	NA	3	43.95798641	-71.7288677
HBR	W1_Upper	W1_Upper	Acer_saccharum	2007	1.2	0.833333333	1	12	NA	NA	NA	3	43.95798641	-71.7288677
HBR	W1_Upper	W1_Upper	Acer_saccharum	2008	1.2	0.833333333	1	12	NA	NA	NA	3	43.95798641	-71.7288677
HBR	W1_Upper	W1_Upper	Acer_saccharum	2009	1.2	23.33333333	28	12	NA	NA	NA	3	43.95798641	-71.7288677
HBR	W1_Upper	W1_Upper	Acer_saccharum	2010	1.2	0	0	12	NA	NA	NA	3	43.95798641	-71.7288677
HBR	W1_Upper	W1_Upper	Acer_saccharum	2011	1.2	91.66666667	110	12	NA	NA	NA	3	43.95798641	-71.7288677
HBR	W1_Upper	W1_Upper	Acer_saccharum	2012	1.2	0	0	12	NA	NA	NA	3	43.95798641	-71.7288677
HBR	W1_Upper	W1_Upper	Acer_saccharum	2013	1.2	63.33333333	76	12	NA	NA	NA	3	43.95798641	-71.7288677
HBR	W1_Upper	W1_Upper	Acer_saccharum	2014	1.2	3.333333333	4	12	NA	NA	NA	3	43.95798641	-71.7288677
HBR	W1_Upper	W1_Upper	Acer_saccharum	2015	1.2	0	0	12	NA	NA	NA	3	43.95798641	-71.7288677
HBR	W1_Upper	W1_Upper	Acer_saccharum	2016	1.2	0	0	12	NA	NA	NA	3	43.95798641	-71.7288677
HBR	W1_Upper	W1_Upper	Acer_saccharum	2017	1.1	270.9090909	298	11	NA	NA	NA	3	43.95798641	-71.7288677
HBR	W1_Upper	W1_Upper	Acer_saccharum	2018	1.1	0.909090909	1	11	NA	NA	NA	3	43.95798641	-71.7288677
HBR	W1_Upper	W1_Upper	Acer_saccharum	2019	1.2	236.6666667	284	12	NA	NA	NA	3	43.95798641	-71.7288677
HBR	W1_Upper	W1_Upper	Acer_saccharum	2020	1.2	91.66666667	110	12	NA	NA	NA	3	43.95798641	-71.7288677
HBR	W1_Upper	W1_Upper	Fagus_grandifolia	1998	1.2	2.5	3	12	NA	NA	NA	3	43.95798641	-71.7288677
HBR	W1_Upper	W1_Upper	Fagus_grandifolia	1999	1.2	0.833333333	1	12	NA	NA	NA	3	43.95798641	-71.7288677
HBR	W1_Upper	W1_Upper	Fagus_grandifolia	2000	1.2	36.66666667	44	12	NA	NA	NA	3	43.95798641	-71.7288677
HBR	W1_Upper	W1_Upper	Fagus_grandifolia	2001	1.2	0	0	12	NA	NA	NA	3	43.95798641	-71.7288677
HBR	W1_Upper	W1_Upper	Fagus_grandifolia	2002	1.2	44.16666667	53	12	NA	NA	NA	3	43.95798641	-71.7288677
HBR	W1_Upper	W1_Upper	Fagus_grandifolia	2003	1.2	17.5	21	12	NA	NA	NA	3	43.95798641	-71.7288677
HBR	W1_Upper	W1_Upper	Fagus_grandifolia	2004	1.2	6.666666667	8	12	NA	NA	NA	3	43.95798641	-71.7288677
HBR	W1_Upper	W1_Upper	Fagus_grandifolia	2005	1.2	10.83333333	13	12	NA	NA	NA	3	43.95798641	-71.7288677
HBR	W1_Upper	W1_Upper	Fagus_grandifolia	2006	1.2	70.83333333	85	12	NA	NA	NA	3	43.95798641	-71.7288677
HBR	W1_Upper	W1_Upper	Fagus_grandifolia	2007	1.2	10.83333333	13	12	NA	NA	NA	3	43.95798641	-71.7288677
HBR	W1_Upper	W1_Upper	Fagus_grandifolia	2008	1.2	27.5	33	12	NA	NA	NA	3	43.95798641	-71.7288677
HBR	W1_Upper	W1_Upper	Fagus_grandifolia	2009	1.2	2.5	3	12	NA	NA	NA	3	43.95798641	-71.7288677
HBR	W1_Upper	W1_Upper	Fagus_grandifolia	2010	1.2	3.333333333	4	12	NA	NA	NA	3	43.95798641	-71.7288677
HBR	W1_Upper	W1_Upper	Fagus_grandifolia	2011	1.2	48.33333333	58	12	NA	NA	NA	3	43.95798641	-71.7288677
HBR	W1_Upper	W1_Upper	Fagus_grandifolia	2012	1.2	1.666666667	2	12	NA	NA	NA	3	43.95798641	-71.7288677
HBR	W1_Upper	W1_Upper	Fagus_grandifolia	2013	1.2	57.5	69	12	NA	NA	NA	3	43.95798641	-71.7288677
HBR	W1_Upper	W1_Upper	Fagus_grandifolia	2014	1.2	5	6	12	NA	NA	NA	3	43.95798641	-71.7288677
HBR	W1_Upper	W1_Upper	Fagus_grandifolia	2015	1.2	66.66666667	80	12	NA	NA	NA	3	43.95798641	-71.7288677
HBR	W1_Upper	W1_Upper	Fagus_grandifolia	2016	1.2	12.5	15	12	NA	NA	NA	3	43.95798641	-71.7288677
HBR	W1_Upper	W1_Upper	Fagus_grandifolia	2017	1.1	68.18181818	75	11	NA	NA	NA	3	43.95798641	-71.7288677
HBR	W1_Upper	W1_Upper	Fagus_grandifolia	2018	1.1	9.090909091	10	11	NA	NA	NA	3	43.95798641	-71.7288677
HBR	W1_Upper	W1_Upper	Fagus_grandifolia	2019	1.2	35	42	12	NA	NA	NA	3	43.95798641	-71.7288677
HBR	W1_Upper	W1_Upper	Fagus_grandifolia	2020	1.2	15.83333333	19	12	NA	NA	NA	3	43.95798641	-71.7288677
CWT	CWT_118	CWT_118	Acer_rubrum	1991	1.2463	0	0	11	NA	NA	NA	between 1 & 6	35.05108484	-83.43410836
CWT	CWT_118	CWT_118	Acer_rubrum	1992	2.266	1.3239188	3	20	NA	NA	NA	between 1 & 6	35.05108484	-83.43410836
CWT	CWT_118	CWT_118	Acer_rubrum	1993	2.266	3.971756399	9	20	NA	NA	NA	between 1 & 6	35.05108484	-83.43410836
CWT	CWT_118	CWT_118	Acer_rubrum	1994	2.266	78.55251545	178	20	NA	NA	NA	between 1 & 6	35.05108484	-83.43410836
CWT	CWT_118	CWT_118	Acer_rubrum	1995	2.266	25.15445719	57	20	NA	NA	NA	between 1 & 6	35.05108484	-83.43410836
CWT	CWT_118	CWT_118	Acer_rubrum	1996	2.266	0	0	20	NA	NA	NA	between 1 & 6	35.05108484	-83.43410836
CWT	CWT_118	CWT_118	Acer_rubrum	1997	2.266	163.2833186	370	20	NA	NA	NA	between 1 & 6	35.05108484	-83.43410836
CWT	CWT_118	CWT_118	Acer_rubrum	1998	2.266	28.68490733	65	20	NA	NA	NA	between 1 & 6	35.05108484	-83.43410836
CWT	CWT_118	CWT_118	Acer_rubrum	1999	2.266	74.13945278	168	20	NA	NA	NA	between 1 & 6	35.05108484	-83.43410836
CWT	CWT_118	CWT_118	Acer_rubrum	2000	2.266	433.80406	983	20	NA	NA	NA	between 1 & 6	35.05108484	-83.43410836
CWT	CWT_118	CWT_118	Acer_rubrum	2001	2.266	11.9152692	27	20	NA	NA	NA	between 1 & 6	35.05108484	-83.43410836
CWT	CWT_118	CWT_118	Acer_rubrum	2002	2.266	44.57193292	101	20	NA	NA	NA	between 1 & 6	35.05108484	-83.43410836
CWT	CWT_118	CWT_118	Acer_rubrum	2003	2.266	26.47837599	60	20	NA	NA	NA	between 1 & 6	35.05108484	-83.43410836
CWT	CWT_118	CWT_118	Acer_rubrum	2004	2.266	66.63724625	151	20	NA	NA	NA	between 1 & 6	35.05108484	-83.43410836
CWT	CWT_118	CWT_118	Acer_rubrum	2005	2.266	72.37422771	164	20	NA	NA	NA	between 1 & 6	35.05108484	-83.43410836
CWT	CWT_118	CWT_118	Acer_rubrum	2006	2.266	54.72197705	124	20	NA	NA	NA	between 1 & 6	35.05108484	-83.43410836
CWT	CWT_118	CWT_118	Acer_rubrum	2007	2.266	108.5613416	246	20	NA	NA	NA	between 1 & 6	35.05108484	-83.43410836
CWT	CWT_118	CWT_118	Acer_rubrum	2008	2.266	114.298323	259	20	NA	NA	NA	between 1 & 6	35.05108484	-83.43410836
CWT	CWT_118	CWT_118	Acer_rubrum	2009	2.266	0.882612533	2	20	NA	NA	NA	between 1 & 6	35.05108484	-83.43410836
CWT	CWT_118	CWT_118	Acer_rubrum	2010	2.266	98.41129744	223	20	NA	NA	NA	between 1 & 6	35.05108484	-83.43410836
CWT	CWT_118	CWT_118	Acer_rubrum	2011	2.266	71.05030891	161	20	NA	NA	NA	between 1 & 6	35.05108484	-83.43410836
CWT	CWT_118	CWT_118	Acer_rubrum	2012	2.266	163.7246249	371	20	NA	NA	NA	between 1 & 6	35.05108484	-83.43410836
CWT	CWT_118	CWT_118	Acer_rubrum	2013	2.266	18.5348632	42	20	NA	NA	NA	between 1 & 6	35.05108484	-83.43410836
CWT	CWT_118	CWT_118	Acer_rubrum	2014	2.266	10.15004413	23	20	NA	NA	NA	between 1 & 6	35.05108484	-83.43410836
CWT	CWT_118	CWT_118	Acer_rubrum	2015	2.1527	113.8105635	245	19	NA	NA	NA	between 1 & 6	35.05108484	-83.43410836
CWT	CWT_118	CWT_118	Acer_rubrum	2016	2.266	122.6831421	278	20	NA	NA	NA	between 1 & 6	35.05108484	-83.43410836
CWT	CWT_118	CWT_118	Acer_rubrum	2017	2.266	43.24801412	98	20	NA	NA	NA	between 1 & 6	35.05108484	-83.43410836
CWT	CWT_118	CWT_118	Acer_rubrum	2018	2.266	23.83053839	54	20	NA	NA	NA	between 1 & 6	35.05108484	-83.43410836
CWT	CWT_118	CWT_118	Acer_rubrum	2019	2.266	82.52427184	187	20	NA	NA	NA	between 1 & 6	35.05108484	-83.43410836
CWT	CWT_118	CWT_118	Cornus_florida	1991	2.266	0	0	20	NA	NA	NA	between 1 & 6	35.05108484	-83.43410836
CWT	CWT_118	CWT_118	Cornus_florida	1992	2.266	1.3239188	3	20	NA	NA	NA	between 1 & 6	35.05108484	-83.43410836
CWT	CWT_118	CWT_118	Cornus_florida	1993	2.266	0	0	20	NA	NA	NA	between 1 & 6	35.05108484	-83.43410836
CWT	CWT_118	CWT_118	Cornus_florida	1994	2.266	0.882612533	2	20	NA	NA	NA	between 1 & 6	35.05108484	-83.43410836
CWT	CWT_118	CWT_118	Cornus_florida	1995	2.266	2.206531333	5	20	NA	NA	NA	between 1 & 6	35.05108484	-83.43410836
CWT	CWT_118	CWT_118	Cornus_florida	1996	2.266	0	0	20	NA	NA	NA	between 1 & 6	35.05108484	-83.43410836
CWT	CWT_118	CWT_118	Cornus_florida	1997	2.266	4.413062665	10	20	NA	NA	NA	between 1 & 6	35.05108484	-83.43410836
CWT	CWT_118	CWT_118	Cornus_florida	1998	2.266	0	0	20	NA	NA	NA	between 1 & 6	35.05108484	-83.43410836
CWT	CWT_118	CWT_118	Cornus_florida	1999	2.266	21.62400706	49	20	NA	NA	NA	between 1 & 6	35.05108484	-83.43410836
CWT	CWT_118	CWT_118	Cornus_florida	2000	2.266	0	0	20	NA	NA	NA	between 1 & 6	35.05108484	-83.43410836
CWT	CWT_118	CWT_118	Cornus_florida	2001	2.266	0	0	20	NA	NA	NA	between 1 & 6	35.05108484	-83.43410836
CWT	CWT_118	CWT_118	Cornus_florida	2002	2.266	0	0	20	NA	NA	NA	between 1 & 6	35.05108484	-83.43410836
CWT	CWT_118	CWT_118	Cornus_florida	2003	2.266	0.441306267	1	20	NA	NA	NA	between 1 & 6	35.05108484	-83.43410836
CWT	CWT_118	CWT_118	Cornus_florida	2004	2.266	0	0	20	NA	NA	NA	between 1 & 6	35.05108484	-83.43410836
CWT	CWT_118	CWT_118	Cornus_florida	2005	2.266	0.441306267	1	20	NA	NA	NA	between 1 & 6	35.05108484	-83.43410836
CWT	CWT_118	CWT_118	Cornus_florida	2006	2.266	0	0	20	NA	NA	NA	between 1 & 6	35.05108484	-83.43410836
CWT	CWT_118	CWT_118	Cornus_florida	2007	2.266	0	0	20	NA	NA	NA	between 1 & 6	35.05108484	-83.43410836
CWT	CWT_118	CWT_118	Cornus_florida	2008	2.266	0.441306267	1	20	NA	NA	NA	between 1 & 6	35.05108484	-83.43410836
CWT	CWT_118	CWT_118	Cornus_florida	2009	2.266	0	0	20	NA	NA	NA	between 1 & 6	35.05108484	-83.43410836
CWT	CWT_118	CWT_118	Cornus_florida	2010	2.266	0.441306267	1	20	NA	NA	NA	between 1 & 6	35.05108484	-83.43410836
CWT	CWT_118	CWT_118	Cornus_florida	2011	2.266	0	0	20	NA	NA	NA	between 1 & 6	35.05108484	-83.43410836
CWT	CWT_118	CWT_118	Cornus_florida	2012	2.266	0	0	20	NA	NA	NA	between 1 & 6	35.05108484	-83.43410836
CWT	CWT_118	CWT_118	Cornus_florida	2013	2.266	11.03265666	25	20	NA	NA	NA	between 1 & 6	35.05108484	-83.43410836
CWT	CWT_118	CWT_118	Cornus_florida	2014	2.266	0	0	20	NA	NA	NA	between 1 & 6	35.05108484	-83.43410836
CWT	CWT_118	CWT_118	Cornus_florida	2015	2.266	0	0	20	NA	NA	NA	between 1 & 6	35.05108484	-83.43410836
CWT	CWT_118	CWT_118	Cornus_florida	2016	2.266	0	0	20	NA	NA	NA	between 1 & 6	35.05108484	-83.43410836
CWT	CWT_118	CWT_118	Cornus_florida	2017	2.266	1.3239188	3	20	NA	NA	NA	between 1 & 6	35.05108484	-83.43410836
CWT	CWT_118	CWT_118	Cornus_florida	2018	2.266	0	0	20	NA	NA	NA	between 1 & 6	35.05108484	-83.43410836
CWT	CWT_118	CWT_118	Kalmia_latifolia	1991	2.266	295.2338923	669	20	NA	NA	NA	between 1 & 6	35.05108484	-83.43410836
CWT	CWT_118	CWT_118	Kalmia_latifolia	1992	2.266	27.80229479	63	20	NA	NA	NA	between 1 & 6	35.05108484	-83.43410836
CWT	CWT_118	CWT_118	Kalmia_latifolia	1993	2.266	18.09355693	41	20	NA	NA	NA	between 1 & 6	35.05108484	-83.43410836
CWT	CWT_118	CWT_118	Kalmia_latifolia	1994	2.266	294.3512798	667	20	NA	NA	NA	between 1 & 6	35.05108484	-83.43410836
CWT	CWT_118	CWT_118	Kalmia_latifolia	1995	2.266	63.98940865	145	20	NA	NA	NA	between 1 & 6	35.05108484	-83.43410836
CWT	CWT_118	CWT_118	Kalmia_latifolia	1996	2.266	82.52427184	187	20	NA	NA	NA	between 1 & 6	35.05108484	-83.43410836
CWT	CWT_118	CWT_118	Kalmia_latifolia	1997	2.266	518.5348632	1175	20	NA	NA	NA	between 1 & 6	35.05108484	-83.43410836
CWT	CWT_118	CWT_118	Kalmia_latifolia	1998	2.266	56.92850838	129	20	NA	NA	NA	between 1 & 6	35.05108484	-83.43410836
CWT	CWT_118	CWT_118	Kalmia_latifolia	1999	2.266	211.3857017	479	20	NA	NA	NA	between 1 & 6	35.05108484	-83.43410836
CWT	CWT_118	CWT_118	Kalmia_latifolia	2000	2.266	165.0485437	374	20	NA	NA	NA	between 1 & 6	35.05108484	-83.43410836
CWT	CWT_118	CWT_118	Kalmia_latifolia	2001	2.266	347.3080318	787	20	NA	NA	NA	between 1 & 6	35.05108484	-83.43410836
CWT	CWT_118	CWT_118	Kalmia_latifolia	2002	2.266	79.87643425	181	20	NA	NA	NA	between 1 & 6	35.05108484	-83.43410836
CWT	CWT_118	CWT_118	Kalmia_latifolia	2003	2.266	196.3812886	445	20	NA	NA	NA	between 1 & 6	35.05108484	-83.43410836
CWT	CWT_118	CWT_118	Kalmia_latifolia	2004	2.266	26.47837599	60	20	NA	NA	NA	between 1 & 6	35.05108484	-83.43410836
CWT	CWT_118	CWT_118	Kalmia_latifolia	2005	2.266	66.63724625	151	20	NA	NA	NA	between 1 & 6	35.05108484	-83.43410836
CWT	CWT_118	CWT_118	Kalmia_latifolia	2006	2.266	44.13062665	100	20	NA	NA	NA	between 1 & 6	35.05108484	-83.43410836
CWT	CWT_118	CWT_118	Kalmia_latifolia	2007	2.266	679.1703442	1539	20	NA	NA	NA	between 1 & 6	35.05108484	-83.43410836
CWT	CWT_118	CWT_118	Kalmia_latifolia	2008	2.266	48.98499559	111	20	NA	NA	NA	between 1 & 6	35.05108484	-83.43410836
CWT	CWT_118	CWT_118	Kalmia_latifolia	2009	2.266	808.9143866	1833	20	NA	NA	NA	between 1 & 6	35.05108484	-83.43410836
CWT	CWT_118	CWT_118	Kalmia_latifolia	2010	2.266	71.93292145	163	20	NA	NA	NA	between 1 & 6	35.05108484	-83.43410836
CWT	CWT_118	CWT_118	Kalmia_latifolia	2011	2.266	63.98940865	145	20	NA	NA	NA	between 1 & 6	35.05108484	-83.43410836
CWT	CWT_118	CWT_118	Kalmia_latifolia	2012	2.266	7.943512798	18	20	NA	NA	NA	between 1 & 6	35.05108484	-83.43410836
CWT	CWT_118	CWT_118	Kalmia_latifolia	2013	2.266	120.917917	274	20	NA	NA	NA	between 1 & 6	35.05108484	-83.43410836
CWT	CWT_118	CWT_118	Kalmia_latifolia	2014	2.266	249.3380406	565	20	NA	NA	NA	between 1 & 6	35.05108484	-83.43410836
CWT	CWT_118	CWT_118	Kalmia_latifolia	2015	2.266	116.0635481	263	20	NA	NA	NA	between 1 & 6	35.05108484	-83.43410836
CWT	CWT_118	CWT_118	Kalmia_latifolia	2016	2.266	13.239188	30	20	NA	NA	NA	between 1 & 6	35.05108484	-83.43410836
CWT	CWT_118	CWT_118	Kalmia_latifolia	2017	2.266	88.70255958	201	20	NA	NA	NA	between 1 & 6	35.05108484	-83.43410836
CWT	CWT_118	CWT_118	Kalmia_latifolia	2018	2.266	12.35657546	28	20	NA	NA	NA	between 1 & 6	35.05108484	-83.43410836
CWT	CWT_118	CWT_118	Liriodendron_tulipifera	1991	2.266	0	0	20	NA	NA	NA	between 1 & 6	35.05108484	-83.43410836
CWT	CWT_118	CWT_118	Liriodendron_tulipifera	1992	2.266	3.089143866	7	20	NA	NA	NA	between 1 & 6	35.05108484	-83.43410836
CWT	CWT_118	CWT_118	Liriodendron_tulipifera	1993	2.266	6.178287732	14	20	NA	NA	NA	between 1 & 6	35.05108484	-83.43410836
CWT	CWT_118	CWT_118	Liriodendron_tulipifera	1994	2.266	4.854368932	11	20	NA	NA	NA	between 1 & 6	35.05108484	-83.43410836
CWT	CWT_118	CWT_118	Liriodendron_tulipifera	1995	2.266	1.765225066	4	20	NA	NA	NA	between 1 & 6	35.05108484	-83.43410836
CWT	CWT_118	CWT_118	Liriodendron_tulipifera	1996	2.266	10.5913504	24	20	NA	NA	NA	between 1 & 6	35.05108484	-83.43410836
CWT	CWT_118	CWT_118	Liriodendron_tulipifera	1997	2.266	19.41747573	44	20	NA	NA	NA	between 1 & 6	35.05108484	-83.43410836
CWT	CWT_118	CWT_118	Liriodendron_tulipifera	1998	2.266	11.9152692	27	20	NA	NA	NA	between 1 & 6	35.05108484	-83.43410836
CWT	CWT_118	CWT_118	Liriodendron_tulipifera	1999	2.266	12.35657546	28	20	NA	NA	NA	between 1 & 6	35.05108484	-83.43410836
CWT	CWT_118	CWT_118	Liriodendron_tulipifera	2000	2.266	5.736981465	13	20	NA	NA	NA	between 1 & 6	35.05108484	-83.43410836
CWT	CWT_118	CWT_118	Liriodendron_tulipifera	2001	2.266	15.00441306	34	20	NA	NA	NA	between 1 & 6	35.05108484	-83.43410836
CWT	CWT_118	CWT_118	Liriodendron_tulipifera	2002	2.266	0.882612533	2	20	NA	NA	NA	between 1 & 6	35.05108484	-83.43410836
CWT	CWT_118	CWT_118	Liriodendron_tulipifera	2003	2.266	1.765225066	4	20	NA	NA	NA	between 1 & 6	35.05108484	-83.43410836
CWT	CWT_118	CWT_118	Liriodendron_tulipifera	2004	2.266	2.647837599	6	20	NA	NA	NA	between 1 & 6	35.05108484	-83.43410836
CWT	CWT_118	CWT_118	Liriodendron_tulipifera	2005	2.266	3.089143866	7	20	NA	NA	NA	between 1 & 6	35.05108484	-83.43410836
CWT	CWT_118	CWT_118	Liriodendron_tulipifera	2006	2.266	1.3239188	3	20	NA	NA	NA	between 1 & 6	35.05108484	-83.43410836
CWT	CWT_118	CWT_118	Liriodendron_tulipifera	2007	2.266	0.441306267	1	20	NA	NA	NA	between 1 & 6	35.05108484	-83.43410836
CWT	CWT_118	CWT_118	Liriodendron_tulipifera	2008	2.266	3.089143866	7	20	NA	NA	NA	between 1 & 6	35.05108484	-83.43410836
CWT	CWT_118	CWT_118	Liriodendron_tulipifera	2009	2.266	16.32833186	37	20	NA	NA	NA	between 1 & 6	35.05108484	-83.43410836
CWT	CWT_118	CWT_118	Liriodendron_tulipifera	2010	2.266	8.826125331	20	20	NA	NA	NA	between 1 & 6	35.05108484	-83.43410836
CWT	CWT_118	CWT_118	Liriodendron_tulipifera	2011	2.266	6.619593998	15	20	NA	NA	NA	between 1 & 6	35.05108484	-83.43410836
CWT	CWT_118	CWT_118	Liriodendron_tulipifera	2012	2.266	0.882612533	2	20	NA	NA	NA	between 1 & 6	35.05108484	-83.43410836
CWT	CWT_118	CWT_118	Liriodendron_tulipifera	2013	2.266	7.060900265	16	20	NA	NA	NA	between 1 & 6	35.05108484	-83.43410836
CWT	CWT_118	CWT_118	Liriodendron_tulipifera	2014	2.266	18.97616946	43	20	NA	NA	NA	between 1 & 6	35.05108484	-83.43410836
CWT	CWT_118	CWT_118	Liriodendron_tulipifera	2015	2.266	9.267431598	21	20	NA	NA	NA	between 1 & 6	35.05108484	-83.43410836
CWT	CWT_118	CWT_118	Liriodendron_tulipifera	2016	2.266	20.30008826	46	20	NA	NA	NA	between 1 & 6	35.05108484	-83.43410836
CWT	CWT_118	CWT_118	Liriodendron_tulipifera	2017	2.266	10.5913504	24	20	NA	NA	NA	between 1 & 6	35.05108484	-83.43410836
CWT	CWT_118	CWT_118	Liriodendron_tulipifera	2018	2.266	2.206531333	5	20	NA	NA	NA	between 1 & 6	35.05108484	-83.43410836
CWT	CWT_118	CWT_118	Nyssa_sylvatica	1991	2.266	0	0	20	NA	NA	NA	between 1 & 6	35.05108484	-83.43410836
CWT	CWT_118	CWT_118	Nyssa_sylvatica	1992	2.266	0	0	20	NA	NA	NA	between 1 & 6	35.05108484	-83.43410836
CWT	CWT_118	CWT_118	Nyssa_sylvatica	1993	2.266	17.65225066	40	20	NA	NA	NA	between 1 & 6	35.05108484	-83.43410836
CWT	CWT_118	CWT_118	Nyssa_sylvatica	1994	2.266	0.441306267	1	20	NA	NA	NA	between 1 & 6	35.05108484	-83.43410836
CWT	CWT_118	CWT_118	Nyssa_sylvatica	1995	2.266	0	0	20	NA	NA	NA	between 1 & 6	35.05108484	-83.43410836
CWT	CWT_118	CWT_118	Nyssa_sylvatica	1996	2.266	1.765225066	4	20	NA	NA	NA	between 1 & 6	35.05108484	-83.43410836
CWT	CWT_118	CWT_118	Nyssa_sylvatica	1997	2.266	6.619593998	15	20	NA	NA	NA	between 1 & 6	35.05108484	-83.43410836
CWT	CWT_118	CWT_118	Nyssa_sylvatica	1998	2.266	0.882612533	2	20	NA	NA	NA	between 1 & 6	35.05108484	-83.43410836
CWT	CWT_118	CWT_118	Nyssa_sylvatica	1999	2.266	2.206531333	5	20	NA	NA	NA	between 1 & 6	35.05108484	-83.43410836
CWT	CWT_118	CWT_118	Nyssa_sylvatica	2000	2.266	0	0	20	NA	NA	NA	between 1 & 6	35.05108484	-83.43410836
CWT	CWT_118	CWT_118	Nyssa_sylvatica	2001	2.266	3.089143866	7	20	NA	NA	NA	between 1 & 6	35.05108484	-83.43410836
CWT	CWT_118	CWT_118	Nyssa_sylvatica	2002	2.266	0	0	20	NA	NA	NA	between 1 & 6	35.05108484	-83.43410836
CWT	CWT_118	CWT_118	Nyssa_sylvatica	2003	2.266	29.56751986	67	20	NA	NA	NA	between 1 & 6	35.05108484	-83.43410836
CWT	CWT_118	CWT_118	Nyssa_sylvatica	2004	2.266	1.3239188	3	20	NA	NA	NA	between 1 & 6	35.05108484	-83.43410836
CWT	CWT_118	CWT_118	Nyssa_sylvatica	2005	2.266	8.384819064	19	20	NA	NA	NA	between 1 & 6	35.05108484	-83.43410836
CWT	CWT_118	CWT_118	Nyssa_sylvatica	2006	2.266	4.413062665	10	20	NA	NA	NA	between 1 & 6	35.05108484	-83.43410836
CWT	CWT_118	CWT_118	Nyssa_sylvatica	2007	2.266	0	0	20	NA	NA	NA	between 1 & 6	35.05108484	-83.43410836
CWT	CWT_118	CWT_118	Nyssa_sylvatica	2008	2.266	0.882612533	2	20	NA	NA	NA	between 1 & 6	35.05108484	-83.43410836
CWT	CWT_118	CWT_118	Nyssa_sylvatica	2009	2.266	19.85878199	45	20	NA	NA	NA	between 1 & 6	35.05108484	-83.43410836
CWT	CWT_118	CWT_118	Nyssa_sylvatica	2010	2.266	6.178287732	14	20	NA	NA	NA	between 1 & 6	35.05108484	-83.43410836
CWT	CWT_118	CWT_118	Nyssa_sylvatica	2011	2.266	11.9152692	27	20	NA	NA	NA	between 1 & 6	35.05108484	-83.43410836
CWT	CWT_118	CWT_118	Nyssa_sylvatica	2012	2.266	0.882612533	2	20	NA	NA	NA	between 1 & 6	35.05108484	-83.43410836
CWT	CWT_118	CWT_118	Nyssa_sylvatica	2013	2.266	1.3239188	3	20	NA	NA	NA	between 1 & 6	35.05108484	-83.43410836
CWT	CWT_118	CWT_118	Nyssa_sylvatica	2014	2.266	109.8852604	249	20	NA	NA	NA	between 1 & 6	35.05108484	-83.43410836
CWT	CWT_118	CWT_118	Nyssa_sylvatica	2015	2.266	10.15004413	23	20	NA	NA	NA	between 1 & 6	35.05108484	-83.43410836
CWT	CWT_118	CWT_118	Nyssa_sylvatica	2016	2.266	10.5913504	24	20	NA	NA	NA	between 1 & 6	35.05108484	-83.43410836
CWT	CWT_118	CWT_118	Nyssa_sylvatica	2017	2.266	0.882612533	2	20	NA	NA	NA	between 1 & 6	35.05108484	-83.43410836
CWT	CWT_118	CWT_118	Nyssa_sylvatica	2018	2.266	15.8870256	36	20	NA	NA	NA	between 1 & 6	35.05108484	-83.43410836
CWT	CWT_118	CWT_118	Oxydendrum_arboreum	1991	2.266	0	0	20	NA	NA	NA	between 1 & 6	35.05108484	-83.43410836
CWT	CWT_118	CWT_118	Oxydendrum_arboreum	1992	2.266	0	0	20	NA	NA	NA	between 1 & 6	35.05108484	-83.43410836
CWT	CWT_118	CWT_118	Oxydendrum_arboreum	1993	2.266	0	0	20	NA	NA	NA	between 1 & 6	35.05108484	-83.43410836
CWT	CWT_118	CWT_118	Oxydendrum_arboreum	1994	2.266	80.31774051	182	20	NA	NA	NA	between 1 & 6	35.05108484	-83.43410836
CWT	CWT_118	CWT_118	Oxydendrum_arboreum	1995	2.266	318.6231244	722	20	NA	NA	NA	between 1 & 6	35.05108484	-83.43410836
CWT	CWT_118	CWT_118	Oxydendrum_arboreum	1996	2.266	217.5639894	493	20	NA	NA	NA	between 1 & 6	35.05108484	-83.43410836
CWT	CWT_118	CWT_118	Oxydendrum_arboreum	1997	2.266	268.3142101	608	20	NA	NA	NA	between 1 & 6	35.05108484	-83.43410836
CWT	CWT_118	CWT_118	Oxydendrum_arboreum	1998	2.266	157.1050309	356	20	NA	NA	NA	between 1 & 6	35.05108484	-83.43410836
CWT	CWT_118	CWT_118	Oxydendrum_arboreum	1999	2.266	332.744925	754	20	NA	NA	NA	between 1 & 6	35.05108484	-83.43410836
CWT	CWT_118	CWT_118	Oxydendrum_arboreum	2000	2.266	53.39805825	121	20	NA	NA	NA	between 1 & 6	35.05108484	-83.43410836
CWT	CWT_118	CWT_118	Oxydendrum_arboreum	2001	2.266	251.9858782	571	20	NA	NA	NA	between 1 & 6	35.05108484	-83.43410836
CWT	CWT_118	CWT_118	Oxydendrum_arboreum	2002	2.266	83.84819064	190	20	NA	NA	NA	between 1 & 6	35.05108484	-83.43410836
CWT	CWT_118	CWT_118	Oxydendrum_arboreum	2003	2.266	24.27184466	55	20	NA	NA	NA	between 1 & 6	35.05108484	-83.43410836
CWT	CWT_118	CWT_118	Oxydendrum_arboreum	2004	2.266	215.3574581	488	20	NA	NA	NA	between 1 & 6	35.05108484	-83.43410836
CWT	CWT_118	CWT_118	Oxydendrum_arboreum	2005	2.266	73.25684025	166	20	NA	NA	NA	between 1 & 6	35.05108484	-83.43410836
CWT	CWT_118	CWT_118	Oxydendrum_arboreum	2006	2.266	140.3353928	318	20	NA	NA	NA	between 1 & 6	35.05108484	-83.43410836
CWT	CWT_118	CWT_118	Oxydendrum_arboreum	2007	2.266	144.7484554	328	20	NA	NA	NA	between 1 & 6	35.05108484	-83.43410836
CWT	CWT_118	CWT_118	Oxydendrum_arboreum	2008	2.266	627.9788173	1423	20	NA	NA	NA	between 1 & 6	35.05108484	-83.43410836
CWT	CWT_118	CWT_118	Oxydendrum_arboreum	2009	2.266	146.0723742	331	20	NA	NA	NA	between 1 & 6	35.05108484	-83.43410836
CWT	CWT_118	CWT_118	Oxydendrum_arboreum	2010	2.266	171.2268314	388	20	NA	NA	NA	between 1 & 6	35.05108484	-83.43410836
CWT	CWT_118	CWT_118	Oxydendrum_arboreum	2011	2.266	328.7731686	745	20	NA	NA	NA	between 1 & 6	35.05108484	-83.43410836
CWT	CWT_118	CWT_118	Oxydendrum_arboreum	2012	2.266	69.28508385	157	20	NA	NA	NA	between 1 & 6	35.05108484	-83.43410836
CWT	CWT_118	CWT_118	Oxydendrum_arboreum	2013	2.266	1.3239188	3	20	NA	NA	NA	between 1 & 6	35.05108484	-83.43410836
CWT	CWT_118	CWT_118	Oxydendrum_arboreum	2014	2.266	82.96557811	188	20	NA	NA	NA	between 1 & 6	35.05108484	-83.43410836
CWT	CWT_118	CWT_118	Oxydendrum_arboreum	2015	2.266	10.15004413	23	20	NA	NA	NA	between 1 & 6	35.05108484	-83.43410836
CWT	CWT_118	CWT_118	Oxydendrum_arboreum	2016	2.266	29.12621359	66	20	NA	NA	NA	between 1 & 6	35.05108484	-83.43410836
CWT	CWT_118	CWT_118	Oxydendrum_arboreum	2017	2.266	84.28949691	191	20	NA	NA	NA	between 1 & 6	35.05108484	-83.43410836
CWT	CWT_118	CWT_118	Oxydendrum_arboreum	2018	2.266	65.31332745	148	20	NA	NA	NA	between 1 & 6	35.05108484	-83.43410836
CWT	CWT_118	CWT_118	Rhododendron_maximum	1991	2.266	2.206531333	5	20	NA	NA	NA	between 1 & 6	35.05108484	-83.43410836
CWT	CWT_118	CWT_118	Rhododendron_maximum	1992	2.266	1.3239188	3	20	NA	NA	NA	between 1 & 6	35.05108484	-83.43410836
CWT	CWT_118	CWT_118	Rhododendron_maximum	1993	2.266	0.441306267	1	20	NA	NA	NA	between 1 & 6	35.05108484	-83.43410836
CWT	CWT_118	CWT_118	Rhododendron_maximum	1994	2.266	0	0	20	NA	NA	NA	between 1 & 6	35.05108484	-83.43410836
CWT	CWT_118	CWT_118	Rhododendron_maximum	1995	2.266	0	0	20	NA	NA	NA	between 1 & 6	35.05108484	-83.43410836
CWT	CWT_118	CWT_118	Rhododendron_maximum	1996	2.266	0	0	20	NA	NA	NA	between 1 & 6	35.05108484	-83.43410836
CWT	CWT_118	CWT_118	Rhododendron_maximum	1997	2.266	0	0	20	NA	NA	NA	between 1 & 6	35.05108484	-83.43410836
CWT	CWT_118	CWT_118	Rhododendron_maximum	1998	2.266	0	0	20	NA	NA	NA	between 1 & 6	35.05108484	-83.43410836
CWT	CWT_118	CWT_118	Rhododendron_maximum	1999	2.266	0	0	20	NA	NA	NA	between 1 & 6	35.05108484	-83.43410836
CWT	CWT_118	CWT_118	Rhododendron_maximum	2000	2.266	0	0	20	NA	NA	NA	between 1 & 6	35.05108484	-83.43410836
CWT	CWT_118	CWT_118	Rhododendron_maximum	2001	2.266	0	0	20	NA	NA	NA	between 1 & 6	35.05108484	-83.43410836
CWT	CWT_118	CWT_118	Rhododendron_maximum	2002	2.266	0	0	20	NA	NA	NA	between 1 & 6	35.05108484	-83.43410836
CWT	CWT_118	CWT_118	Rhododendron_maximum	2003	2.266	0	0	20	NA	NA	NA	between 1 & 6	35.05108484	-83.43410836
CWT	CWT_118	CWT_118	Rhododendron_maximum	2004	2.266	0	0	20	NA	NA	NA	between 1 & 6	35.05108484	-83.43410836
CWT	CWT_118	CWT_118	Rhododendron_maximum	2005	2.266	0	0	20	NA	NA	NA	between 1 & 6	35.05108484	-83.43410836
CWT	CWT_118	CWT_118	Rhododendron_maximum	2006	2.266	0	0	20	NA	NA	NA	between 1 & 6	35.05108484	-83.43410836
CWT	CWT_118	CWT_118	Rhododendron_maximum	2007	2.266	3.089143866	7	20	NA	NA	NA	between 1 & 6	35.05108484	-83.43410836
CWT	CWT_118	CWT_118	Rhododendron_maximum	2008	2.266	0	0	20	NA	NA	NA	between 1 & 6	35.05108484	-83.43410836
CWT	CWT_118	CWT_118	Rhododendron_maximum	2009	2.266	0	0	20	NA	NA	NA	between 1 & 6	35.05108484	-83.43410836
CWT	CWT_118	CWT_118	Rhododendron_maximum	2010	2.266	48.54368932	110	20	NA	NA	NA	between 1 & 6	35.05108484	-83.43410836
CWT	CWT_118	CWT_118	Rhododendron_maximum	2011	2.266	3.089143866	7	20	NA	NA	NA	between 1 & 6	35.05108484	-83.43410836
CWT	CWT_118	CWT_118	Rhododendron_maximum	2012	2.266	0	0	20	NA	NA	NA	between 1 & 6	35.05108484	-83.43410836
CWT	CWT_118	CWT_118	Rhododendron_maximum	2013	2.266	0	0	20	NA	NA	NA	between 1 & 6	35.05108484	-83.43410836
CWT	CWT_118	CWT_118	Rhododendron_maximum	2014	2.266	2.206531333	5	20	NA	NA	NA	between 1 & 6	35.05108484	-83.43410836
CWT	CWT_118	CWT_118	Rhododendron_maximum	2015	2.266	0	0	20	NA	NA	NA	between 1 & 6	35.05108484	-83.43410836
CWT	CWT_118	CWT_118	Rhododendron_maximum	2016	2.266	0	0	20	NA	NA	NA	between 1 & 6	35.05108484	-83.43410836
CWT	CWT_118	CWT_118	Rhododendron_maximum	2017	2.266	0	0	20	NA	NA	NA	between 1 & 6	35.05108484	-83.43410836
CWT	CWT_118	CWT_118	Rhododendron_maximum	2018	2.266	0	0	20	NA	NA	NA	between 1 & 6	35.05108484	-83.43410836
CWT	CWT_118	CWT_118	Robinia_pseudoacacia	1991	2.266	0	0	20	NA	NA	NA	between 1 & 6	35.05108484	-83.43410836
CWT	CWT_118	CWT_118	Robinia_pseudoacacia	1992	2.266	0	0	20	NA	NA	NA	between 1 & 6	35.05108484	-83.43410836
CWT	CWT_118	CWT_118	Robinia_pseudoacacia	1993	2.266	0	0	20	NA	NA	NA	between 1 & 6	35.05108484	-83.43410836
CWT	CWT_118	CWT_118	Robinia_pseudoacacia	1994	2.266	15.44571933	35	20	NA	NA	NA	between 1 & 6	35.05108484	-83.43410836
CWT	CWT_118	CWT_118	Robinia_pseudoacacia	1995	2.266	3.089143866	7	20	NA	NA	NA	between 1 & 6	35.05108484	-83.43410836
CWT	CWT_118	CWT_118	Robinia_pseudoacacia	1996	2.266	0	0	20	NA	NA	NA	between 1 & 6	35.05108484	-83.43410836
CWT	CWT_118	CWT_118	Robinia_pseudoacacia	1997	2.266	0	0	20	NA	NA	NA	between 1 & 6	35.05108484	-83.43410836
CWT	CWT_118	CWT_118	Robinia_pseudoacacia	1998	2.266	0	0	20	NA	NA	NA	between 1 & 6	35.05108484	-83.43410836
CWT	CWT_118	CWT_118	Robinia_pseudoacacia	1999	2.266	0	0	20	NA	NA	NA	between 1 & 6	35.05108484	-83.43410836
CWT	CWT_118	CWT_118	Robinia_pseudoacacia	2000	2.266	0	0	20	NA	NA	NA	between 1 & 6	35.05108484	-83.43410836
CWT	CWT_118	CWT_118	Robinia_pseudoacacia	2001	2.266	0	0	20	NA	NA	NA	between 1 & 6	35.05108484	-83.43410836
CWT	CWT_118	CWT_118	Robinia_pseudoacacia	2002	2.266	0	0	20	NA	NA	NA	between 1 & 6	35.05108484	-83.43410836
CWT	CWT_118	CWT_118	Robinia_pseudoacacia	2003	2.266	0	0	20	NA	NA	NA	between 1 & 6	35.05108484	-83.43410836
CWT	CWT_118	CWT_118	Robinia_pseudoacacia	2004	2.266	4.413062665	10	20	NA	NA	NA	between 1 & 6	35.05108484	-83.43410836
CWT	CWT_118	CWT_118	Robinia_pseudoacacia	2005	2.266	0	0	20	NA	NA	NA	between 1 & 6	35.05108484	-83.43410836
CWT	CWT_118	CWT_118	Robinia_pseudoacacia	2006	2.266	3.089143866	7	20	NA	NA	NA	between 1 & 6	35.05108484	-83.43410836
CWT	CWT_118	CWT_118	Robinia_pseudoacacia	2007	2.266	0	0	20	NA	NA	NA	between 1 & 6	35.05108484	-83.43410836
CWT	CWT_118	CWT_118	Robinia_pseudoacacia	2008	2.266	46.33715799	105	20	NA	NA	NA	between 1 & 6	35.05108484	-83.43410836
CWT	CWT_118	CWT_118	Robinia_pseudoacacia	2009	2.266	0	0	20	NA	NA	NA	between 1 & 6	35.05108484	-83.43410836
CWT	CWT_118	CWT_118	Robinia_pseudoacacia	2010	2.266	0	0	20	NA	NA	NA	between 1 & 6	35.05108484	-83.43410836
CWT	CWT_118	CWT_118	Robinia_pseudoacacia	2011	2.266	0	0	20	NA	NA	NA	between 1 & 6	35.05108484	-83.43410836
CWT	CWT_118	CWT_118	Robinia_pseudoacacia	2012	2.266	0	0	20	NA	NA	NA	between 1 & 6	35.05108484	-83.43410836
CWT	CWT_118	CWT_118	Robinia_pseudoacacia	2013	2.266	0	0	20	NA	NA	NA	between 1 & 6	35.05108484	-83.43410836
CWT	CWT_118	CWT_118	Robinia_pseudoacacia	2014	2.266	0	0	20	NA	NA	NA	between 1 & 6	35.05108484	-83.43410836
CWT	CWT_118	CWT_118	Robinia_pseudoacacia	2015	2.266	0	0	20	NA	NA	NA	between 1 & 6	35.05108484	-83.43410836
CWT	CWT_118	CWT_118	Robinia_pseudoacacia	2016	2.266	20.30008826	46	20	NA	NA	NA	between 1 & 6	35.05108484	-83.43410836
CWT	CWT_118	CWT_118	Robinia_pseudoacacia	2017	2.266	0	0	20	NA	NA	NA	between 1 & 6	35.05108484	-83.43410836
CWT	CWT_118	CWT_118	Robinia_pseudoacacia	2018	2.266	0	0	20	NA	NA	NA	between 1 & 6	35.05108484	-83.43410836
CWT	CWT_218	CWT_218	Acer_rubrum	1991	2.1527	0	0	19	NA	NA	NA	between 1 & 6	35.04834225	-83.43426043
CWT	CWT_218	CWT_218	Acer_rubrum	1992	2.266	1.3239188	3	20	NA	NA	NA	between 1 & 6	35.04834225	-83.43426043
CWT	CWT_218	CWT_218	Acer_rubrum	1993	2.266	61.34157105	139	20	NA	NA	NA	between 1 & 6	35.04834225	-83.43426043
CWT	CWT_218	CWT_218	Acer_rubrum	1994	2.266	88.26125331	200	20	NA	NA	NA	between 1 & 6	35.04834225	-83.43426043
CWT	CWT_218	CWT_218	Acer_rubrum	1995	2.266	151.8093557	344	20	NA	NA	NA	between 1 & 6	35.04834225	-83.43426043
CWT	CWT_218	CWT_218	Acer_rubrum	1996	2.266	2.647837599	6	20	NA	NA	NA	between 1 & 6	35.04834225	-83.43426043
CWT	CWT_218	CWT_218	Acer_rubrum	1997	2.266	285.5251545	647	20	NA	NA	NA	between 1 & 6	35.04834225	-83.43426043
CWT	CWT_218	CWT_218	Acer_rubrum	1998	2.266	120.0353045	272	20	NA	NA	NA	between 1 & 6	35.04834225	-83.43426043
CWT	CWT_218	CWT_218	Acer_rubrum	1999	2.8325	132.39188	375	25	NA	NA	NA	between 1 & 6	35.04834225	-83.43426043
CWT	CWT_218	CWT_218	Acer_rubrum	2000	2.8325	98.14651368	278	25	NA	NA	NA	between 1 & 6	35.04834225	-83.43426043
CWT	CWT_218	CWT_218	Acer_rubrum	2001	2.8325	38.48190644	109	25	NA	NA	NA	between 1 & 6	35.04834225	-83.43426043
CWT	CWT_218	CWT_218	Acer_rubrum	2002	2.8325	83.67166814	237	25	NA	NA	NA	between 1 & 6	35.04834225	-83.43426043
CWT	CWT_218	CWT_218	Acer_rubrum	2003	2.8325	28.59664607	81	25	NA	NA	NA	between 1 & 6	35.04834225	-83.43426043
CWT	CWT_218	CWT_218	Acer_rubrum	2004	2.8325	114.7396293	325	25	NA	NA	NA	between 1 & 6	35.04834225	-83.43426043
CWT	CWT_218	CWT_218	Acer_rubrum	2005	2.8325	105.913504	300	25	NA	NA	NA	between 1 & 6	35.04834225	-83.43426043
CWT	CWT_218	CWT_218	Acer_rubrum	2006	2.8325	151.1032657	428	25	NA	NA	NA	between 1 & 6	35.04834225	-83.43426043
CWT	CWT_218	CWT_218	Acer_rubrum	2007	2.266	135.0397176	306	20	NA	NA	NA	between 1 & 6	35.04834225	-83.43426043
CWT	CWT_218	CWT_218	Acer_rubrum	2008	2.266	236.9814651	537	20	NA	NA	NA	between 1 & 6	35.04834225	-83.43426043
CWT	CWT_218	CWT_218	Acer_rubrum	2009	2.266	41.48278906	94	20	NA	NA	NA	between 1 & 6	35.04834225	-83.43426043
CWT	CWT_218	CWT_218	Acer_rubrum	2010	2.266	166.3724625	377	20	NA	NA	NA	between 1 & 6	35.04834225	-83.43426043
CWT	CWT_218	CWT_218	Acer_rubrum	2011	2.266	89.58517211	203	20	NA	NA	NA	between 1 & 6	35.04834225	-83.43426043
CWT	CWT_218	CWT_218	Acer_rubrum	2012	2.266	90.02647838	204	20	NA	NA	NA	between 1 & 6	35.04834225	-83.43426043
CWT	CWT_218	CWT_218	Acer_rubrum	2013	2.266	24.27184466	55	20	NA	NA	NA	between 1 & 6	35.04834225	-83.43426043
CWT	CWT_218	CWT_218	Acer_rubrum	2014	2.266	18.97616946	43	20	NA	NA	NA	between 1 & 6	35.04834225	-83.43426043
CWT	CWT_218	CWT_218	Acer_rubrum	2015	2.266	114.7396293	260	20	NA	NA	NA	between 1 & 6	35.04834225	-83.43426043
CWT	CWT_218	CWT_218	Acer_rubrum	2016	2.266	173.874669	394	20	NA	NA	NA	between 1 & 6	35.04834225	-83.43426043
CWT	CWT_218	CWT_218	Acer_rubrum	2017	2.1527	45.05969248	97	19	NA	NA	NA	between 1 & 6	35.04834225	-83.43426043
CWT	CWT_218	CWT_218	Acer_rubrum	2018	2.266	26.03706973	59	20	NA	NA	NA	between 1 & 6	35.04834225	-83.43426043
CWT	CWT_218	CWT_218	Acer_rubrum	2019	2.266	125.3309797	284	20	NA	NA	NA	between 1 & 6	35.04834225	-83.43426043
CWT	CWT_218	CWT_218	Cornus_florida	1991	2.266	0	0	20	NA	NA	NA	between 1 & 6	35.04834225	-83.43426043
CWT	CWT_218	CWT_218	Cornus_florida	1992	2.266	0	0	20	NA	NA	NA	between 1 & 6	35.04834225	-83.43426043
CWT	CWT_218	CWT_218	Cornus_florida	1993	2.266	0	0	20	NA	NA	NA	between 1 & 6	35.04834225	-83.43426043
CWT	CWT_218	CWT_218	Cornus_florida	1994	2.266	1.3239188	3	20	NA	NA	NA	between 1 & 6	35.04834225	-83.43426043
CWT	CWT_218	CWT_218	Cornus_florida	1995	2.266	0.882612533	2	20	NA	NA	NA	between 1 & 6	35.04834225	-83.43426043
CWT	CWT_218	CWT_218	Cornus_florida	1996	2.266	0.882612533	2	20	NA	NA	NA	between 1 & 6	35.04834225	-83.43426043
CWT	CWT_218	CWT_218	Cornus_florida	1997	2.266	1.3239188	3	20	NA	NA	NA	between 1 & 6	35.04834225	-83.43426043
CWT	CWT_218	CWT_218	Cornus_florida	1998	2.266	0	0	20	NA	NA	NA	between 1 & 6	35.04834225	-83.43426043
CWT	CWT_218	CWT_218	Cornus_florida	1999	2.8325	0	0	25	NA	NA	NA	between 1 & 6	35.04834225	-83.43426043
CWT	CWT_218	CWT_218	Cornus_florida	2000	2.8325	0	0	25	NA	NA	NA	between 1 & 6	35.04834225	-83.43426043
CWT	CWT_218	CWT_218	Cornus_florida	2001	2.8325	0	0	25	NA	NA	NA	between 1 & 6	35.04834225	-83.43426043
CWT	CWT_218	CWT_218	Cornus_florida	2002	2.8325	0	0	25	NA	NA	NA	between 1 & 6	35.04834225	-83.43426043
CWT	CWT_218	CWT_218	Cornus_florida	2003	2.8325	0.353045013	1	25	NA	NA	NA	between 1 & 6	35.04834225	-83.43426043
CWT	CWT_218	CWT_218	Cornus_florida	2004	2.8325	0.353045013	1	25	NA	NA	NA	between 1 & 6	35.04834225	-83.43426043
CWT	CWT_218	CWT_218	Cornus_florida	2005	2.8325	0.353045013	1	25	NA	NA	NA	between 1 & 6	35.04834225	-83.43426043
CWT	CWT_218	CWT_218	Cornus_florida	2006	2.8325	0	0	25	NA	NA	NA	between 1 & 6	35.04834225	-83.43426043
CWT	CWT_218	CWT_218	Cornus_florida	2007	2.266	0	0	20	NA	NA	NA	between 1 & 6	35.04834225	-83.43426043
CWT	CWT_218	CWT_218	Cornus_florida	2008	2.266	0.441306267	1	20	NA	NA	NA	between 1 & 6	35.04834225	-83.43426043
CWT	CWT_218	CWT_218	Cornus_florida	2009	2.266	0	0	20	NA	NA	NA	between 1 & 6	35.04834225	-83.43426043
CWT	CWT_218	CWT_218	Cornus_florida	2010	2.266	0.441306267	1	20	NA	NA	NA	between 1 & 6	35.04834225	-83.43426043
CWT	CWT_218	CWT_218	Cornus_florida	2011	2.266	0	0	20	NA	NA	NA	between 1 & 6	35.04834225	-83.43426043
CWT	CWT_218	CWT_218	Cornus_florida	2012	2.266	0	0	20	NA	NA	NA	between 1 & 6	35.04834225	-83.43426043
CWT	CWT_218	CWT_218	Cornus_florida	2013	2.266	0	0	20	NA	NA	NA	between 1 & 6	35.04834225	-83.43426043
CWT	CWT_218	CWT_218	Cornus_florida	2014	2.266	0	0	20	NA	NA	NA	between 1 & 6	35.04834225	-83.43426043
CWT	CWT_218	CWT_218	Cornus_florida	2015	2.266	0	0	20	NA	NA	NA	between 1 & 6	35.04834225	-83.43426043
CWT	CWT_218	CWT_218	Cornus_florida	2016	2.266	0	0	20	NA	NA	NA	between 1 & 6	35.04834225	-83.43426043
CWT	CWT_218	CWT_218	Cornus_florida	2017	2.266	0	0	20	NA	NA	NA	between 1 & 6	35.04834225	-83.43426043
CWT	CWT_218	CWT_218	Cornus_florida	2018	2.266	0	0	20	NA	NA	NA	between 1 & 6	35.04834225	-83.43426043
CWT	CWT_218	CWT_218	Fraxinus_americana	1991	2.266	0	0	20	NA	NA	NA	between 1 & 6	35.04834225	-83.43426043
CWT	CWT_218	CWT_218	Fraxinus_americana	1992	2.266	0	0	20	NA	NA	NA	between 1 & 6	35.04834225	-83.43426043
CWT	CWT_218	CWT_218	Fraxinus_americana	1993	2.266	0	0	20	NA	NA	NA	between 1 & 6	35.04834225	-83.43426043
CWT	CWT_218	CWT_218	Fraxinus_americana	1994	2.266	0	0	20	NA	NA	NA	between 1 & 6	35.04834225	-83.43426043
CWT	CWT_218	CWT_218	Fraxinus_americana	1995	2.266	0.441306267	1	20	NA	NA	NA	between 1 & 6	35.04834225	-83.43426043
CWT	CWT_218	CWT_218	Fraxinus_americana	1996	2.266	0	0	20	NA	NA	NA	between 1 & 6	35.04834225	-83.43426043
CWT	CWT_218	CWT_218	Fraxinus_americana	1997	2.266	0	0	20	NA	NA	NA	between 1 & 6	35.04834225	-83.43426043
CWT	CWT_218	CWT_218	Fraxinus_americana	1998	2.266	0	0	20	NA	NA	NA	between 1 & 6	35.04834225	-83.43426043
CWT	CWT_218	CWT_218	Fraxinus_americana	1999	2.8325	0	0	25	NA	NA	NA	between 1 & 6	35.04834225	-83.43426043
CWT	CWT_218	CWT_218	Fraxinus_americana	2000	2.8325	0.353045013	1	25	NA	NA	NA	between 1 & 6	35.04834225	-83.43426043
CWT	CWT_218	CWT_218	Fraxinus_americana	2001	2.8325	4.236540159	12	25	NA	NA	NA	between 1 & 6	35.04834225	-83.43426043
CWT	CWT_218	CWT_218	Fraxinus_americana	2002	2.8325	0.353045013	1	25	NA	NA	NA	between 1 & 6	35.04834225	-83.43426043
CWT	CWT_218	CWT_218	Fraxinus_americana	2003	2.8325	1.05913504	3	25	NA	NA	NA	between 1 & 6	35.04834225	-83.43426043
CWT	CWT_218	CWT_218	Fraxinus_americana	2004	2.8325	0	0	25	NA	NA	NA	between 1 & 6	35.04834225	-83.43426043
CWT	CWT_218	CWT_218	Fraxinus_americana	2005	2.8325	4.589585172	13	25	NA	NA	NA	between 1 & 6	35.04834225	-83.43426043
CWT	CWT_218	CWT_218	Fraxinus_americana	2006	2.8325	0	0	25	NA	NA	NA	between 1 & 6	35.04834225	-83.43426043
CWT	CWT_218	CWT_218	Fraxinus_americana	2007	2.266	0	0	20	NA	NA	NA	between 1 & 6	35.04834225	-83.43426043
CWT	CWT_218	CWT_218	Fraxinus_americana	2008	2.266	5.295675199	12	20	NA	NA	NA	between 1 & 6	35.04834225	-83.43426043
CWT	CWT_218	CWT_218	Fraxinus_americana	2009	2.266	4.854368932	11	20	NA	NA	NA	between 1 & 6	35.04834225	-83.43426043
CWT	CWT_218	CWT_218	Fraxinus_americana	2010	2.266	0	0	20	NA	NA	NA	between 1 & 6	35.04834225	-83.43426043
CWT	CWT_218	CWT_218	Fraxinus_americana	2011	2.266	0	0	20	NA	NA	NA	between 1 & 6	35.04834225	-83.43426043
CWT	CWT_218	CWT_218	Fraxinus_americana	2012	2.266	3.089143866	7	20	NA	NA	NA	between 1 & 6	35.04834225	-83.43426043
CWT	CWT_218	CWT_218	Fraxinus_americana	2013	2.266	1.3239188	3	20	NA	NA	NA	between 1 & 6	35.04834225	-83.43426043
CWT	CWT_218	CWT_218	Fraxinus_americana	2014	2.266	0	0	20	NA	NA	NA	between 1 & 6	35.04834225	-83.43426043
CWT	CWT_218	CWT_218	Fraxinus_americana	2015	2.266	0	0	20	NA	NA	NA	between 1 & 6	35.04834225	-83.43426043
CWT	CWT_218	CWT_218	Fraxinus_americana	2016	2.266	0	0	20	NA	NA	NA	between 1 & 6	35.04834225	-83.43426043
CWT	CWT_218	CWT_218	Fraxinus_americana	2017	2.266	3.530450132	8	20	NA	NA	NA	between 1 & 6	35.04834225	-83.43426043
CWT	CWT_218	CWT_218	Fraxinus_americana	2018	2.266	0.441306267	1	20	NA	NA	NA	between 1 & 6	35.04834225	-83.43426043
CWT	CWT_218	CWT_218	Liriodendron_tulipifera	1991	2.266	0.882612533	2	20	NA	NA	NA	between 1 & 6	35.04834225	-83.43426043
CWT	CWT_218	CWT_218	Liriodendron_tulipifera	1992	2.266	184.9073257	419	20	NA	NA	NA	between 1 & 6	35.04834225	-83.43426043
CWT	CWT_218	CWT_218	Liriodendron_tulipifera	1993	2.266	501.3239188	1136	20	NA	NA	NA	between 1 & 6	35.04834225	-83.43426043
CWT	CWT_218	CWT_218	Liriodendron_tulipifera	1994	2.266	229.9205649	521	20	NA	NA	NA	between 1 & 6	35.04834225	-83.43426043
CWT	CWT_218	CWT_218	Liriodendron_tulipifera	1995	2.266	302.7360989	686	20	NA	NA	NA	between 1 & 6	35.04834225	-83.43426043
CWT	CWT_218	CWT_218	Liriodendron_tulipifera	1996	2.266	621.3592233	1408	20	NA	NA	NA	between 1 & 6	35.04834225	-83.43426043
CWT	CWT_218	CWT_218	Liriodendron_tulipifera	1997	2.266	1046.778464	2372	20	NA	NA	NA	between 1 & 6	35.04834225	-83.43426043
CWT	CWT_218	CWT_218	Liriodendron_tulipifera	1998	2.266	559.576346	1268	20	NA	NA	NA	between 1 & 6	35.04834225	-83.43426043
CWT	CWT_218	CWT_218	Liriodendron_tulipifera	1999	2.8325	741.7475728	2101	25	NA	NA	NA	between 1 & 6	35.04834225	-83.43426043
CWT	CWT_218	CWT_218	Liriodendron_tulipifera	2000	2.8325	575.8164166	1631	25	NA	NA	NA	between 1 & 6	35.04834225	-83.43426043
CWT	CWT_218	CWT_218	Liriodendron_tulipifera	2001	2.8325	670.7855252	1900	25	NA	NA	NA	between 1 & 6	35.04834225	-83.43426043
CWT	CWT_218	CWT_218	Liriodendron_tulipifera	2002	2.8325	193.4686673	548	25	NA	NA	NA	between 1 & 6	35.04834225	-83.43426043
CWT	CWT_218	CWT_218	Liriodendron_tulipifera	2003	2.8325	145.8075905	413	25	NA	NA	NA	between 1 & 6	35.04834225	-83.43426043
CWT	CWT_218	CWT_218	Liriodendron_tulipifera	2004	2.8325	164.5189762	466	25	NA	NA	NA	between 1 & 6	35.04834225	-83.43426043
CWT	CWT_218	CWT_218	Liriodendron_tulipifera	2005	2.8325	203.3539276	576	25	NA	NA	NA	between 1 & 6	35.04834225	-83.43426043
CWT	CWT_218	CWT_218	Liriodendron_tulipifera	2006	2.8325	346.690203	982	25	NA	NA	NA	between 1 & 6	35.04834225	-83.43426043
CWT	CWT_218	CWT_218	Liriodendron_tulipifera	2007	2.266	9.708737864	22	20	NA	NA	NA	between 1 & 6	35.04834225	-83.43426043
CWT	CWT_218	CWT_218	Liriodendron_tulipifera	2008	2.266	237.4227714	538	20	NA	NA	NA	between 1 & 6	35.04834225	-83.43426043
CWT	CWT_218	CWT_218	Liriodendron_tulipifera	2009	2.266	1350.397176	3060	20	NA	NA	NA	between 1 & 6	35.04834225	-83.43426043
CWT	CWT_218	CWT_218	Liriodendron_tulipifera	2010	2.266	620.0353045	1405	20	NA	NA	NA	between 1 & 6	35.04834225	-83.43426043
CWT	CWT_218	CWT_218	Liriodendron_tulipifera	2011	2.266	673.874669	1527	20	NA	NA	NA	between 1 & 6	35.04834225	-83.43426043
CWT	CWT_218	CWT_218	Liriodendron_tulipifera	2012	2.266	108.5613416	246	20	NA	NA	NA	between 1 & 6	35.04834225	-83.43426043
CWT	CWT_218	CWT_218	Liriodendron_tulipifera	2013	2.266	740.9532215	1679	20	NA	NA	NA	between 1 & 6	35.04834225	-83.43426043
CWT	CWT_218	CWT_218	Liriodendron_tulipifera	2014	2.266	671.6681377	1522	20	NA	NA	NA	between 1 & 6	35.04834225	-83.43426043
CWT	CWT_218	CWT_218	Liriodendron_tulipifera	2015	2.266	972.1977052	2203	20	NA	NA	NA	between 1 & 6	35.04834225	-83.43426043
CWT	CWT_218	CWT_218	Liriodendron_tulipifera	2016	2.266	1072.374228	2430	20	NA	NA	NA	between 1 & 6	35.04834225	-83.43426043
CWT	CWT_218	CWT_218	Liriodendron_tulipifera	2017	2.266	600.6178288	1361	20	NA	NA	NA	between 1 & 6	35.04834225	-83.43426043
CWT	CWT_218	CWT_218	Liriodendron_tulipifera	2018	2.266	522.0653133	1183	20	NA	NA	NA	between 1 & 6	35.04834225	-83.43426043
CWT	CWT_218	CWT_218	Nyssa_sylvatica	1991	2.266	0	0	20	NA	NA	NA	between 1 & 6	35.04834225	-83.43426043
CWT	CWT_218	CWT_218	Nyssa_sylvatica	1992	2.266	0	0	20	NA	NA	NA	between 1 & 6	35.04834225	-83.43426043
CWT	CWT_218	CWT_218	Nyssa_sylvatica	1993	2.266	0	0	20	NA	NA	NA	between 1 & 6	35.04834225	-83.43426043
CWT	CWT_218	CWT_218	Nyssa_sylvatica	1994	2.266	0	0	20	NA	NA	NA	between 1 & 6	35.04834225	-83.43426043
CWT	CWT_218	CWT_218	Nyssa_sylvatica	1995	2.266	0	0	20	NA	NA	NA	between 1 & 6	35.04834225	-83.43426043
CWT	CWT_218	CWT_218	Nyssa_sylvatica	1996	2.266	0	0	20	NA	NA	NA	between 1 & 6	35.04834225	-83.43426043
CWT	CWT_218	CWT_218	Nyssa_sylvatica	1997	2.266	1.3239188	3	20	NA	NA	NA	between 1 & 6	35.04834225	-83.43426043
CWT	CWT_218	CWT_218	Nyssa_sylvatica	1998	2.266	0	0	20	NA	NA	NA	between 1 & 6	35.04834225	-83.43426043
CWT	CWT_218	CWT_218	Nyssa_sylvatica	1999	2.8325	0	0	25	NA	NA	NA	between 1 & 6	35.04834225	-83.43426043
CWT	CWT_218	CWT_218	Nyssa_sylvatica	2000	2.8325	14.82789056	42	25	NA	NA	NA	between 1 & 6	35.04834225	-83.43426043
CWT	CWT_218	CWT_218	Nyssa_sylvatica	2001	2.8325	0.706090026	2	25	NA	NA	NA	between 1 & 6	35.04834225	-83.43426043
CWT	CWT_218	CWT_218	Nyssa_sylvatica	2002	2.8325	0	0	25	NA	NA	NA	between 1 & 6	35.04834225	-83.43426043
CWT	CWT_218	CWT_218	Nyssa_sylvatica	2003	2.8325	0.706090026	2	25	NA	NA	NA	between 1 & 6	35.04834225	-83.43426043
CWT	CWT_218	CWT_218	Nyssa_sylvatica	2004	2.8325	0	0	25	NA	NA	NA	between 1 & 6	35.04834225	-83.43426043
CWT	CWT_218	CWT_218	Nyssa_sylvatica	2005	2.8325	2.471315093	7	25	NA	NA	NA	between 1 & 6	35.04834225	-83.43426043
CWT	CWT_218	CWT_218	Nyssa_sylvatica	2006	2.8325	0.706090026	2	25	NA	NA	NA	between 1 & 6	35.04834225	-83.43426043
CWT	CWT_218	CWT_218	Nyssa_sylvatica	2007	2.266	0	0	20	NA	NA	NA	between 1 & 6	35.04834225	-83.43426043
CWT	CWT_218	CWT_218	Nyssa_sylvatica	2008	2.266	0.882612533	2	20	NA	NA	NA	between 1 & 6	35.04834225	-83.43426043
CWT	CWT_218	CWT_218	Nyssa_sylvatica	2009	2.266	1.3239188	3	20	NA	NA	NA	between 1 & 6	35.04834225	-83.43426043
CWT	CWT_218	CWT_218	Nyssa_sylvatica	2010	2.266	0	0	20	NA	NA	NA	between 1 & 6	35.04834225	-83.43426043
CWT	CWT_218	CWT_218	Nyssa_sylvatica	2011	2.266	0.441306267	1	20	NA	NA	NA	between 1 & 6	35.04834225	-83.43426043
CWT	CWT_218	CWT_218	Nyssa_sylvatica	2012	2.266	7.060900265	16	20	NA	NA	NA	between 1 & 6	35.04834225	-83.43426043
CWT	CWT_218	CWT_218	Nyssa_sylvatica	2013	2.266	0.441306267	1	20	NA	NA	NA	between 1 & 6	35.04834225	-83.43426043
CWT	CWT_218	CWT_218	Nyssa_sylvatica	2014	2.266	2.647837599	6	20	NA	NA	NA	between 1 & 6	35.04834225	-83.43426043
CWT	CWT_218	CWT_218	Nyssa_sylvatica	2015	2.266	0.441306267	1	20	NA	NA	NA	between 1 & 6	35.04834225	-83.43426043
CWT	CWT_218	CWT_218	Nyssa_sylvatica	2016	2.266	0	0	20	NA	NA	NA	between 1 & 6	35.04834225	-83.43426043
CWT	CWT_218	CWT_218	Nyssa_sylvatica	2017	2.266	0.441306267	1	20	NA	NA	NA	between 1 & 6	35.04834225	-83.43426043
CWT	CWT_218	CWT_218	Nyssa_sylvatica	2018	2.266	0.441306267	1	20	NA	NA	NA	between 1 & 6	35.04834225	-83.43426043
CWT	CWT_218	CWT_218	Oxydendrum_arboreum	1991	2.266	0	0	20	NA	NA	NA	between 1 & 6	35.04834225	-83.43426043
CWT	CWT_218	CWT_218	Oxydendrum_arboreum	1992	2.266	0	0	20	NA	NA	NA	between 1 & 6	35.04834225	-83.43426043
CWT	CWT_218	CWT_218	Oxydendrum_arboreum	1993	2.266	0	0	20	NA	NA	NA	between 1 & 6	35.04834225	-83.43426043
CWT	CWT_218	CWT_218	Oxydendrum_arboreum	1994	2.266	0.441306267	1	20	NA	NA	NA	between 1 & 6	35.04834225	-83.43426043
CWT	CWT_218	CWT_218	Oxydendrum_arboreum	1995	2.266	0.882612533	2	20	NA	NA	NA	between 1 & 6	35.04834225	-83.43426043
CWT	CWT_218	CWT_218	Oxydendrum_arboreum	1996	2.266	4.854368932	11	20	NA	NA	NA	between 1 & 6	35.04834225	-83.43426043
CWT	CWT_218	CWT_218	Oxydendrum_arboreum	1997	2.266	3.089143866	7	20	NA	NA	NA	between 1 & 6	35.04834225	-83.43426043
CWT	CWT_218	CWT_218	Oxydendrum_arboreum	1998	2.266	3.089143866	7	20	NA	NA	NA	between 1 & 6	35.04834225	-83.43426043
CWT	CWT_218	CWT_218	Oxydendrum_arboreum	1999	2.8325	21.18270079	60	25	NA	NA	NA	between 1 & 6	35.04834225	-83.43426043
CWT	CWT_218	CWT_218	Oxydendrum_arboreum	2000	2.8325	4.236540159	12	25	NA	NA	NA	between 1 & 6	35.04834225	-83.43426043
CWT	CWT_218	CWT_218	Oxydendrum_arboreum	2001	2.8325	8.826125331	25	25	NA	NA	NA	between 1 & 6	35.04834225	-83.43426043
CWT	CWT_218	CWT_218	Oxydendrum_arboreum	2002	2.8325	3.883495146	11	25	NA	NA	NA	between 1 & 6	35.04834225	-83.43426043
CWT	CWT_218	CWT_218	Oxydendrum_arboreum	2003	2.8325	2.118270079	6	25	NA	NA	NA	between 1 & 6	35.04834225	-83.43426043
CWT	CWT_218	CWT_218	Oxydendrum_arboreum	2004	2.8325	37.06972639	105	25	NA	NA	NA	between 1 & 6	35.04834225	-83.43426043
CWT	CWT_218	CWT_218	Oxydendrum_arboreum	2005	2.8325	1.05913504	3	25	NA	NA	NA	between 1 & 6	35.04834225	-83.43426043
CWT	CWT_218	CWT_218	Oxydendrum_arboreum	2006	2.8325	13.76875552	39	25	NA	NA	NA	between 1 & 6	35.04834225	-83.43426043
CWT	CWT_218	CWT_218	Oxydendrum_arboreum	2007	2.266	1.765225066	4	20	NA	NA	NA	between 1 & 6	35.04834225	-83.43426043
CWT	CWT_218	CWT_218	Oxydendrum_arboreum	2008	2.266	4.413062665	10	20	NA	NA	NA	between 1 & 6	35.04834225	-83.43426043
CWT	CWT_218	CWT_218	Oxydendrum_arboreum	2009	2.266	1.3239188	3	20	NA	NA	NA	between 1 & 6	35.04834225	-83.43426043
CWT	CWT_218	CWT_218	Oxydendrum_arboreum	2010	2.266	0.882612533	2	20	NA	NA	NA	between 1 & 6	35.04834225	-83.43426043
CWT	CWT_218	CWT_218	Oxydendrum_arboreum	2011	2.266	28.68490733	65	20	NA	NA	NA	between 1 & 6	35.04834225	-83.43426043
CWT	CWT_218	CWT_218	Oxydendrum_arboreum	2012	2.266	0	0	20	NA	NA	NA	between 1 & 6	35.04834225	-83.43426043
CWT	CWT_218	CWT_218	Oxydendrum_arboreum	2013	2.266	0	0	20	NA	NA	NA	between 1 & 6	35.04834225	-83.43426043
CWT	CWT_218	CWT_218	Oxydendrum_arboreum	2014	2.266	2.206531333	5	20	NA	NA	NA	between 1 & 6	35.04834225	-83.43426043
CWT	CWT_218	CWT_218	Oxydendrum_arboreum	2015	2.266	0	0	20	NA	NA	NA	between 1 & 6	35.04834225	-83.43426043
CWT	CWT_218	CWT_218	Oxydendrum_arboreum	2016	2.266	0	0	20	NA	NA	NA	between 1 & 6	35.04834225	-83.43426043
CWT	CWT_218	CWT_218	Oxydendrum_arboreum	2017	2.266	1.3239188	3	20	NA	NA	NA	between 1 & 6	35.04834225	-83.43426043
CWT	CWT_218	CWT_218	Oxydendrum_arboreum	2018	2.266	0	0	20	NA	NA	NA	between 1 & 6	35.04834225	-83.43426043
CWT	CWT_218	CWT_218	Rhododendron_maximum	1991	2.266	0	0	20	NA	NA	NA	between 1 & 6	35.04834225	-83.43426043
CWT	CWT_218	CWT_218	Rhododendron_maximum	1992	2.266	6.619593998	15	20	NA	NA	NA	between 1 & 6	35.04834225	-83.43426043
CWT	CWT_218	CWT_218	Rhododendron_maximum	1993	2.266	6.619593998	15	20	NA	NA	NA	between 1 & 6	35.04834225	-83.43426043
CWT	CWT_218	CWT_218	Rhododendron_maximum	1994	2.266	15.00441306	34	20	NA	NA	NA	between 1 & 6	35.04834225	-83.43426043
CWT	CWT_218	CWT_218	Rhododendron_maximum	1995	2.266	28.68490733	65	20	NA	NA	NA	between 1 & 6	35.04834225	-83.43426043
CWT	CWT_218	CWT_218	Rhododendron_maximum	1996	2.266	348.1906443	789	20	NA	NA	NA	between 1 & 6	35.04834225	-83.43426043
CWT	CWT_218	CWT_218	Rhododendron_maximum	1997	2.266	7.060900265	16	20	NA	NA	NA	between 1 & 6	35.04834225	-83.43426043
CWT	CWT_218	CWT_218	Rhododendron_maximum	1998	2.266	3.971756399	9	20	NA	NA	NA	between 1 & 6	35.04834225	-83.43426043
CWT	CWT_218	CWT_218	Rhododendron_maximum	1999	2.8325	13.4157105	38	25	NA	NA	NA	between 1 & 6	35.04834225	-83.43426043
CWT	CWT_218	CWT_218	Rhododendron_maximum	2000	2.8325	27.18446602	77	25	NA	NA	NA	between 1 & 6	35.04834225	-83.43426043
CWT	CWT_218	CWT_218	Rhododendron_maximum	2001	2.8325	2.824360106	8	25	NA	NA	NA	between 1 & 6	35.04834225	-83.43426043
CWT	CWT_218	CWT_218	Rhododendron_maximum	2002	2.8325	6.001765225	17	25	NA	NA	NA	between 1 & 6	35.04834225	-83.43426043
CWT	CWT_218	CWT_218	Rhododendron_maximum	2003	2.8325	4.236540159	12	25	NA	NA	NA	between 1 & 6	35.04834225	-83.43426043
CWT	CWT_218	CWT_218	Rhododendron_maximum	2004	2.8325	11.29744042	32	25	NA	NA	NA	between 1 & 6	35.04834225	-83.43426043
CWT	CWT_218	CWT_218	Rhododendron_maximum	2005	2.8325	5.648720212	16	25	NA	NA	NA	between 1 & 6	35.04834225	-83.43426043
CWT	CWT_218	CWT_218	Rhododendron_maximum	2006	2.8325	3.883495146	11	25	NA	NA	NA	between 1 & 6	35.04834225	-83.43426043
CWT	CWT_218	CWT_218	Rhododendron_maximum	2007	2.266	8.384819064	19	20	NA	NA	NA	between 1 & 6	35.04834225	-83.43426043
CWT	CWT_218	CWT_218	Rhododendron_maximum	2008	2.266	6.619593998	15	20	NA	NA	NA	between 1 & 6	35.04834225	-83.43426043
CWT	CWT_218	CWT_218	Rhododendron_maximum	2009	2.266	4.413062665	10	20	NA	NA	NA	between 1 & 6	35.04834225	-83.43426043
CWT	CWT_218	CWT_218	Rhododendron_maximum	2010	2.266	0	0	20	NA	NA	NA	between 1 & 6	35.04834225	-83.43426043
CWT	CWT_218	CWT_218	Rhododendron_maximum	2011	2.266	3.530450132	8	20	NA	NA	NA	between 1 & 6	35.04834225	-83.43426043
CWT	CWT_218	CWT_218	Rhododendron_maximum	2012	2.266	0	0	20	NA	NA	NA	between 1 & 6	35.04834225	-83.43426043
CWT	CWT_218	CWT_218	Rhododendron_maximum	2013	2.266	0.882612533	2	20	NA	NA	NA	between 1 & 6	35.04834225	-83.43426043
CWT	CWT_218	CWT_218	Rhododendron_maximum	2014	2.266	3.971756399	9	20	NA	NA	NA	between 1 & 6	35.04834225	-83.43426043
CWT	CWT_218	CWT_218	Rhododendron_maximum	2015	2.266	3.971756399	9	20	NA	NA	NA	between 1 & 6	35.04834225	-83.43426043
CWT	CWT_218	CWT_218	Rhododendron_maximum	2016	2.266	0	0	20	NA	NA	NA	between 1 & 6	35.04834225	-83.43426043
CWT	CWT_218	CWT_218	Rhododendron_maximum	2017	2.266	3.089143866	7	20	NA	NA	NA	between 1 & 6	35.04834225	-83.43426043
CWT	CWT_218	CWT_218	Rhododendron_maximum	2018	2.266	1.765225066	4	20	NA	NA	NA	between 1 & 6	35.04834225	-83.43426043
CWT	CWT_218	CWT_218	Tilia_americana	1991	2.266	3.971756399	9	20	NA	NA	NA	between 1 & 6	35.04834225	-83.43426043
CWT	CWT_218	CWT_218	Tilia_americana	1992	2.266	14.12180053	32	20	NA	NA	NA	between 1 & 6	35.04834225	-83.43426043
CWT	CWT_218	CWT_218	Tilia_americana	1993	2.266	38.83495146	88	20	NA	NA	NA	between 1 & 6	35.04834225	-83.43426043
CWT	CWT_218	CWT_218	Tilia_americana	1994	2.266	4.854368932	11	20	NA	NA	NA	between 1 & 6	35.04834225	-83.43426043
CWT	CWT_218	CWT_218	Tilia_americana	1995	2.266	22.50661959	51	20	NA	NA	NA	between 1 & 6	35.04834225	-83.43426043
CWT	CWT_218	CWT_218	Tilia_americana	1996	2.266	45.01323919	102	20	NA	NA	NA	between 1 & 6	35.04834225	-83.43426043
CWT	CWT_218	CWT_218	Tilia_americana	1997	2.266	0.441306267	1	20	NA	NA	NA	between 1 & 6	35.04834225	-83.43426043
CWT	CWT_218	CWT_218	Tilia_americana	1998	2.266	27.80229479	63	20	NA	NA	NA	between 1 & 6	35.04834225	-83.43426043
CWT	CWT_218	CWT_218	Tilia_americana	1999	2.8325	14.12180053	40	25	NA	NA	NA	between 1 & 6	35.04834225	-83.43426043
CWT	CWT_218	CWT_218	Tilia_americana	2000	2.8325	11.65048544	33	25	NA	NA	NA	between 1 & 6	35.04834225	-83.43426043
CWT	CWT_218	CWT_218	Tilia_americana	2001	2.8325	10.94439541	31	25	NA	NA	NA	between 1 & 6	35.04834225	-83.43426043
CWT	CWT_218	CWT_218	Tilia_americana	2002	2.8325	0	0	25	NA	NA	NA	between 1 & 6	35.04834225	-83.43426043
CWT	CWT_218	CWT_218	Tilia_americana	2003	2.8325	27.18446602	77	25	NA	NA	NA	between 1 & 6	35.04834225	-83.43426043
CWT	CWT_218	CWT_218	Tilia_americana	2004	2.8325	18.00529568	51	25	NA	NA	NA	between 1 & 6	35.04834225	-83.43426043
CWT	CWT_218	CWT_218	Tilia_americana	2005	2.8325	0	0	25	NA	NA	NA	between 1 & 6	35.04834225	-83.43426043
CWT	CWT_218	CWT_218	Tilia_americana	2006	2.8325	12.35657546	35	25	NA	NA	NA	between 1 & 6	35.04834225	-83.43426043
CWT	CWT_218	CWT_218	Tilia_americana	2007	2.266	82.96557811	188	20	NA	NA	NA	between 1 & 6	35.04834225	-83.43426043
CWT	CWT_218	CWT_218	Tilia_americana	2008	2.266	6.178287732	14	20	NA	NA	NA	between 1 & 6	35.04834225	-83.43426043
CWT	CWT_218	CWT_218	Tilia_americana	2009	2.266	3.089143866	7	20	NA	NA	NA	between 1 & 6	35.04834225	-83.43426043
CWT	CWT_218	CWT_218	Tilia_americana	2010	2.266	124.0070609	281	20	NA	NA	NA	between 1 & 6	35.04834225	-83.43426043
CWT	CWT_218	CWT_218	Tilia_americana	2011	2.266	153.5745808	348	20	NA	NA	NA	between 1 & 6	35.04834225	-83.43426043
CWT	CWT_218	CWT_218	Tilia_americana	2012	2.266	5.736981465	13	20	NA	NA	NA	between 1 & 6	35.04834225	-83.43426043
CWT	CWT_218	CWT_218	Tilia_americana	2013	2.266	37.95233892	86	20	NA	NA	NA	between 1 & 6	35.04834225	-83.43426043
CWT	CWT_218	CWT_218	Tilia_americana	2014	2.266	56.92850838	129	20	NA	NA	NA	between 1 & 6	35.04834225	-83.43426043
CWT	CWT_218	CWT_218	Tilia_americana	2015	2.266	117.3874669	266	20	NA	NA	NA	between 1 & 6	35.04834225	-83.43426043
CWT	CWT_218	CWT_218	Tilia_americana	2016	2.266	22.50661959	51	20	NA	NA	NA	between 1 & 6	35.04834225	-83.43426043
CWT	CWT_218	CWT_218	Tilia_americana	2017	2.266	0.441306267	1	20	NA	NA	NA	between 1 & 6	35.04834225	-83.43426043
CWT	CWT_218	CWT_218	Tilia_americana	2018	2.266	45.89585172	104	20	NA	NA	NA	between 1 & 6	35.04834225	-83.43426043
CWT	CWT_218	CWT_218	Tsuga_canadensis	1991	2.266	0.882612533	2	20	NA	NA	NA	between 1 & 6	35.04834225	-83.43426043
CWT	CWT_218	CWT_218	Tsuga_canadensis	1992	2.266	0	0	20	NA	NA	NA	between 1 & 6	35.04834225	-83.43426043
CWT	CWT_218	CWT_218	Tsuga_canadensis	1993	2.266	0	0	20	NA	NA	NA	between 1 & 6	35.04834225	-83.43426043
CWT	CWT_218	CWT_218	Tsuga_canadensis	1994	2.266	0	0	20	NA	NA	NA	between 1 & 6	35.04834225	-83.43426043
CWT	CWT_218	CWT_218	Tsuga_canadensis	1995	2.266	0	0	20	NA	NA	NA	between 1 & 6	35.04834225	-83.43426043
CWT	CWT_218	CWT_218	Tsuga_canadensis	1996	2.266	0	0	20	NA	NA	NA	between 1 & 6	35.04834225	-83.43426043
CWT	CWT_218	CWT_218	Tsuga_canadensis	1997	2.266	0	0	20	NA	NA	NA	between 1 & 6	35.04834225	-83.43426043
CWT	CWT_218	CWT_218	Tsuga_canadensis	1998	2.266	0	0	20	NA	NA	NA	between 1 & 6	35.04834225	-83.43426043
CWT	CWT_218	CWT_218	Tsuga_canadensis	1999	2.8325	28.59664607	81	25	NA	NA	NA	between 1 & 6	35.04834225	-83.43426043
CWT	CWT_218	CWT_218	Tsuga_canadensis	2000	2.8325	5.648720212	16	25	NA	NA	NA	between 1 & 6	35.04834225	-83.43426043
CWT	CWT_218	CWT_218	Tsuga_canadensis	2001	2.8325	42.01235658	119	25	NA	NA	NA	between 1 & 6	35.04834225	-83.43426043
CWT	CWT_218	CWT_218	Tsuga_canadensis	2002	2.8325	26.83142101	76	25	NA	NA	NA	between 1 & 6	35.04834225	-83.43426043
CWT	CWT_218	CWT_218	Tsuga_canadensis	2003	2.8325	4.589585172	13	25	NA	NA	NA	between 1 & 6	35.04834225	-83.43426043
CWT	CWT_218	CWT_218	Tsuga_canadensis	2004	2.8325	5.648720212	16	25	NA	NA	NA	between 1 & 6	35.04834225	-83.43426043
CWT	CWT_218	CWT_218	Tsuga_canadensis	2005	2.8325	10.94439541	31	25	NA	NA	NA	between 1 & 6	35.04834225	-83.43426043
CWT	CWT_218	CWT_218	Tsuga_canadensis	2006	2.8325	0	0	25	NA	NA	NA	between 1 & 6	35.04834225	-83.43426043
CWT	CWT_218	CWT_218	Tsuga_canadensis	2007	2.266	0	0	20	NA	NA	NA	between 1 & 6	35.04834225	-83.43426043
CWT	CWT_218	CWT_218	Tsuga_canadensis	2008	2.266	0	0	20	NA	NA	NA	between 1 & 6	35.04834225	-83.43426043
CWT	CWT_218	CWT_218	Tsuga_canadensis	2009	2.266	0	0	20	NA	NA	NA	between 1 & 6	35.04834225	-83.43426043
CWT	CWT_218	CWT_218	Tsuga_canadensis	2010	2.266	0	0	20	NA	NA	NA	between 1 & 6	35.04834225	-83.43426043
CWT	CWT_218	CWT_218	Tsuga_canadensis	2011	2.266	0	0	20	NA	NA	NA	between 1 & 6	35.04834225	-83.43426043
CWT	CWT_218	CWT_218	Tsuga_canadensis	2012	2.266	0	0	20	NA	NA	NA	between 1 & 6	35.04834225	-83.43426043
CWT	CWT_218	CWT_218	Tsuga_canadensis	2013	2.266	0	0	20	NA	NA	NA	between 1 & 6	35.04834225	-83.43426043
CWT	CWT_218	CWT_218	Tsuga_canadensis	2014	2.266	0	0	20	NA	NA	NA	between 1 & 6	35.04834225	-83.43426043
CWT	CWT_218	CWT_218	Tsuga_canadensis	2015	2.266	0	0	20	NA	NA	NA	between 1 & 6	35.04834225	-83.43426043
CWT	CWT_218	CWT_218	Tsuga_canadensis	2016	2.266	0	0	20	NA	NA	NA	between 1 & 6	35.04834225	-83.43426043
CWT	CWT_218	CWT_218	Tsuga_canadensis	2017	2.266	0	0	20	NA	NA	NA	between 1 & 6	35.04834225	-83.43426043
CWT	CWT_218	CWT_218	Tsuga_canadensis	2018	2.266	0	0	20	NA	NA	NA	between 1 & 6	35.04834225	-83.43426043
CWT	CWT_318	CWT_318	Acer_rubrum	1991	1.3596	0	0	12	NA	NA	NA	between 1 & 6	35.0472851	-83.4341578
CWT	CWT_318	CWT_318	Acer_rubrum	1992	2.266	0.441306267	1	20	NA	NA	NA	between 1 & 6	35.0472851	-83.4341578
CWT	CWT_318	CWT_318	Acer_rubrum	1993	2.266	111.6504854	253	20	NA	NA	NA	between 1 & 6	35.0472851	-83.4341578
CWT	CWT_318	CWT_318	Acer_rubrum	1994	2.266	145.1897617	329	20	NA	NA	NA	between 1 & 6	35.0472851	-83.4341578
CWT	CWT_318	CWT_318	Acer_rubrum	1995	2.266	197.2639011	447	20	NA	NA	NA	between 1 & 6	35.0472851	-83.4341578
CWT	CWT_318	CWT_318	Acer_rubrum	1996	2.266	5.295675199	12	20	NA	NA	NA	between 1 & 6	35.0472851	-83.4341578
CWT	CWT_318	CWT_318	Acer_rubrum	1997	2.266	308.4730803	699	20	NA	NA	NA	between 1 & 6	35.0472851	-83.4341578
CWT	CWT_318	CWT_318	Acer_rubrum	1998	2.266	164.6072374	373	20	NA	NA	NA	between 1 & 6	35.0472851	-83.4341578
CWT	CWT_318	CWT_318	Acer_rubrum	1999	2.266	177.4051192	402	20	NA	NA	NA	between 1 & 6	35.0472851	-83.4341578
CWT	CWT_318	CWT_318	Acer_rubrum	2000	2.266	198.1465137	449	20	NA	NA	NA	between 1 & 6	35.0472851	-83.4341578
CWT	CWT_318	CWT_318	Acer_rubrum	2001	2.266	65.31332745	148	20	NA	NA	NA	between 1 & 6	35.0472851	-83.4341578
CWT	CWT_318	CWT_318	Acer_rubrum	2002	2.266	30.00882613	68	20	NA	NA	NA	between 1 & 6	35.0472851	-83.4341578
CWT	CWT_318	CWT_318	Acer_rubrum	2003	2.266	11.03265666	25	20	NA	NA	NA	between 1 & 6	35.0472851	-83.4341578
CWT	CWT_318	CWT_318	Acer_rubrum	2004	2.266	203.4421889	461	20	NA	NA	NA	between 1 & 6	35.0472851	-83.4341578
CWT	CWT_318	CWT_318	Acer_rubrum	2005	2.266	129.3027361	293	20	NA	NA	NA	between 1 & 6	35.0472851	-83.4341578
CWT	CWT_318	CWT_318	Acer_rubrum	2006	2.266	77.66990291	176	20	NA	NA	NA	between 1 & 6	35.0472851	-83.4341578
CWT	CWT_318	CWT_318	Acer_rubrum	2007	2.266	270.0794351	612	20	NA	NA	NA	between 1 & 6	35.0472851	-83.4341578
CWT	CWT_318	CWT_318	Acer_rubrum	2008	2.266	210.9443954	478	20	NA	NA	NA	between 1 & 6	35.0472851	-83.4341578
CWT	CWT_318	CWT_318	Acer_rubrum	2009	2.266	19.41747573	44	20	NA	NA	NA	between 1 & 6	35.0472851	-83.4341578
CWT	CWT_318	CWT_318	Acer_rubrum	2010	2.266	233.0097087	528	20	NA	NA	NA	between 1 & 6	35.0472851	-83.4341578
CWT	CWT_318	CWT_318	Acer_rubrum	2011	2.266	109.8852604	249	20	NA	NA	NA	between 1 & 6	35.0472851	-83.4341578
CWT	CWT_318	CWT_318	Acer_rubrum	2012	2.1527	119.8494913	258	19	NA	NA	NA	between 1 & 6	35.0472851	-83.4341578
CWT	CWT_318	CWT_318	Acer_rubrum	2013	2.266	175.1985878	397	20	NA	NA	NA	between 1 & 6	35.0472851	-83.4341578
CWT	CWT_318	CWT_318	Acer_rubrum	2014	2.266	26.91968226	61	20	NA	NA	NA	between 1 & 6	35.0472851	-83.4341578
CWT	CWT_318	CWT_318	Acer_rubrum	2015	2.266	173.874669	394	20	NA	NA	NA	between 1 & 6	35.0472851	-83.4341578
CWT	CWT_318	CWT_318	Acer_rubrum	2016	2.266	269.1968226	610	20	NA	NA	NA	between 1 & 6	35.0472851	-83.4341578
CWT	CWT_318	CWT_318	Acer_rubrum	2017	2.266	84.73080318	192	20	NA	NA	NA	between 1 & 6	35.0472851	-83.4341578
CWT	CWT_318	CWT_318	Acer_rubrum	2018	2.266	99.73521624	226	20	NA	NA	NA	between 1 & 6	35.0472851	-83.4341578
CWT	CWT_318	CWT_318	Acer_rubrum	2019	2.266	988.0847308	2239	20	NA	NA	NA	between 1 & 6	35.0472851	-83.4341578
CWT	CWT_318	CWT_318	Carya_glabra	1991	2.266	0	0	20	NA	NA	NA	between 1 & 6	35.0472851	-83.4341578
CWT	CWT_318	CWT_318	Carya_glabra	1992	2.266	13.68049426	31	20	NA	NA	NA	between 1 & 6	35.0472851	-83.4341578
CWT	CWT_318	CWT_318	Carya_glabra	1993	2.266	0.441306267	1	20	NA	NA	NA	between 1 & 6	35.0472851	-83.4341578
CWT	CWT_318	CWT_318	Carya_glabra	1994	2.266	0	0	20	NA	NA	NA	between 1 & 6	35.0472851	-83.4341578
CWT	CWT_318	CWT_318	Carya_glabra	1995	2.266	0	0	20	NA	NA	NA	between 1 & 6	35.0472851	-83.4341578
CWT	CWT_318	CWT_318	Carya_glabra	1996	2.266	0	0	20	NA	NA	NA	between 1 & 6	35.0472851	-83.4341578
CWT	CWT_318	CWT_318	Carya_glabra	1997	2.266	15.8870256	36	20	NA	NA	NA	between 1 & 6	35.0472851	-83.4341578
CWT	CWT_318	CWT_318	Carya_glabra	1998	2.266	5.295675199	12	20	NA	NA	NA	between 1 & 6	35.0472851	-83.4341578
CWT	CWT_318	CWT_318	Carya_glabra	1999	2.266	2.206531333	5	20	NA	NA	NA	between 1 & 6	35.0472851	-83.4341578
CWT	CWT_318	CWT_318	Carya_glabra	2000	2.266	0	0	20	NA	NA	NA	between 1 & 6	35.0472851	-83.4341578
CWT	CWT_318	CWT_318	Carya_glabra	2001	2.266	0	0	20	NA	NA	NA	between 1 & 6	35.0472851	-83.4341578
CWT	CWT_318	CWT_318	Carya_glabra	2002	2.266	0	0	20	NA	NA	NA	between 1 & 6	35.0472851	-83.4341578
CWT	CWT_318	CWT_318	Carya_glabra	2003	2.266	7.060900265	16	20	NA	NA	NA	between 1 & 6	35.0472851	-83.4341578
CWT	CWT_318	CWT_318	Carya_glabra	2004	2.266	10.15004413	23	20	NA	NA	NA	between 1 & 6	35.0472851	-83.4341578
CWT	CWT_318	CWT_318	Carya_glabra	2005	2.266	5.295675199	12	20	NA	NA	NA	between 1 & 6	35.0472851	-83.4341578
CWT	CWT_318	CWT_318	Carya_glabra	2006	2.266	0	0	20	NA	NA	NA	between 1 & 6	35.0472851	-83.4341578
CWT	CWT_318	CWT_318	Carya_glabra	2007	2.266	0	0	20	NA	NA	NA	between 1 & 6	35.0472851	-83.4341578
CWT	CWT_318	CWT_318	Carya_glabra	2008	2.266	3.530450132	8	20	NA	NA	NA	between 1 & 6	35.0472851	-83.4341578
CWT	CWT_318	CWT_318	Carya_glabra	2009	2.266	2.206531333	5	20	NA	NA	NA	between 1 & 6	35.0472851	-83.4341578
CWT	CWT_318	CWT_318	Carya_glabra	2010	2.266	8.384819064	19	20	NA	NA	NA	between 1 & 6	35.0472851	-83.4341578
CWT	CWT_318	CWT_318	Carya_glabra	2011	2.266	40.15887026	91	20	NA	NA	NA	between 1 & 6	35.0472851	-83.4341578
CWT	CWT_318	CWT_318	Carya_glabra	2012	2.1527	0	0	19	NA	NA	NA	between 1 & 6	35.0472851	-83.4341578
CWT	CWT_318	CWT_318	Carya_glabra	2013	2.266	15.00441306	34	20	NA	NA	NA	between 1 & 6	35.0472851	-83.4341578
CWT	CWT_318	CWT_318	Carya_glabra	2014	2.266	7.943512798	18	20	NA	NA	NA	between 1 & 6	35.0472851	-83.4341578
CWT	CWT_318	CWT_318	Carya_glabra	2015	2.266	0	0	20	NA	NA	NA	between 1 & 6	35.0472851	-83.4341578
CWT	CWT_318	CWT_318	Carya_glabra	2016	2.266	5.736981465	13	20	NA	NA	NA	between 1 & 6	35.0472851	-83.4341578
CWT	CWT_318	CWT_318	Carya_glabra	2017	2.266	19.85878199	45	20	NA	NA	NA	between 1 & 6	35.0472851	-83.4341578
CWT	CWT_318	CWT_318	Carya_glabra	2018	2.266	8.826125331	20	20	NA	NA	NA	between 1 & 6	35.0472851	-83.4341578
CWT	CWT_318	CWT_318	Castanea_dentata	1991	2.266	0.441306267	1	20	NA	NA	NA	between 1 & 6	35.0472851	-83.4341578
CWT	CWT_318	CWT_318	Castanea_dentata	1992	2.266	1.3239188	3	20	NA	NA	NA	between 1 & 6	35.0472851	-83.4341578
CWT	CWT_318	CWT_318	Castanea_dentata	1993	2.266	5.736981465	13	20	NA	NA	NA	between 1 & 6	35.0472851	-83.4341578
CWT	CWT_318	CWT_318	Castanea_dentata	1994	2.266	11.9152692	27	20	NA	NA	NA	between 1 & 6	35.0472851	-83.4341578
CWT	CWT_318	CWT_318	Castanea_dentata	1995	2.266	9.267431598	21	20	NA	NA	NA	between 1 & 6	35.0472851	-83.4341578
CWT	CWT_318	CWT_318	Castanea_dentata	1996	2.266	10.5913504	24	20	NA	NA	NA	between 1 & 6	35.0472851	-83.4341578
CWT	CWT_318	CWT_318	Castanea_dentata	1997	2.266	3.971756399	9	20	NA	NA	NA	between 1 & 6	35.0472851	-83.4341578
CWT	CWT_318	CWT_318	Castanea_dentata	1998	2.266	7.943512798	18	20	NA	NA	NA	between 1 & 6	35.0472851	-83.4341578
CWT	CWT_318	CWT_318	Castanea_dentata	1999	2.266	1.3239188	3	20	NA	NA	NA	between 1 & 6	35.0472851	-83.4341578
CWT	CWT_318	CWT_318	Castanea_dentata	2000	2.266	1.3239188	3	20	NA	NA	NA	between 1 & 6	35.0472851	-83.4341578
CWT	CWT_318	CWT_318	Castanea_dentata	2001	2.266	1.3239188	3	20	NA	NA	NA	between 1 & 6	35.0472851	-83.4341578
CWT	CWT_318	CWT_318	Castanea_dentata	2002	2.266	0.882612533	2	20	NA	NA	NA	between 1 & 6	35.0472851	-83.4341578
CWT	CWT_318	CWT_318	Castanea_dentata	2003	2.266	17.2109444	39	20	NA	NA	NA	between 1 & 6	35.0472851	-83.4341578
CWT	CWT_318	CWT_318	Castanea_dentata	2004	2.266	0.441306267	1	20	NA	NA	NA	between 1 & 6	35.0472851	-83.4341578
CWT	CWT_318	CWT_318	Castanea_dentata	2005	2.266	2.647837599	6	20	NA	NA	NA	between 1 & 6	35.0472851	-83.4341578
CWT	CWT_318	CWT_318	Castanea_dentata	2006	2.266	0	0	20	NA	NA	NA	between 1 & 6	35.0472851	-83.4341578
CWT	CWT_318	CWT_318	Castanea_dentata	2007	2.266	0	0	20	NA	NA	NA	between 1 & 6	35.0472851	-83.4341578
CWT	CWT_318	CWT_318	Castanea_dentata	2008	2.266	3.971756399	9	20	NA	NA	NA	between 1 & 6	35.0472851	-83.4341578
CWT	CWT_318	CWT_318	Castanea_dentata	2009	2.266	4.854368932	11	20	NA	NA	NA	between 1 & 6	35.0472851	-83.4341578
CWT	CWT_318	CWT_318	Castanea_dentata	2010	2.266	2.647837599	6	20	NA	NA	NA	between 1 & 6	35.0472851	-83.4341578
CWT	CWT_318	CWT_318	Castanea_dentata	2011	2.266	2.206531333	5	20	NA	NA	NA	between 1 & 6	35.0472851	-83.4341578
CWT	CWT_318	CWT_318	Castanea_dentata	2012	2.1527	2.322664561	5	19	NA	NA	NA	between 1 & 6	35.0472851	-83.4341578
CWT	CWT_318	CWT_318	Castanea_dentata	2013	2.266	3.089143866	7	20	NA	NA	NA	between 1 & 6	35.0472851	-83.4341578
CWT	CWT_318	CWT_318	Castanea_dentata	2014	2.266	4.413062665	10	20	NA	NA	NA	between 1 & 6	35.0472851	-83.4341578
CWT	CWT_318	CWT_318	Castanea_dentata	2015	2.266	3.089143866	7	20	NA	NA	NA	between 1 & 6	35.0472851	-83.4341578
CWT	CWT_318	CWT_318	Castanea_dentata	2016	2.266	4.854368932	11	20	NA	NA	NA	between 1 & 6	35.0472851	-83.4341578
CWT	CWT_318	CWT_318	Castanea_dentata	2017	2.266	4.413062665	10	20	NA	NA	NA	between 1 & 6	35.0472851	-83.4341578
CWT	CWT_318	CWT_318	Castanea_dentata	2018	2.266	0.882612533	2	20	NA	NA	NA	between 1 & 6	35.0472851	-83.4341578
CWT	CWT_318	CWT_318	Kalmia_latifolia	1991	2.266	0	0	20	NA	NA	NA	between 1 & 6	35.0472851	-83.4341578
CWT	CWT_318	CWT_318	Kalmia_latifolia	1992	2.266	1.3239188	3	20	NA	NA	NA	between 1 & 6	35.0472851	-83.4341578
CWT	CWT_318	CWT_318	Kalmia_latifolia	1993	2.266	0	0	20	NA	NA	NA	between 1 & 6	35.0472851	-83.4341578
CWT	CWT_318	CWT_318	Kalmia_latifolia	1994	2.266	0	0	20	NA	NA	NA	between 1 & 6	35.0472851	-83.4341578
CWT	CWT_318	CWT_318	Kalmia_latifolia	1995	2.266	0	0	20	NA	NA	NA	between 1 & 6	35.0472851	-83.4341578
CWT	CWT_318	CWT_318	Kalmia_latifolia	1996	2.266	0	0	20	NA	NA	NA	between 1 & 6	35.0472851	-83.4341578
CWT	CWT_318	CWT_318	Kalmia_latifolia	1997	2.266	0.441306267	1	20	NA	NA	NA	between 1 & 6	35.0472851	-83.4341578
CWT	CWT_318	CWT_318	Kalmia_latifolia	1998	2.266	0	0	20	NA	NA	NA	between 1 & 6	35.0472851	-83.4341578
CWT	CWT_318	CWT_318	Kalmia_latifolia	1999	2.266	11.47396293	26	20	NA	NA	NA	between 1 & 6	35.0472851	-83.4341578
CWT	CWT_318	CWT_318	Kalmia_latifolia	2000	2.266	0	0	20	NA	NA	NA	between 1 & 6	35.0472851	-83.4341578
CWT	CWT_318	CWT_318	Kalmia_latifolia	2001	2.266	0	0	20	NA	NA	NA	between 1 & 6	35.0472851	-83.4341578
CWT	CWT_318	CWT_318	Kalmia_latifolia	2002	2.266	0	0	20	NA	NA	NA	between 1 & 6	35.0472851	-83.4341578
CWT	CWT_318	CWT_318	Kalmia_latifolia	2003	2.266	38.83495146	88	20	NA	NA	NA	between 1 & 6	35.0472851	-83.4341578
CWT	CWT_318	CWT_318	Kalmia_latifolia	2004	2.266	0	0	20	NA	NA	NA	between 1 & 6	35.0472851	-83.4341578
CWT	CWT_318	CWT_318	Kalmia_latifolia	2005	2.266	0	0	20	NA	NA	NA	between 1 & 6	35.0472851	-83.4341578
CWT	CWT_318	CWT_318	Kalmia_latifolia	2006	2.266	6.178287732	14	20	NA	NA	NA	between 1 & 6	35.0472851	-83.4341578
CWT	CWT_318	CWT_318	Kalmia_latifolia	2007	2.266	8.384819064	19	20	NA	NA	NA	between 1 & 6	35.0472851	-83.4341578
CWT	CWT_318	CWT_318	Kalmia_latifolia	2008	2.266	0	0	20	NA	NA	NA	between 1 & 6	35.0472851	-83.4341578
CWT	CWT_318	CWT_318	Kalmia_latifolia	2009	2.266	3.530450132	8	20	NA	NA	NA	between 1 & 6	35.0472851	-83.4341578
CWT	CWT_318	CWT_318	Kalmia_latifolia	2010	2.266	0	0	20	NA	NA	NA	between 1 & 6	35.0472851	-83.4341578
CWT	CWT_318	CWT_318	Kalmia_latifolia	2011	2.266	0.441306267	1	20	NA	NA	NA	between 1 & 6	35.0472851	-83.4341578
CWT	CWT_318	CWT_318	Kalmia_latifolia	2012	2.1527	0	0	19	NA	NA	NA	between 1 & 6	35.0472851	-83.4341578
CWT	CWT_318	CWT_318	Kalmia_latifolia	2013	2.266	0	0	20	NA	NA	NA	between 1 & 6	35.0472851	-83.4341578
CWT	CWT_318	CWT_318	Kalmia_latifolia	2014	2.266	0	0	20	NA	NA	NA	between 1 & 6	35.0472851	-83.4341578
CWT	CWT_318	CWT_318	Kalmia_latifolia	2015	2.266	0	0	20	NA	NA	NA	between 1 & 6	35.0472851	-83.4341578
CWT	CWT_318	CWT_318	Kalmia_latifolia	2016	2.266	0	0	20	NA	NA	NA	between 1 & 6	35.0472851	-83.4341578
CWT	CWT_318	CWT_318	Kalmia_latifolia	2017	2.266	0	0	20	NA	NA	NA	between 1 & 6	35.0472851	-83.4341578
CWT	CWT_318	CWT_318	Kalmia_latifolia	2018	2.266	0	0	20	NA	NA	NA	between 1 & 6	35.0472851	-83.4341578
CWT	CWT_318	CWT_318	Liriodendron_tulipifera	1991	2.266	0.441306267	1	20	NA	NA	NA	between 1 & 6	35.0472851	-83.4341578
CWT	CWT_318	CWT_318	Liriodendron_tulipifera	1992	2.266	29.56751986	67	20	NA	NA	NA	between 1 & 6	35.0472851	-83.4341578
CWT	CWT_318	CWT_318	Liriodendron_tulipifera	1993	2.266	103.2656664	234	20	NA	NA	NA	between 1 & 6	35.0472851	-83.4341578
CWT	CWT_318	CWT_318	Liriodendron_tulipifera	1994	2.266	41.04148279	93	20	NA	NA	NA	between 1 & 6	35.0472851	-83.4341578
CWT	CWT_318	CWT_318	Liriodendron_tulipifera	1995	2.266	19.85878199	45	20	NA	NA	NA	between 1 & 6	35.0472851	-83.4341578
CWT	CWT_318	CWT_318	Liriodendron_tulipifera	1996	2.266	116.5048544	264	20	NA	NA	NA	between 1 & 6	35.0472851	-83.4341578
CWT	CWT_318	CWT_318	Liriodendron_tulipifera	1997	2.266	156.6637246	355	20	NA	NA	NA	between 1 & 6	35.0472851	-83.4341578
CWT	CWT_318	CWT_318	Liriodendron_tulipifera	1998	2.266	126.2135922	286	20	NA	NA	NA	between 1 & 6	35.0472851	-83.4341578
CWT	CWT_318	CWT_318	Liriodendron_tulipifera	1999	2.266	233.8923213	530	20	NA	NA	NA	between 1 & 6	35.0472851	-83.4341578
CWT	CWT_318	CWT_318	Liriodendron_tulipifera	2000	2.266	77.66990291	176	20	NA	NA	NA	between 1 & 6	35.0472851	-83.4341578
CWT	CWT_318	CWT_318	Liriodendron_tulipifera	2001	2.266	142.5419241	323	20	NA	NA	NA	between 1 & 6	35.0472851	-83.4341578
CWT	CWT_318	CWT_318	Liriodendron_tulipifera	2002	2.266	19.85878199	45	20	NA	NA	NA	between 1 & 6	35.0472851	-83.4341578
CWT	CWT_318	CWT_318	Liriodendron_tulipifera	2003	2.266	45.01323919	102	20	NA	NA	NA	between 1 & 6	35.0472851	-83.4341578
CWT	CWT_318	CWT_318	Liriodendron_tulipifera	2004	2.266	35.74580759	81	20	NA	NA	NA	between 1 & 6	35.0472851	-83.4341578
CWT	CWT_318	CWT_318	Liriodendron_tulipifera	2005	2.266	45.01323919	102	20	NA	NA	NA	between 1 & 6	35.0472851	-83.4341578
CWT	CWT_318	CWT_318	Liriodendron_tulipifera	2006	2.266	48.98499559	111	20	NA	NA	NA	between 1 & 6	35.0472851	-83.4341578
CWT	CWT_318	CWT_318	Liriodendron_tulipifera	2007	2.266	0.441306267	1	20	NA	NA	NA	between 1 & 6	35.0472851	-83.4341578
CWT	CWT_318	CWT_318	Liriodendron_tulipifera	2008	2.266	83.40688438	189	20	NA	NA	NA	between 1 & 6	35.0472851	-83.4341578
CWT	CWT_318	CWT_318	Liriodendron_tulipifera	2009	2.266	184.9073257	419	20	NA	NA	NA	between 1 & 6	35.0472851	-83.4341578
CWT	CWT_318	CWT_318	Liriodendron_tulipifera	2010	2.266	90.46778464	205	20	NA	NA	NA	between 1 & 6	35.0472851	-83.4341578
CWT	CWT_318	CWT_318	Liriodendron_tulipifera	2011	2.266	82.96557811	188	20	NA	NA	NA	between 1 & 6	35.0472851	-83.4341578
CWT	CWT_318	CWT_318	Liriodendron_tulipifera	2012	2.1527	60.38927858	130	19	NA	NA	NA	between 1 & 6	35.0472851	-83.4341578
CWT	CWT_318	CWT_318	Liriodendron_tulipifera	2013	2.266	93.55692851	212	20	NA	NA	NA	between 1 & 6	35.0472851	-83.4341578
CWT	CWT_318	CWT_318	Liriodendron_tulipifera	2014	2.266	153.5745808	348	20	NA	NA	NA	between 1 & 6	35.0472851	-83.4341578
CWT	CWT_318	CWT_318	Liriodendron_tulipifera	2015	2.266	137.2462489	311	20	NA	NA	NA	between 1 & 6	35.0472851	-83.4341578
CWT	CWT_318	CWT_318	Liriodendron_tulipifera	2016	2.266	195.4986761	443	20	NA	NA	NA	between 1 & 6	35.0472851	-83.4341578
CWT	CWT_318	CWT_318	Liriodendron_tulipifera	2017	2.266	113.4157105	257	20	NA	NA	NA	between 1 & 6	35.0472851	-83.4341578
CWT	CWT_318	CWT_318	Liriodendron_tulipifera	2018	2.266	103.7069726	235	20	NA	NA	NA	between 1 & 6	35.0472851	-83.4341578
CWT	CWT_318	CWT_318	Magnolia_acuminata	1991	2.266	0	0	20	NA	NA	NA	between 1 & 6	35.0472851	-83.4341578
CWT	CWT_318	CWT_318	Magnolia_acuminata	1992	2.266	0	0	20	NA	NA	NA	between 1 & 6	35.0472851	-83.4341578
CWT	CWT_318	CWT_318	Magnolia_acuminata	1993	2.266	0.441306267	1	20	NA	NA	NA	between 1 & 6	35.0472851	-83.4341578
CWT	CWT_318	CWT_318	Magnolia_acuminata	1994	2.266	0	0	20	NA	NA	NA	between 1 & 6	35.0472851	-83.4341578
CWT	CWT_318	CWT_318	Magnolia_acuminata	1995	2.266	0	0	20	NA	NA	NA	between 1 & 6	35.0472851	-83.4341578
CWT	CWT_318	CWT_318	Magnolia_acuminata	1996	2.266	0	0	20	NA	NA	NA	between 1 & 6	35.0472851	-83.4341578
CWT	CWT_318	CWT_318	Magnolia_acuminata	1997	2.266	0	0	20	NA	NA	NA	between 1 & 6	35.0472851	-83.4341578
CWT	CWT_318	CWT_318	Magnolia_acuminata	1998	2.266	0.441306267	1	20	NA	NA	NA	between 1 & 6	35.0472851	-83.4341578
CWT	CWT_318	CWT_318	Magnolia_acuminata	1999	2.266	0	0	20	NA	NA	NA	between 1 & 6	35.0472851	-83.4341578
CWT	CWT_318	CWT_318	Magnolia_acuminata	2000	2.266	0	0	20	NA	NA	NA	between 1 & 6	35.0472851	-83.4341578
CWT	CWT_318	CWT_318	Magnolia_acuminata	2001	2.266	0.441306267	1	20	NA	NA	NA	between 1 & 6	35.0472851	-83.4341578
CWT	CWT_318	CWT_318	Magnolia_acuminata	2002	2.266	0	0	20	NA	NA	NA	between 1 & 6	35.0472851	-83.4341578
CWT	CWT_318	CWT_318	Magnolia_acuminata	2003	2.266	5.295675199	12	20	NA	NA	NA	between 1 & 6	35.0472851	-83.4341578
CWT	CWT_318	CWT_318	Magnolia_acuminata	2004	2.266	0	0	20	NA	NA	NA	between 1 & 6	35.0472851	-83.4341578
CWT	CWT_318	CWT_318	Magnolia_acuminata	2005	2.266	2.206531333	5	20	NA	NA	NA	between 1 & 6	35.0472851	-83.4341578
CWT	CWT_318	CWT_318	Magnolia_acuminata	2006	2.266	0	0	20	NA	NA	NA	between 1 & 6	35.0472851	-83.4341578
CWT	CWT_318	CWT_318	Magnolia_acuminata	2007	2.266	0	0	20	NA	NA	NA	between 1 & 6	35.0472851	-83.4341578
CWT	CWT_318	CWT_318	Magnolia_acuminata	2008	2.266	0	0	20	NA	NA	NA	between 1 & 6	35.0472851	-83.4341578
CWT	CWT_318	CWT_318	Magnolia_acuminata	2009	2.266	0	0	20	NA	NA	NA	between 1 & 6	35.0472851	-83.4341578
CWT	CWT_318	CWT_318	Magnolia_acuminata	2010	2.266	1.3239188	3	20	NA	NA	NA	between 1 & 6	35.0472851	-83.4341578
CWT	CWT_318	CWT_318	Magnolia_acuminata	2011	2.266	0.882612533	2	20	NA	NA	NA	between 1 & 6	35.0472851	-83.4341578
CWT	CWT_318	CWT_318	Magnolia_acuminata	2012	2.1527	0	0	19	NA	NA	NA	between 1 & 6	35.0472851	-83.4341578
CWT	CWT_318	CWT_318	Magnolia_acuminata	2013	2.266	0.441306267	1	20	NA	NA	NA	between 1 & 6	35.0472851	-83.4341578
CWT	CWT_318	CWT_318	Magnolia_acuminata	2014	2.266	0	0	20	NA	NA	NA	between 1 & 6	35.0472851	-83.4341578
CWT	CWT_318	CWT_318	Magnolia_acuminata	2015	2.266	0	0	20	NA	NA	NA	between 1 & 6	35.0472851	-83.4341578
CWT	CWT_318	CWT_318	Magnolia_acuminata	2016	2.266	0	0	20	NA	NA	NA	between 1 & 6	35.0472851	-83.4341578
CWT	CWT_318	CWT_318	Magnolia_acuminata	2017	2.266	0	0	20	NA	NA	NA	between 1 & 6	35.0472851	-83.4341578
CWT	CWT_318	CWT_318	Magnolia_acuminata	2018	2.266	0	0	20	NA	NA	NA	between 1 & 6	35.0472851	-83.4341578
CWT	CWT_318	CWT_318	Magnolia_acuminata	2019	2.266	0	0	20	NA	NA	NA	between 1 & 6	35.0472851	-83.4341578
CWT	CWT_318	CWT_318	Nyssa_sylvatica	1991	2.266	0.882612533	2	20	NA	NA	NA	between 1 & 6	35.0472851	-83.4341578
CWT	CWT_318	CWT_318	Nyssa_sylvatica	1992	2.266	1.765225066	4	20	NA	NA	NA	between 1 & 6	35.0472851	-83.4341578
CWT	CWT_318	CWT_318	Nyssa_sylvatica	1993	2.266	18.09355693	41	20	NA	NA	NA	between 1 & 6	35.0472851	-83.4341578
CWT	CWT_318	CWT_318	Nyssa_sylvatica	1994	2.266	5.295675199	12	20	NA	NA	NA	between 1 & 6	35.0472851	-83.4341578
CWT	CWT_318	CWT_318	Nyssa_sylvatica	1995	2.266	0	0	20	NA	NA	NA	between 1 & 6	35.0472851	-83.4341578
CWT	CWT_318	CWT_318	Nyssa_sylvatica	1996	2.266	19.85878199	45	20	NA	NA	NA	between 1 & 6	35.0472851	-83.4341578
CWT	CWT_318	CWT_318	Nyssa_sylvatica	1997	2.266	25.59576346	58	20	NA	NA	NA	between 1 & 6	35.0472851	-83.4341578
CWT	CWT_318	CWT_318	Nyssa_sylvatica	1998	2.266	16.32833186	37	20	NA	NA	NA	between 1 & 6	35.0472851	-83.4341578
CWT	CWT_318	CWT_318	Nyssa_sylvatica	1999	2.266	36.62842012	83	20	NA	NA	NA	between 1 & 6	35.0472851	-83.4341578
CWT	CWT_318	CWT_318	Nyssa_sylvatica	2000	2.266	0	0	20	NA	NA	NA	between 1 & 6	35.0472851	-83.4341578
CWT	CWT_318	CWT_318	Nyssa_sylvatica	2001	2.266	53.39805825	121	20	NA	NA	NA	between 1 & 6	35.0472851	-83.4341578
CWT	CWT_318	CWT_318	Nyssa_sylvatica	2002	2.266	0	0	20	NA	NA	NA	between 1 & 6	35.0472851	-83.4341578
CWT	CWT_318	CWT_318	Nyssa_sylvatica	2003	2.266	126.6548985	287	20	NA	NA	NA	between 1 & 6	35.0472851	-83.4341578
CWT	CWT_318	CWT_318	Nyssa_sylvatica	2004	2.266	0.441306267	1	20	NA	NA	NA	between 1 & 6	35.0472851	-83.4341578
CWT	CWT_318	CWT_318	Nyssa_sylvatica	2005	2.266	58.69373345	133	20	NA	NA	NA	between 1 & 6	35.0472851	-83.4341578
CWT	CWT_318	CWT_318	Nyssa_sylvatica	2006	2.266	42.36540159	96	20	NA	NA	NA	between 1 & 6	35.0472851	-83.4341578
CWT	CWT_318	CWT_318	Nyssa_sylvatica	2007	2.266	0.882612533	2	20	NA	NA	NA	between 1 & 6	35.0472851	-83.4341578
CWT	CWT_318	CWT_318	Nyssa_sylvatica	2008	2.266	138.1288614	313	20	NA	NA	NA	between 1 & 6	35.0472851	-83.4341578
CWT	CWT_318	CWT_318	Nyssa_sylvatica	2009	2.266	15.8870256	36	20	NA	NA	NA	between 1 & 6	35.0472851	-83.4341578
CWT	CWT_318	CWT_318	Nyssa_sylvatica	2010	2.266	87.81994704	199	20	NA	NA	NA	between 1 & 6	35.0472851	-83.4341578
CWT	CWT_318	CWT_318	Nyssa_sylvatica	2011	2.266	42.36540159	96	20	NA	NA	NA	between 1 & 6	35.0472851	-83.4341578
CWT	CWT_318	CWT_318	Nyssa_sylvatica	2012	2.1527	45.52422539	98	19	NA	NA	NA	between 1 & 6	35.0472851	-83.4341578
CWT	CWT_318	CWT_318	Nyssa_sylvatica	2013	2.266	56.92850838	129	20	NA	NA	NA	between 1 & 6	35.0472851	-83.4341578
CWT	CWT_318	CWT_318	Nyssa_sylvatica	2014	2.266	157.1050309	356	20	NA	NA	NA	between 1 & 6	35.0472851	-83.4341578
CWT	CWT_318	CWT_318	Nyssa_sylvatica	2015	2.266	92.67431598	210	20	NA	NA	NA	between 1 & 6	35.0472851	-83.4341578
CWT	CWT_318	CWT_318	Nyssa_sylvatica	2016	2.266	50.30891439	114	20	NA	NA	NA	between 1 & 6	35.0472851	-83.4341578
CWT	CWT_318	CWT_318	Nyssa_sylvatica	2017	2.266	14.12180053	32	20	NA	NA	NA	between 1 & 6	35.0472851	-83.4341578
CWT	CWT_318	CWT_318	Nyssa_sylvatica	2018	2.266	81.20035305	184	20	NA	NA	NA	between 1 & 6	35.0472851	-83.4341578
CWT	CWT_318	CWT_318	Oxydendrum_arboreum	1991	2.266	0	0	20	NA	NA	NA	between 1 & 6	35.0472851	-83.4341578
CWT	CWT_318	CWT_318	Oxydendrum_arboreum	1992	2.266	0	0	20	NA	NA	NA	between 1 & 6	35.0472851	-83.4341578
CWT	CWT_318	CWT_318	Oxydendrum_arboreum	1993	2.266	0	0	20	NA	NA	NA	between 1 & 6	35.0472851	-83.4341578
CWT	CWT_318	CWT_318	Oxydendrum_arboreum	1994	2.266	20.30008826	46	20	NA	NA	NA	between 1 & 6	35.0472851	-83.4341578
CWT	CWT_318	CWT_318	Oxydendrum_arboreum	1995	2.266	3.971756399	9	20	NA	NA	NA	between 1 & 6	35.0472851	-83.4341578
CWT	CWT_318	CWT_318	Oxydendrum_arboreum	1996	2.266	189.7616946	430	20	NA	NA	NA	between 1 & 6	35.0472851	-83.4341578
CWT	CWT_318	CWT_318	Oxydendrum_arboreum	1997	2.266	22.94792586	52	20	NA	NA	NA	between 1 & 6	35.0472851	-83.4341578
CWT	CWT_318	CWT_318	Oxydendrum_arboreum	1998	2.266	37.95233892	86	20	NA	NA	NA	between 1 & 6	35.0472851	-83.4341578
CWT	CWT_318	CWT_318	Oxydendrum_arboreum	1999	2.266	104.1482789	236	20	NA	NA	NA	between 1 & 6	35.0472851	-83.4341578
CWT	CWT_318	CWT_318	Oxydendrum_arboreum	2000	2.266	106.3548102	241	20	NA	NA	NA	between 1 & 6	35.0472851	-83.4341578
CWT	CWT_318	CWT_318	Oxydendrum_arboreum	2001	2.266	91.79170344	208	20	NA	NA	NA	between 1 & 6	35.0472851	-83.4341578
CWT	CWT_318	CWT_318	Oxydendrum_arboreum	2002	2.266	54.72197705	124	20	NA	NA	NA	between 1 & 6	35.0472851	-83.4341578
CWT	CWT_318	CWT_318	Oxydendrum_arboreum	2003	2.266	10.15004413	23	20	NA	NA	NA	between 1 & 6	35.0472851	-83.4341578
CWT	CWT_318	CWT_318	Oxydendrum_arboreum	2004	2.266	26.91968226	61	20	NA	NA	NA	between 1 & 6	35.0472851	-83.4341578
CWT	CWT_318	CWT_318	Oxydendrum_arboreum	2005	2.266	8.826125331	20	20	NA	NA	NA	between 1 & 6	35.0472851	-83.4341578
CWT	CWT_318	CWT_318	Oxydendrum_arboreum	2006	2.266	34.42188879	78	20	NA	NA	NA	between 1 & 6	35.0472851	-83.4341578
CWT	CWT_318	CWT_318	Oxydendrum_arboreum	2007	2.266	112.533098	255	20	NA	NA	NA	between 1 & 6	35.0472851	-83.4341578
CWT	CWT_318	CWT_318	Oxydendrum_arboreum	2008	2.266	984.5542807	2231	20	NA	NA	NA	between 1 & 6	35.0472851	-83.4341578
CWT	CWT_318	CWT_318	Oxydendrum_arboreum	2009	2.266	26.91968226	61	20	NA	NA	NA	between 1 & 6	35.0472851	-83.4341578
CWT	CWT_318	CWT_318	Oxydendrum_arboreum	2010	2.266	78.55251545	178	20	NA	NA	NA	between 1 & 6	35.0472851	-83.4341578
CWT	CWT_318	CWT_318	Oxydendrum_arboreum	2011	2.266	44.13062665	100	20	NA	NA	NA	between 1 & 6	35.0472851	-83.4341578
CWT	CWT_318	CWT_318	Oxydendrum_arboreum	2012	2.1527	4.645329122	10	19	NA	NA	NA	between 1 & 6	35.0472851	-83.4341578
CWT	CWT_318	CWT_318	Oxydendrum_arboreum	2013	2.266	0	0	20	NA	NA	NA	between 1 & 6	35.0472851	-83.4341578
CWT	CWT_318	CWT_318	Oxydendrum_arboreum	2014	2.266	16.32833186	37	20	NA	NA	NA	between 1 & 6	35.0472851	-83.4341578
CWT	CWT_318	CWT_318	Oxydendrum_arboreum	2015	2.266	2.206531333	5	20	NA	NA	NA	between 1 & 6	35.0472851	-83.4341578
CWT	CWT_318	CWT_318	Oxydendrum_arboreum	2016	2.266	22.94792586	52	20	NA	NA	NA	between 1 & 6	35.0472851	-83.4341578
CWT	CWT_318	CWT_318	Oxydendrum_arboreum	2017	2.266	71.05030891	161	20	NA	NA	NA	between 1 & 6	35.0472851	-83.4341578
CWT	CWT_318	CWT_318	Oxydendrum_arboreum	2018	2.266	16.76963813	38	20	NA	NA	NA	between 1 & 6	35.0472851	-83.4341578
CWT	CWT_318	CWT_318	Rhododendron_maximum	1991	2.266	11.9152692	27	20	NA	NA	NA	between 1 & 6	35.0472851	-83.4341578
CWT	CWT_318	CWT_318	Rhododendron_maximum	1992	2.266	78.11120918	177	20	NA	NA	NA	between 1 & 6	35.0472851	-83.4341578
CWT	CWT_318	CWT_318	Rhododendron_maximum	1993	2.266	23.38923213	53	20	NA	NA	NA	between 1 & 6	35.0472851	-83.4341578
CWT	CWT_318	CWT_318	Rhododendron_maximum	1994	2.266	394.086496	893	20	NA	NA	NA	between 1 & 6	35.0472851	-83.4341578
CWT	CWT_318	CWT_318	Rhododendron_maximum	1995	2.266	233.0097087	528	20	NA	NA	NA	between 1 & 6	35.0472851	-83.4341578
CWT	CWT_318	CWT_318	Rhododendron_maximum	1996	2.266	555.6045896	1259	20	NA	NA	NA	between 1 & 6	35.0472851	-83.4341578
CWT	CWT_318	CWT_318	Rhododendron_maximum	1997	2.266	152.6919682	346	20	NA	NA	NA	between 1 & 6	35.0472851	-83.4341578
CWT	CWT_318	CWT_318	Rhododendron_maximum	1998	2.266	120.0353045	272	20	NA	NA	NA	between 1 & 6	35.0472851	-83.4341578
CWT	CWT_318	CWT_318	Rhododendron_maximum	1999	2.266	1003.089144	2273	20	NA	NA	NA	between 1 & 6	35.0472851	-83.4341578
CWT	CWT_318	CWT_318	Rhododendron_maximum	2000	2.266	334.51015	758	20	NA	NA	NA	between 1 & 6	35.0472851	-83.4341578
CWT	CWT_318	CWT_318	Rhododendron_maximum	2001	2.266	365.842895	829	20	NA	NA	NA	between 1 & 6	35.0472851	-83.4341578
CWT	CWT_318	CWT_318	Rhododendron_maximum	2002	2.266	50.75022065	115	20	NA	NA	NA	between 1 & 6	35.0472851	-83.4341578
CWT	CWT_318	CWT_318	Rhododendron_maximum	2003	2.266	116.0635481	263	20	NA	NA	NA	between 1 & 6	35.0472851	-83.4341578
CWT	CWT_318	CWT_318	Rhododendron_maximum	2004	2.266	145.1897617	329	20	NA	NA	NA	between 1 & 6	35.0472851	-83.4341578
CWT	CWT_318	CWT_318	Rhododendron_maximum	2005	2.266	214.0335393	485	20	NA	NA	NA	between 1 & 6	35.0472851	-83.4341578
CWT	CWT_318	CWT_318	Rhododendron_maximum	2006	2.266	30.00882613	68	20	NA	NA	NA	between 1 & 6	35.0472851	-83.4341578
CWT	CWT_318	CWT_318	Rhododendron_maximum	2007	2.266	327.0079435	741	20	NA	NA	NA	between 1 & 6	35.0472851	-83.4341578
CWT	CWT_318	CWT_318	Rhododendron_maximum	2008	2.266	260.3706973	590	20	NA	NA	NA	between 1 & 6	35.0472851	-83.4341578
CWT	CWT_318	CWT_318	Rhododendron_maximum	2009	2.266	120.4766108	273	20	NA	NA	NA	between 1 & 6	35.0472851	-83.4341578
CWT	CWT_318	CWT_318	Rhododendron_maximum	2010	2.266	98.85260371	224	20	NA	NA	NA	between 1 & 6	35.0472851	-83.4341578
CWT	CWT_318	CWT_318	Rhododendron_maximum	2011	2.266	473.9629303	1074	20	NA	NA	NA	between 1 & 6	35.0472851	-83.4341578
CWT	CWT_318	CWT_318	Rhododendron_maximum	2012	2.1527	120.3140242	259	19	NA	NA	NA	between 1 & 6	35.0472851	-83.4341578
CWT	CWT_318	CWT_318	Rhododendron_maximum	2013	2.266	33.09796999	75	20	NA	NA	NA	between 1 & 6	35.0472851	-83.4341578
CWT	CWT_318	CWT_318	Rhododendron_maximum	2014	2.266	247.1315093	560	20	NA	NA	NA	between 1 & 6	35.0472851	-83.4341578
CWT	CWT_318	CWT_318	Rhododendron_maximum	2015	2.266	192.4095322	436	20	NA	NA	NA	between 1 & 6	35.0472851	-83.4341578
CWT	CWT_318	CWT_318	Rhododendron_maximum	2016	2.266	0.441306267	1	20	NA	NA	NA	between 1 & 6	35.0472851	-83.4341578
CWT	CWT_318	CWT_318	Rhododendron_maximum	2017	2.266	189.7616946	430	20	NA	NA	NA	between 1 & 6	35.0472851	-83.4341578
CWT	CWT_318	CWT_318	Rhododendron_maximum	2018	2.266	213.592233	484	20	NA	NA	NA	between 1 & 6	35.0472851	-83.4341578
CWT	CWT_318	CWT_318	Tilia_americana	1991	2.266	0	0	20	NA	NA	NA	between 1 & 6	35.0472851	-83.4341578
CWT	CWT_318	CWT_318	Tilia_americana	1992	2.266	0	0	20	NA	NA	NA	between 1 & 6	35.0472851	-83.4341578
CWT	CWT_318	CWT_318	Tilia_americana	1993	2.266	0	0	20	NA	NA	NA	between 1 & 6	35.0472851	-83.4341578
CWT	CWT_318	CWT_318	Tilia_americana	1994	2.266	0	0	20	NA	NA	NA	between 1 & 6	35.0472851	-83.4341578
CWT	CWT_318	CWT_318	Tilia_americana	1995	2.266	0	0	20	NA	NA	NA	between 1 & 6	35.0472851	-83.4341578
CWT	CWT_318	CWT_318	Tilia_americana	1996	2.266	1.3239188	3	20	NA	NA	NA	between 1 & 6	35.0472851	-83.4341578
CWT	CWT_318	CWT_318	Tilia_americana	1997	2.266	0	0	20	NA	NA	NA	between 1 & 6	35.0472851	-83.4341578
CWT	CWT_318	CWT_318	Tilia_americana	1998	2.266	0	0	20	NA	NA	NA	between 1 & 6	35.0472851	-83.4341578
CWT	CWT_318	CWT_318	Tilia_americana	1999	2.266	0	0	20	NA	NA	NA	between 1 & 6	35.0472851	-83.4341578
CWT	CWT_318	CWT_318	Tilia_americana	2000	2.266	0	0	20	NA	NA	NA	between 1 & 6	35.0472851	-83.4341578
CWT	CWT_318	CWT_318	Tilia_americana	2001	2.266	0	0	20	NA	NA	NA	between 1 & 6	35.0472851	-83.4341578
CWT	CWT_318	CWT_318	Tilia_americana	2002	2.266	0	0	20	NA	NA	NA	between 1 & 6	35.0472851	-83.4341578
CWT	CWT_318	CWT_318	Tilia_americana	2003	2.266	0	0	20	NA	NA	NA	between 1 & 6	35.0472851	-83.4341578
CWT	CWT_318	CWT_318	Tilia_americana	2004	2.266	0	0	20	NA	NA	NA	between 1 & 6	35.0472851	-83.4341578
CWT	CWT_318	CWT_318	Tilia_americana	2005	2.266	0	0	20	NA	NA	NA	between 1 & 6	35.0472851	-83.4341578
CWT	CWT_318	CWT_318	Tilia_americana	2006	2.266	0	0	20	NA	NA	NA	between 1 & 6	35.0472851	-83.4341578
CWT	CWT_318	CWT_318	Tilia_americana	2007	2.266	0	0	20	NA	NA	NA	between 1 & 6	35.0472851	-83.4341578
CWT	CWT_318	CWT_318	Tilia_americana	2008	2.266	0	0	20	NA	NA	NA	between 1 & 6	35.0472851	-83.4341578
CWT	CWT_318	CWT_318	Tilia_americana	2009	2.266	0.441306267	1	20	NA	NA	NA	between 1 & 6	35.0472851	-83.4341578
CWT	CWT_318	CWT_318	Tilia_americana	2010	2.266	0	0	20	NA	NA	NA	between 1 & 6	35.0472851	-83.4341578
CWT	CWT_318	CWT_318	Tilia_americana	2011	2.266	0.882612533	2	20	NA	NA	NA	between 1 & 6	35.0472851	-83.4341578
CWT	CWT_318	CWT_318	Tilia_americana	2012	2.1527	0	0	19	NA	NA	NA	between 1 & 6	35.0472851	-83.4341578
CWT	CWT_318	CWT_318	Tilia_americana	2013	2.266	0	0	20	NA	NA	NA	between 1 & 6	35.0472851	-83.4341578
CWT	CWT_318	CWT_318	Tilia_americana	2014	2.266	6.178287732	14	20	NA	NA	NA	between 1 & 6	35.0472851	-83.4341578
CWT	CWT_318	CWT_318	Tilia_americana	2015	2.266	21.18270079	48	20	NA	NA	NA	between 1 & 6	35.0472851	-83.4341578
CWT	CWT_318	CWT_318	Tilia_americana	2016	2.266	2.206531333	5	20	NA	NA	NA	between 1 & 6	35.0472851	-83.4341578
CWT	CWT_318	CWT_318	Tilia_americana	2017	2.266	0	0	20	NA	NA	NA	between 1 & 6	35.0472851	-83.4341578
CWT	CWT_318	CWT_318	Tilia_americana	2018	2.266	0	0	20	NA	NA	NA	between 1 & 6	35.0472851	-83.4341578
CWT	CWT_427	CWT_427	Acer_rubrum	1991	0.7931	0	0	7	NA	NA	NA	between 1 & 6	35.03856254	-83.45989156
CWT	CWT_427	CWT_427	Acer_rubrum	1992	2.266	90.02647838	204	20	NA	NA	NA	between 1 & 6	35.03856254	-83.45989156
CWT	CWT_427	CWT_427	Acer_rubrum	1993	2.266	101.059135	229	20	NA	NA	NA	between 1 & 6	35.03856254	-83.45989156
CWT	CWT_427	CWT_427	Acer_rubrum	1994	2.266	229.4792586	520	20	NA	NA	NA	between 1 & 6	35.03856254	-83.45989156
CWT	CWT_427	CWT_427	Acer_rubrum	1995	2.266	227.7140335	516	20	NA	NA	NA	between 1 & 6	35.03856254	-83.45989156
CWT	CWT_427	CWT_427	Acer_rubrum	1996	2.266	26.91968226	61	20	NA	NA	NA	between 1 & 6	35.03856254	-83.45989156
CWT	CWT_427	CWT_427	Acer_rubrum	1997	2.266	661.0767873	1498	20	NA	NA	NA	between 1 & 6	35.03856254	-83.45989156
CWT	CWT_427	CWT_427	Acer_rubrum	1998	2.266	216.2400706	490	20	NA	NA	NA	between 1 & 6	35.03856254	-83.45989156
CWT	CWT_427	CWT_427	Acer_rubrum	1999	2.266	236.5401589	536	20	NA	NA	NA	between 1 & 6	35.03856254	-83.45989156
CWT	CWT_427	CWT_427	Acer_rubrum	2000	2.266	52.07413945	118	20	NA	NA	NA	between 1 & 6	35.03856254	-83.45989156
CWT	CWT_427	CWT_427	Acer_rubrum	2001	2.266	144.7484554	328	20	NA	NA	NA	between 1 & 6	35.03856254	-83.45989156
CWT	CWT_427	CWT_427	Acer_rubrum	2002	2.266	52.95675199	120	20	NA	NA	NA	between 1 & 6	35.03856254	-83.45989156
CWT	CWT_427	CWT_427	Acer_rubrum	2003	2.266	40.60017652	92	20	NA	NA	NA	between 1 & 6	35.03856254	-83.45989156
CWT	CWT_427	CWT_427	Acer_rubrum	2004	2.266	152.6919682	346	20	NA	NA	NA	between 1 & 6	35.03856254	-83.45989156
CWT	CWT_427	CWT_427	Acer_rubrum	2005	2.266	124.4483672	282	20	NA	NA	NA	between 1 & 6	35.03856254	-83.45989156
CWT	CWT_427	CWT_427	Acer_rubrum	2006	2.266	443.5127979	1005	20	NA	NA	NA	between 1 & 6	35.03856254	-83.45989156
CWT	CWT_427	CWT_427	Acer_rubrum	2007	2.266	125.772286	285	20	NA	NA	NA	between 1 & 6	35.03856254	-83.45989156
CWT	CWT_427	CWT_427	Acer_rubrum	2008	2.266	359.223301	814	20	NA	NA	NA	between 1 & 6	35.03856254	-83.45989156
CWT	CWT_427	CWT_427	Acer_rubrum	2009	2.266	1.765225066	4	20	NA	NA	NA	between 1 & 6	35.03856254	-83.45989156
CWT	CWT_427	CWT_427	Acer_rubrum	2010	2.266	407.7669903	924	20	NA	NA	NA	between 1 & 6	35.03856254	-83.45989156
CWT	CWT_427	CWT_427	Acer_rubrum	2011	2.266	284.2012357	644	20	NA	NA	NA	between 1 & 6	35.03856254	-83.45989156
CWT	CWT_427	CWT_427	Acer_rubrum	2012	2.266	457.1932921	1036	20	NA	NA	NA	between 1 & 6	35.03856254	-83.45989156
CWT	CWT_427	CWT_427	Acer_rubrum	2013	2.266	226.3901147	513	20	NA	NA	NA	between 1 & 6	35.03856254	-83.45989156
CWT	CWT_427	CWT_427	Acer_rubrum	2014	2.266	411.7387467	933	20	NA	NA	NA	between 1 & 6	35.03856254	-83.45989156
CWT	CWT_427	CWT_427	Acer_rubrum	2015	2.266	44.57193292	101	20	NA	NA	NA	between 1 & 6	35.03856254	-83.45989156
CWT	CWT_427	CWT_427	Acer_rubrum	2016	2.266	836.2753751	1895	20	NA	NA	NA	between 1 & 6	35.03856254	-83.45989156
CWT	CWT_427	CWT_427	Acer_rubrum	2017	2.266	272.7272727	618	20	NA	NA	NA	between 1 & 6	35.03856254	-83.45989156
CWT	CWT_427	CWT_427	Acer_rubrum	2018	2.266	110.3265666	250	20	NA	NA	NA	between 1 & 6	35.03856254	-83.45989156
CWT	CWT_427	CWT_427	Acer_rubrum	2019	2.266	729.4792586	1653	20	NA	NA	NA	between 1 & 6	35.03856254	-83.45989156
CWT	CWT_427	CWT_427	Carya_glabra	1991	2.266	0	0	20	NA	NA	NA	between 1 & 6	35.03856254	-83.45989156
CWT	CWT_427	CWT_427	Carya_glabra	1992	2.266	0	0	20	NA	NA	NA	between 1 & 6	35.03856254	-83.45989156
CWT	CWT_427	CWT_427	Carya_glabra	1993	2.266	0	0	20	NA	NA	NA	between 1 & 6	35.03856254	-83.45989156
CWT	CWT_427	CWT_427	Carya_glabra	1994	2.266	0	0	20	NA	NA	NA	between 1 & 6	35.03856254	-83.45989156
CWT	CWT_427	CWT_427	Carya_glabra	1995	2.266	5.295675199	12	20	NA	NA	NA	between 1 & 6	35.03856254	-83.45989156
CWT	CWT_427	CWT_427	Carya_glabra	1996	2.266	1.765225066	4	20	NA	NA	NA	between 1 & 6	35.03856254	-83.45989156
CWT	CWT_427	CWT_427	Carya_glabra	1997	2.266	0	0	20	NA	NA	NA	between 1 & 6	35.03856254	-83.45989156
CWT	CWT_427	CWT_427	Carya_glabra	1998	2.266	2.206531333	5	20	NA	NA	NA	between 1 & 6	35.03856254	-83.45989156
CWT	CWT_427	CWT_427	Carya_glabra	1999	2.266	0	0	20	NA	NA	NA	between 1 & 6	35.03856254	-83.45989156
CWT	CWT_427	CWT_427	Carya_glabra	2000	2.266	0	0	20	NA	NA	NA	between 1 & 6	35.03856254	-83.45989156
CWT	CWT_427	CWT_427	Carya_glabra	2001	2.266	0	0	20	NA	NA	NA	between 1 & 6	35.03856254	-83.45989156
CWT	CWT_427	CWT_427	Carya_glabra	2002	2.266	0	0	20	NA	NA	NA	between 1 & 6	35.03856254	-83.45989156
CWT	CWT_427	CWT_427	Carya_glabra	2003	2.266	0	0	20	NA	NA	NA	between 1 & 6	35.03856254	-83.45989156
CWT	CWT_427	CWT_427	Carya_glabra	2004	2.266	0	0	20	NA	NA	NA	between 1 & 6	35.03856254	-83.45989156
CWT	CWT_427	CWT_427	Carya_glabra	2005	2.266	0	0	20	NA	NA	NA	between 1 & 6	35.03856254	-83.45989156
CWT	CWT_427	CWT_427	Carya_glabra	2006	2.266	0	0	20	NA	NA	NA	between 1 & 6	35.03856254	-83.45989156
CWT	CWT_427	CWT_427	Carya_glabra	2007	2.266	0	0	20	NA	NA	NA	between 1 & 6	35.03856254	-83.45989156
CWT	CWT_427	CWT_427	Carya_glabra	2008	2.266	0	0	20	NA	NA	NA	between 1 & 6	35.03856254	-83.45989156
CWT	CWT_427	CWT_427	Carya_glabra	2009	2.266	0	0	20	NA	NA	NA	between 1 & 6	35.03856254	-83.45989156
CWT	CWT_427	CWT_427	Carya_glabra	2010	2.266	0.441306267	1	20	NA	NA	NA	between 1 & 6	35.03856254	-83.45989156
CWT	CWT_427	CWT_427	Carya_glabra	2011	2.266	0	0	20	NA	NA	NA	between 1 & 6	35.03856254	-83.45989156
CWT	CWT_427	CWT_427	Carya_glabra	2012	2.266	0	0	20	NA	NA	NA	between 1 & 6	35.03856254	-83.45989156
CWT	CWT_427	CWT_427	Carya_glabra	2013	2.266	0	0	20	NA	NA	NA	between 1 & 6	35.03856254	-83.45989156
CWT	CWT_427	CWT_427	Carya_glabra	2014	2.266	3.089143866	7	20	NA	NA	NA	between 1 & 6	35.03856254	-83.45989156
CWT	CWT_427	CWT_427	Carya_glabra	2015	2.266	0	0	20	NA	NA	NA	between 1 & 6	35.03856254	-83.45989156
CWT	CWT_427	CWT_427	Carya_glabra	2016	2.266	0	0	20	NA	NA	NA	between 1 & 6	35.03856254	-83.45989156
CWT	CWT_427	CWT_427	Carya_glabra	2017	2.266	0	0	20	NA	NA	NA	between 1 & 6	35.03856254	-83.45989156
CWT	CWT_427	CWT_427	Carya_glabra	2018	2.266	0.441306267	1	20	NA	NA	NA	between 1 & 6	35.03856254	-83.45989156
CWT	CWT_427	CWT_427	Kalmia_latifolia	1991	2.266	8.384819064	19	20	NA	NA	NA	between 1 & 6	35.03856254	-83.45989156
CWT	CWT_427	CWT_427	Kalmia_latifolia	1992	2.266	0	0	20	NA	NA	NA	between 1 & 6	35.03856254	-83.45989156
CWT	CWT_427	CWT_427	Kalmia_latifolia	1993	2.266	0	0	20	NA	NA	NA	between 1 & 6	35.03856254	-83.45989156
CWT	CWT_427	CWT_427	Kalmia_latifolia	1994	2.266	4.854368932	11	20	NA	NA	NA	between 1 & 6	35.03856254	-83.45989156
CWT	CWT_427	CWT_427	Kalmia_latifolia	1995	2.266	0	0	20	NA	NA	NA	between 1 & 6	35.03856254	-83.45989156
CWT	CWT_427	CWT_427	Kalmia_latifolia	1996	2.266	0	0	20	NA	NA	NA	between 1 & 6	35.03856254	-83.45989156
CWT	CWT_427	CWT_427	Kalmia_latifolia	1997	2.266	0	0	20	NA	NA	NA	between 1 & 6	35.03856254	-83.45989156
CWT	CWT_427	CWT_427	Kalmia_latifolia	1998	2.266	0	0	20	NA	NA	NA	between 1 & 6	35.03856254	-83.45989156
CWT	CWT_427	CWT_427	Kalmia_latifolia	1999	2.266	0.882612533	2	20	NA	NA	NA	between 1 & 6	35.03856254	-83.45989156
CWT	CWT_427	CWT_427	Kalmia_latifolia	2000	2.266	0.882612533	2	20	NA	NA	NA	between 1 & 6	35.03856254	-83.45989156
CWT	CWT_427	CWT_427	Kalmia_latifolia	2001	2.266	0	0	20	NA	NA	NA	between 1 & 6	35.03856254	-83.45989156
CWT	CWT_427	CWT_427	Kalmia_latifolia	2002	2.266	0	0	20	NA	NA	NA	between 1 & 6	35.03856254	-83.45989156
CWT	CWT_427	CWT_427	Kalmia_latifolia	2003	2.266	0	0	20	NA	NA	NA	between 1 & 6	35.03856254	-83.45989156
CWT	CWT_427	CWT_427	Kalmia_latifolia	2004	2.266	0	0	20	NA	NA	NA	between 1 & 6	35.03856254	-83.45989156
CWT	CWT_427	CWT_427	Kalmia_latifolia	2005	2.266	0	0	20	NA	NA	NA	between 1 & 6	35.03856254	-83.45989156
CWT	CWT_427	CWT_427	Kalmia_latifolia	2006	2.266	0	0	20	NA	NA	NA	between 1 & 6	35.03856254	-83.45989156
CWT	CWT_427	CWT_427	Kalmia_latifolia	2007	2.266	0.882612533	2	20	NA	NA	NA	between 1 & 6	35.03856254	-83.45989156
CWT	CWT_427	CWT_427	Kalmia_latifolia	2008	2.266	19.41747573	44	20	NA	NA	NA	between 1 & 6	35.03856254	-83.45989156
CWT	CWT_427	CWT_427	Kalmia_latifolia	2009	2.266	21.18270079	48	20	NA	NA	NA	between 1 & 6	35.03856254	-83.45989156
CWT	CWT_427	CWT_427	Kalmia_latifolia	2010	2.266	12.35657546	28	20	NA	NA	NA	between 1 & 6	35.03856254	-83.45989156
CWT	CWT_427	CWT_427	Kalmia_latifolia	2011	2.266	13.68049426	31	20	NA	NA	NA	between 1 & 6	35.03856254	-83.45989156
CWT	CWT_427	CWT_427	Kalmia_latifolia	2012	2.266	0.882612533	2	20	NA	NA	NA	between 1 & 6	35.03856254	-83.45989156
CWT	CWT_427	CWT_427	Kalmia_latifolia	2013	2.266	18.97616946	43	20	NA	NA	NA	between 1 & 6	35.03856254	-83.45989156
CWT	CWT_427	CWT_427	Kalmia_latifolia	2014	2.266	0.882612533	2	20	NA	NA	NA	between 1 & 6	35.03856254	-83.45989156
CWT	CWT_427	CWT_427	Kalmia_latifolia	2015	2.266	0.441306267	1	20	NA	NA	NA	between 1 & 6	35.03856254	-83.45989156
CWT	CWT_427	CWT_427	Kalmia_latifolia	2016	2.266	0	0	20	NA	NA	NA	between 1 & 6	35.03856254	-83.45989156
CWT	CWT_427	CWT_427	Kalmia_latifolia	2017	2.266	1.765225066	4	20	NA	NA	NA	between 1 & 6	35.03856254	-83.45989156
CWT	CWT_427	CWT_427	Kalmia_latifolia	2018	2.266	1.765225066	4	20	NA	NA	NA	between 1 & 6	35.03856254	-83.45989156
CWT	CWT_427	CWT_427	Liriodendron_tulipifera	1991	2.266	0.882612533	2	20	NA	NA	NA	between 1 & 6	35.03856254	-83.45989156
CWT	CWT_427	CWT_427	Liriodendron_tulipifera	1992	2.266	5.736981465	13	20	NA	NA	NA	between 1 & 6	35.03856254	-83.45989156
CWT	CWT_427	CWT_427	Liriodendron_tulipifera	1993	2.266	33.98058252	77	20	NA	NA	NA	between 1 & 6	35.03856254	-83.45989156
CWT	CWT_427	CWT_427	Liriodendron_tulipifera	1994	2.266	7.502206531	17	20	NA	NA	NA	between 1 & 6	35.03856254	-83.45989156
CWT	CWT_427	CWT_427	Liriodendron_tulipifera	1995	2.266	7.060900265	16	20	NA	NA	NA	between 1 & 6	35.03856254	-83.45989156
CWT	CWT_427	CWT_427	Liriodendron_tulipifera	1996	2.266	64.87202118	147	20	NA	NA	NA	between 1 & 6	35.03856254	-83.45989156
CWT	CWT_427	CWT_427	Liriodendron_tulipifera	1997	2.266	20.74139453	47	20	NA	NA	NA	between 1 & 6	35.03856254	-83.45989156
CWT	CWT_427	CWT_427	Liriodendron_tulipifera	1998	2.266	22.94792586	52	20	NA	NA	NA	between 1 & 6	35.03856254	-83.45989156
CWT	CWT_427	CWT_427	Liriodendron_tulipifera	1999	2.266	53.39805825	121	20	NA	NA	NA	between 1 & 6	35.03856254	-83.45989156
CWT	CWT_427	CWT_427	Liriodendron_tulipifera	2000	2.266	13.68049426	31	20	NA	NA	NA	between 1 & 6	35.03856254	-83.45989156
CWT	CWT_427	CWT_427	Liriodendron_tulipifera	2001	2.266	4.854368932	11	20	NA	NA	NA	between 1 & 6	35.03856254	-83.45989156
CWT	CWT_427	CWT_427	Liriodendron_tulipifera	2002	2.266	3.089143866	7	20	NA	NA	NA	between 1 & 6	35.03856254	-83.45989156
CWT	CWT_427	CWT_427	Liriodendron_tulipifera	2003	2.266	48.54368932	110	20	NA	NA	NA	between 1 & 6	35.03856254	-83.45989156
CWT	CWT_427	CWT_427	Liriodendron_tulipifera	2004	2.266	11.03265666	25	20	NA	NA	NA	between 1 & 6	35.03856254	-83.45989156
CWT	CWT_427	CWT_427	Liriodendron_tulipifera	2005	2.266	0	0	20	NA	NA	NA	between 1 & 6	35.03856254	-83.45989156
CWT	CWT_427	CWT_427	Liriodendron_tulipifera	2006	2.266	9.708737864	22	20	NA	NA	NA	between 1 & 6	35.03856254	-83.45989156
CWT	CWT_427	CWT_427	Liriodendron_tulipifera	2007	2.266	1.3239188	3	20	NA	NA	NA	between 1 & 6	35.03856254	-83.45989156
CWT	CWT_427	CWT_427	Liriodendron_tulipifera	2008	2.266	67.51985878	153	20	NA	NA	NA	between 1 & 6	35.03856254	-83.45989156
CWT	CWT_427	CWT_427	Liriodendron_tulipifera	2009	2.266	50.30891439	114	20	NA	NA	NA	between 1 & 6	35.03856254	-83.45989156
CWT	CWT_427	CWT_427	Liriodendron_tulipifera	2010	2.266	24.71315093	56	20	NA	NA	NA	between 1 & 6	35.03856254	-83.45989156
CWT	CWT_427	CWT_427	Liriodendron_tulipifera	2011	2.266	30.00882613	68	20	NA	NA	NA	between 1 & 6	35.03856254	-83.45989156
CWT	CWT_427	CWT_427	Liriodendron_tulipifera	2012	2.266	16.76963813	38	20	NA	NA	NA	between 1 & 6	35.03856254	-83.45989156
CWT	CWT_427	CWT_427	Liriodendron_tulipifera	2013	2.266	81.64165931	185	20	NA	NA	NA	between 1 & 6	35.03856254	-83.45989156
CWT	CWT_427	CWT_427	Liriodendron_tulipifera	2014	2.266	54.72197705	124	20	NA	NA	NA	between 1 & 6	35.03856254	-83.45989156
CWT	CWT_427	CWT_427	Liriodendron_tulipifera	2015	2.266	50.75022065	115	20	NA	NA	NA	between 1 & 6	35.03856254	-83.45989156
CWT	CWT_427	CWT_427	Liriodendron_tulipifera	2016	2.266	80.31774051	182	20	NA	NA	NA	between 1 & 6	35.03856254	-83.45989156
CWT	CWT_427	CWT_427	Liriodendron_tulipifera	2017	2.266	67.51985878	153	20	NA	NA	NA	between 1 & 6	35.03856254	-83.45989156
CWT	CWT_427	CWT_427	Liriodendron_tulipifera	2018	2.266	14.5631068	33	20	NA	NA	NA	between 1 & 6	35.03856254	-83.45989156
CWT	CWT_427	CWT_427	Nyssa_sylvatica	1991	2.266	0	0	20	NA	NA	NA	between 1 & 6	35.03856254	-83.45989156
CWT	CWT_427	CWT_427	Nyssa_sylvatica	1992	2.266	0	0	20	NA	NA	NA	between 1 & 6	35.03856254	-83.45989156
CWT	CWT_427	CWT_427	Nyssa_sylvatica	1993	2.266	0	0	20	NA	NA	NA	between 1 & 6	35.03856254	-83.45989156
CWT	CWT_427	CWT_427	Nyssa_sylvatica	1994	2.266	0	0	20	NA	NA	NA	between 1 & 6	35.03856254	-83.45989156
CWT	CWT_427	CWT_427	Nyssa_sylvatica	1995	2.266	0.441306267	1	20	NA	NA	NA	between 1 & 6	35.03856254	-83.45989156
CWT	CWT_427	CWT_427	Nyssa_sylvatica	1996	2.266	10.5913504	24	20	NA	NA	NA	between 1 & 6	35.03856254	-83.45989156
CWT	CWT_427	CWT_427	Nyssa_sylvatica	1997	2.266	3.971756399	9	20	NA	NA	NA	between 1 & 6	35.03856254	-83.45989156
CWT	CWT_427	CWT_427	Nyssa_sylvatica	1998	2.266	4.413062665	10	20	NA	NA	NA	between 1 & 6	35.03856254	-83.45989156
CWT	CWT_427	CWT_427	Nyssa_sylvatica	1999	2.266	0.441306267	1	20	NA	NA	NA	between 1 & 6	35.03856254	-83.45989156
CWT	CWT_427	CWT_427	Nyssa_sylvatica	2000	2.266	0	0	20	NA	NA	NA	between 1 & 6	35.03856254	-83.45989156
CWT	CWT_427	CWT_427	Nyssa_sylvatica	2001	2.266	0.882612533	2	20	NA	NA	NA	between 1 & 6	35.03856254	-83.45989156
CWT	CWT_427	CWT_427	Nyssa_sylvatica	2002	2.266	0	0	20	NA	NA	NA	between 1 & 6	35.03856254	-83.45989156
CWT	CWT_427	CWT_427	Nyssa_sylvatica	2003	2.266	5.736981465	13	20	NA	NA	NA	between 1 & 6	35.03856254	-83.45989156
CWT	CWT_427	CWT_427	Nyssa_sylvatica	2004	2.266	1.3239188	3	20	NA	NA	NA	between 1 & 6	35.03856254	-83.45989156
CWT	CWT_427	CWT_427	Nyssa_sylvatica	2005	2.266	0	0	20	NA	NA	NA	between 1 & 6	35.03856254	-83.45989156
CWT	CWT_427	CWT_427	Nyssa_sylvatica	2006	2.266	0	0	20	NA	NA	NA	between 1 & 6	35.03856254	-83.45989156
CWT	CWT_427	CWT_427	Nyssa_sylvatica	2007	2.266	1.765225066	4	20	NA	NA	NA	between 1 & 6	35.03856254	-83.45989156
CWT	CWT_427	CWT_427	Nyssa_sylvatica	2008	2.266	3.971756399	9	20	NA	NA	NA	between 1 & 6	35.03856254	-83.45989156
CWT	CWT_427	CWT_427	Nyssa_sylvatica	2009	2.266	4.854368932	11	20	NA	NA	NA	between 1 & 6	35.03856254	-83.45989156
CWT	CWT_427	CWT_427	Nyssa_sylvatica	2010	2.266	0	0	20	NA	NA	NA	between 1 & 6	35.03856254	-83.45989156
CWT	CWT_427	CWT_427	Nyssa_sylvatica	2011	2.266	1.765225066	4	20	NA	NA	NA	between 1 & 6	35.03856254	-83.45989156
CWT	CWT_427	CWT_427	Nyssa_sylvatica	2012	2.266	4.854368932	11	20	NA	NA	NA	between 1 & 6	35.03856254	-83.45989156
CWT	CWT_427	CWT_427	Nyssa_sylvatica	2013	2.266	7.502206531	17	20	NA	NA	NA	between 1 & 6	35.03856254	-83.45989156
CWT	CWT_427	CWT_427	Nyssa_sylvatica	2014	2.266	10.15004413	23	20	NA	NA	NA	between 1 & 6	35.03856254	-83.45989156
CWT	CWT_427	CWT_427	Nyssa_sylvatica	2015	2.266	0.882612533	2	20	NA	NA	NA	between 1 & 6	35.03856254	-83.45989156
CWT	CWT_427	CWT_427	Nyssa_sylvatica	2016	2.266	0	0	20	NA	NA	NA	between 1 & 6	35.03856254	-83.45989156
CWT	CWT_427	CWT_427	Nyssa_sylvatica	2017	2.266	0	0	20	NA	NA	NA	between 1 & 6	35.03856254	-83.45989156
CWT	CWT_427	CWT_427	Nyssa_sylvatica	2018	2.266	0	0	20	NA	NA	NA	between 1 & 6	35.03856254	-83.45989156
CWT	CWT_427	CWT_427	Oxydendrum_arboreum	1991	2.266	0	0	20	NA	NA	NA	between 1 & 6	35.03856254	-83.45989156
CWT	CWT_427	CWT_427	Oxydendrum_arboreum	1992	2.266	0	0	20	NA	NA	NA	between 1 & 6	35.03856254	-83.45989156
CWT	CWT_427	CWT_427	Oxydendrum_arboreum	1993	2.266	0	0	20	NA	NA	NA	between 1 & 6	35.03856254	-83.45989156
CWT	CWT_427	CWT_427	Oxydendrum_arboreum	1994	2.266	98.41129744	223	20	NA	NA	NA	between 1 & 6	35.03856254	-83.45989156
CWT	CWT_427	CWT_427	Oxydendrum_arboreum	1995	2.266	26.47837599	60	20	NA	NA	NA	between 1 & 6	35.03856254	-83.45989156
CWT	CWT_427	CWT_427	Oxydendrum_arboreum	1996	2.266	274.0511915	621	20	NA	NA	NA	between 1 & 6	35.03856254	-83.45989156
CWT	CWT_427	CWT_427	Oxydendrum_arboreum	1997	2.266	10.5913504	24	20	NA	NA	NA	between 1 & 6	35.03856254	-83.45989156
CWT	CWT_427	CWT_427	Oxydendrum_arboreum	1998	2.266	372.9037952	845	20	NA	NA	NA	between 1 & 6	35.03856254	-83.45989156
CWT	CWT_427	CWT_427	Oxydendrum_arboreum	1999	2.266	298.7643425	677	20	NA	NA	NA	between 1 & 6	35.03856254	-83.45989156
CWT	CWT_427	CWT_427	Oxydendrum_arboreum	2000	2.266	77.22859665	175	20	NA	NA	NA	between 1 & 6	35.03856254	-83.45989156
CWT	CWT_427	CWT_427	Oxydendrum_arboreum	2001	2.266	163.2833186	370	20	NA	NA	NA	between 1 & 6	35.03856254	-83.45989156
CWT	CWT_427	CWT_427	Oxydendrum_arboreum	2002	2.266	66.19593998	150	20	NA	NA	NA	between 1 & 6	35.03856254	-83.45989156
CWT	CWT_427	CWT_427	Oxydendrum_arboreum	2003	2.266	17.65225066	40	20	NA	NA	NA	between 1 & 6	35.03856254	-83.45989156
CWT	CWT_427	CWT_427	Oxydendrum_arboreum	2004	2.266	21.18270079	48	20	NA	NA	NA	between 1 & 6	35.03856254	-83.45989156
CWT	CWT_427	CWT_427	Oxydendrum_arboreum	2005	2.266	18.5348632	42	20	NA	NA	NA	between 1 & 6	35.03856254	-83.45989156
CWT	CWT_427	CWT_427	Oxydendrum_arboreum	2006	2.266	142.9832304	324	20	NA	NA	NA	between 1 & 6	35.03856254	-83.45989156
CWT	CWT_427	CWT_427	Oxydendrum_arboreum	2007	2.266	791.2621359	1793	20	NA	NA	NA	between 1 & 6	35.03856254	-83.45989156
CWT	CWT_427	CWT_427	Oxydendrum_arboreum	2008	2.266	264.7837599	600	20	NA	NA	NA	between 1 & 6	35.03856254	-83.45989156
CWT	CWT_427	CWT_427	Oxydendrum_arboreum	2009	2.266	146.0723742	331	20	NA	NA	NA	between 1 & 6	35.03856254	-83.45989156
CWT	CWT_427	CWT_427	Oxydendrum_arboreum	2010	2.266	185.348632	420	20	NA	NA	NA	between 1 & 6	35.03856254	-83.45989156
CWT	CWT_427	CWT_427	Oxydendrum_arboreum	2011	2.266	1173.433363	2659	20	NA	NA	NA	between 1 & 6	35.03856254	-83.45989156
CWT	CWT_427	CWT_427	Oxydendrum_arboreum	2012	2.266	63.98940865	145	20	NA	NA	NA	between 1 & 6	35.03856254	-83.45989156
CWT	CWT_427	CWT_427	Oxydendrum_arboreum	2013	2.266	0	0	20	NA	NA	NA	between 1 & 6	35.03856254	-83.45989156
CWT	CWT_427	CWT_427	Oxydendrum_arboreum	2014	2.266	151.8093557	344	20	NA	NA	NA	between 1 & 6	35.03856254	-83.45989156
CWT	CWT_427	CWT_427	Oxydendrum_arboreum	2015	2.266	71.49161518	162	20	NA	NA	NA	between 1 & 6	35.03856254	-83.45989156
CWT	CWT_427	CWT_427	Oxydendrum_arboreum	2016	2.266	21.62400706	49	20	NA	NA	NA	between 1 & 6	35.03856254	-83.45989156
CWT	CWT_427	CWT_427	Oxydendrum_arboreum	2017	2.266	300.9708738	682	20	NA	NA	NA	between 1 & 6	35.03856254	-83.45989156
CWT	CWT_427	CWT_427	Oxydendrum_arboreum	2018	2.266	77.22859665	175	20	NA	NA	NA	between 1 & 6	35.03856254	-83.45989156
CWT	CWT_427	CWT_427	Rhododendron_maximum	1991	2.266	128.4201236	291	20	NA	NA	NA	between 1 & 6	35.03856254	-83.45989156
CWT	CWT_427	CWT_427	Rhododendron_maximum	1992	2.266	202.5595763	459	20	NA	NA	NA	between 1 & 6	35.03856254	-83.45989156
CWT	CWT_427	CWT_427	Rhododendron_maximum	1993	2.266	24.27184466	55	20	NA	NA	NA	between 1 & 6	35.03856254	-83.45989156
CWT	CWT_427	CWT_427	Rhododendron_maximum	1994	2.266	78.99382171	179	20	NA	NA	NA	between 1 & 6	35.03856254	-83.45989156
CWT	CWT_427	CWT_427	Rhododendron_maximum	1995	2.266	968.2259488	2194	20	NA	NA	NA	between 1 & 6	35.03856254	-83.45989156
CWT	CWT_427	CWT_427	Rhododendron_maximum	1996	2.266	926.7431598	2100	20	NA	NA	NA	between 1 & 6	35.03856254	-83.45989156
CWT	CWT_427	CWT_427	Rhododendron_maximum	1997	2.266	1097.969991	2488	20	NA	NA	NA	between 1 & 6	35.03856254	-83.45989156
CWT	CWT_427	CWT_427	Rhododendron_maximum	1998	2.266	185.7899382	421	20	NA	NA	NA	between 1 & 6	35.03856254	-83.45989156
CWT	CWT_427	CWT_427	Rhododendron_maximum	1999	2.266	520.7413945	1180	20	NA	NA	NA	between 1 & 6	35.03856254	-83.45989156
CWT	CWT_427	CWT_427	Rhododendron_maximum	2000	2.266	472.1977052	1070	20	NA	NA	NA	between 1 & 6	35.03856254	-83.45989156
CWT	CWT_427	CWT_427	Rhododendron_maximum	2001	2.266	1148.720212	2603	20	NA	NA	NA	between 1 & 6	35.03856254	-83.45989156
CWT	CWT_427	CWT_427	Rhododendron_maximum	2002	2.266	96.20476611	218	20	NA	NA	NA	between 1 & 6	35.03856254	-83.45989156
CWT	CWT_427	CWT_427	Rhododendron_maximum	2003	2.266	80.75904678	183	20	NA	NA	NA	between 1 & 6	35.03856254	-83.45989156
CWT	CWT_427	CWT_427	Rhododendron_maximum	2004	2.266	124.4483672	282	20	NA	NA	NA	between 1 & 6	35.03856254	-83.45989156
CWT	CWT_427	CWT_427	Rhododendron_maximum	2005	2.266	201.6769638	457	20	NA	NA	NA	between 1 & 6	35.03856254	-83.45989156
CWT	CWT_427	CWT_427	Rhododendron_maximum	2006	2.266	70.16769638	159	20	NA	NA	NA	between 1 & 6	35.03856254	-83.45989156
CWT	CWT_427	CWT_427	Rhododendron_maximum	2007	2.266	494.7043248	1121	20	NA	NA	NA	between 1 & 6	35.03856254	-83.45989156
CWT	CWT_427	CWT_427	Rhododendron_maximum	2008	2.266	241.8358341	548	20	NA	NA	NA	between 1 & 6	35.03856254	-83.45989156
CWT	CWT_427	CWT_427	Rhododendron_maximum	2009	2.266	144.3071492	327	20	NA	NA	NA	between 1 & 6	35.03856254	-83.45989156
CWT	CWT_427	CWT_427	Rhododendron_maximum	2010	2.266	174.7572816	396	20	NA	NA	NA	between 1 & 6	35.03856254	-83.45989156
CWT	CWT_427	CWT_427	Rhododendron_maximum	2011	2.266	475.2868491	1077	20	NA	NA	NA	between 1 & 6	35.03856254	-83.45989156
CWT	CWT_427	CWT_427	Rhododendron_maximum	2012	2.266	93.99823477	213	20	NA	NA	NA	between 1 & 6	35.03856254	-83.45989156
CWT	CWT_427	CWT_427	Rhododendron_maximum	2013	2.266	23.83053839	54	20	NA	NA	NA	between 1 & 6	35.03856254	-83.45989156
CWT	CWT_427	CWT_427	Rhododendron_maximum	2014	2.266	264.3424537	599	20	NA	NA	NA	between 1 & 6	35.03856254	-83.45989156
CWT	CWT_427	CWT_427	Rhododendron_maximum	2015	2.266	228.5966461	518	20	NA	NA	NA	between 1 & 6	35.03856254	-83.45989156
CWT	CWT_427	CWT_427	Rhododendron_maximum	2016	2.266	2.206531333	5	20	NA	NA	NA	between 1 & 6	35.03856254	-83.45989156
CWT	CWT_427	CWT_427	Rhododendron_maximum	2017	2.266	123.5657546	280	20	NA	NA	NA	between 1 & 6	35.03856254	-83.45989156
CWT	CWT_427	CWT_427	Rhododendron_maximum	2018	2.266	177.8464254	403	20	NA	NA	NA	between 1 & 6	35.03856254	-83.45989156
CWT	CWT_427	CWT_427	Tsuga_canadensis	1991	2.266	0.441306267	1	20	NA	NA	NA	between 1 & 6	35.03856254	-83.45989156
CWT	CWT_427	CWT_427	Tsuga_canadensis	1992	2.266	0	0	20	NA	NA	NA	between 1 & 6	35.03856254	-83.45989156
CWT	CWT_427	CWT_427	Tsuga_canadensis	1993	2.266	5.295675199	12	20	NA	NA	NA	between 1 & 6	35.03856254	-83.45989156
CWT	CWT_427	CWT_427	Tsuga_canadensis	1994	2.266	3.971756399	9	20	NA	NA	NA	between 1 & 6	35.03856254	-83.45989156
CWT	CWT_427	CWT_427	Tsuga_canadensis	1995	2.266	0	0	20	NA	NA	NA	between 1 & 6	35.03856254	-83.45989156
CWT	CWT_427	CWT_427	Tsuga_canadensis	1996	2.266	0	0	20	NA	NA	NA	between 1 & 6	35.03856254	-83.45989156
CWT	CWT_427	CWT_427	Tsuga_canadensis	1997	2.266	0.441306267	1	20	NA	NA	NA	between 1 & 6	35.03856254	-83.45989156
CWT	CWT_427	CWT_427	Tsuga_canadensis	1998	2.266	0.441306267	1	20	NA	NA	NA	between 1 & 6	35.03856254	-83.45989156
CWT	CWT_427	CWT_427	Tsuga_canadensis	1999	2.266	9.708737864	22	20	NA	NA	NA	between 1 & 6	35.03856254	-83.45989156
CWT	CWT_427	CWT_427	Tsuga_canadensis	2000	2.266	0	0	20	NA	NA	NA	between 1 & 6	35.03856254	-83.45989156
CWT	CWT_427	CWT_427	Tsuga_canadensis	2001	2.266	5.295675199	12	20	NA	NA	NA	between 1 & 6	35.03856254	-83.45989156
CWT	CWT_427	CWT_427	Tsuga_canadensis	2002	2.266	1.3239188	3	20	NA	NA	NA	between 1 & 6	35.03856254	-83.45989156
CWT	CWT_427	CWT_427	Tsuga_canadensis	2003	2.266	21.62400706	49	20	NA	NA	NA	between 1 & 6	35.03856254	-83.45989156
CWT	CWT_427	CWT_427	Tsuga_canadensis	2004	2.266	0	0	20	NA	NA	NA	between 1 & 6	35.03856254	-83.45989156
CWT	CWT_427	CWT_427	Tsuga_canadensis	2005	2.266	0	0	20	NA	NA	NA	between 1 & 6	35.03856254	-83.45989156
CWT	CWT_427	CWT_427	Tsuga_canadensis	2006	2.266	0	0	20	NA	NA	NA	between 1 & 6	35.03856254	-83.45989156
CWT	CWT_427	CWT_427	Tsuga_canadensis	2007	2.266	0.441306267	1	20	NA	NA	NA	between 1 & 6	35.03856254	-83.45989156
CWT	CWT_427	CWT_427	Tsuga_canadensis	2008	2.266	0	0	20	NA	NA	NA	between 1 & 6	35.03856254	-83.45989156
CWT	CWT_427	CWT_427	Tsuga_canadensis	2009	2.266	0.441306267	1	20	NA	NA	NA	between 1 & 6	35.03856254	-83.45989156
CWT	CWT_427	CWT_427	Tsuga_canadensis	2010	2.266	0	0	20	NA	NA	NA	between 1 & 6	35.03856254	-83.45989156
CWT	CWT_427	CWT_427	Tsuga_canadensis	2011	2.266	0	0	20	NA	NA	NA	between 1 & 6	35.03856254	-83.45989156
CWT	CWT_427	CWT_427	Tsuga_canadensis	2012	2.266	0	0	20	NA	NA	NA	between 1 & 6	35.03856254	-83.45989156
CWT	CWT_427	CWT_427	Tsuga_canadensis	2013	2.266	0	0	20	NA	NA	NA	between 1 & 6	35.03856254	-83.45989156
CWT	CWT_427	CWT_427	Tsuga_canadensis	2014	2.266	0	0	20	NA	NA	NA	between 1 & 6	35.03856254	-83.45989156
CWT	CWT_427	CWT_427	Tsuga_canadensis	2015	2.266	0	0	20	NA	NA	NA	between 1 & 6	35.03856254	-83.45989156
CWT	CWT_427	CWT_427	Tsuga_canadensis	2016	2.266	0	0	20	NA	NA	NA	between 1 & 6	35.03856254	-83.45989156
CWT	CWT_427	CWT_427	Tsuga_canadensis	2017	2.266	0	0	20	NA	NA	NA	between 1 & 6	35.03856254	-83.45989156
CWT	CWT_427	CWT_427	Tsuga_canadensis	2018	2.266	0	0	20	NA	NA	NA	between 1 & 6	35.03856254	-83.45989156
CWT	CWT_527	CWT_527	Acer_rubrum	1991	0.1133	0	0	1	NA	NA	NA	between 1 & 6	35.03107001	-83.46200472
CWT	CWT_527	CWT_527	Acer_rubrum	1992	2.266	0	0	20	NA	NA	NA	between 1 & 6	35.03107001	-83.46200472
CWT	CWT_527	CWT_527	Acer_rubrum	1993	2.266	26.03706973	59	20	NA	NA	NA	between 1 & 6	35.03107001	-83.46200472
CWT	CWT_527	CWT_527	Acer_rubrum	1994	2.266	5.295675199	12	20	NA	NA	NA	between 1 & 6	35.03107001	-83.46200472
CWT	CWT_527	CWT_527	Acer_rubrum	1995	2.266	41.48278906	94	20	NA	NA	NA	between 1 & 6	35.03107001	-83.46200472
CWT	CWT_527	CWT_527	Acer_rubrum	1996	2.266	96.64607237	219	20	NA	NA	NA	between 1 & 6	35.03107001	-83.46200472
CWT	CWT_527	CWT_527	Acer_rubrum	1997	2.266	7.060900265	16	20	NA	NA	NA	between 1 & 6	35.03107001	-83.46200472
CWT	CWT_527	CWT_527	Acer_rubrum	1998	2.266	44.13062665	100	20	NA	NA	NA	between 1 & 6	35.03107001	-83.46200472
CWT	CWT_527	CWT_527	Acer_rubrum	1999	2.266	22.94792586	52	20	NA	NA	NA	between 1 & 6	35.03107001	-83.46200472
CWT	CWT_527	CWT_527	Acer_rubrum	2000	2.266	7.943512798	18	20	NA	NA	NA	between 1 & 6	35.03107001	-83.46200472
CWT	CWT_527	CWT_527	Acer_rubrum	2001	2.266	44.13062665	100	20	NA	NA	NA	between 1 & 6	35.03107001	-83.46200472
CWT	CWT_527	CWT_527	Acer_rubrum	2002	2.266	7.060900265	16	20	NA	NA	NA	between 1 & 6	35.03107001	-83.46200472
CWT	CWT_527	CWT_527	Acer_rubrum	2003	2.266	7.502206531	17	20	NA	NA	NA	between 1 & 6	35.03107001	-83.46200472
CWT	CWT_527	CWT_527	Acer_rubrum	2004	2.266	3.530450132	8	20	NA	NA	NA	between 1 & 6	35.03107001	-83.46200472
CWT	CWT_527	CWT_527	Acer_rubrum	2005	2.266	2.206531333	5	20	NA	NA	NA	between 1 & 6	35.03107001	-83.46200472
CWT	CWT_527	CWT_527	Acer_rubrum	2006	2.266	25.15445719	57	20	NA	NA	NA	between 1 & 6	35.03107001	-83.46200472
CWT	CWT_527	CWT_527	Acer_rubrum	2007	2.266	41.04148279	93	20	NA	NA	NA	between 1 & 6	35.03107001	-83.46200472
CWT	CWT_527	CWT_527	Acer_rubrum	2008	2.266	9.708737864	22	20	NA	NA	NA	between 1 & 6	35.03107001	-83.46200472
CWT	CWT_527	CWT_527	Acer_rubrum	2009	2.266	1.765225066	4	20	NA	NA	NA	between 1 & 6	35.03107001	-83.46200472
CWT	CWT_527	CWT_527	Acer_rubrum	2010	2.266	24.71315093	56	20	NA	NA	NA	between 1 & 6	35.03107001	-83.46200472
CWT	CWT_527	CWT_527	Acer_rubrum	2011	2.266	3.971756399	9	20	NA	NA	NA	between 1 & 6	35.03107001	-83.46200472
CWT	CWT_527	CWT_527	Acer_rubrum	2012	2.266	5.295675199	12	20	NA	NA	NA	between 1 & 6	35.03107001	-83.46200472
CWT	CWT_527	CWT_527	Acer_rubrum	2013	2.266	1.3239188	3	20	NA	NA	NA	between 1 & 6	35.03107001	-83.46200472
CWT	CWT_527	CWT_527	Acer_rubrum	2014	2.266	4.854368932	11	20	NA	NA	NA	between 1 & 6	35.03107001	-83.46200472
CWT	CWT_527	CWT_527	Acer_rubrum	2015	2.266	7.502206531	17	20	NA	NA	NA	between 1 & 6	35.03107001	-83.46200472
CWT	CWT_527	CWT_527	Acer_rubrum	2016	2.266	7.060900265	16	20	NA	NA	NA	between 1 & 6	35.03107001	-83.46200472
CWT	CWT_527	CWT_527	Acer_rubrum	2017	2.266	1.765225066	4	20	NA	NA	NA	between 1 & 6	35.03107001	-83.46200472
CWT	CWT_527	CWT_527	Acer_rubrum	2018	2.266	0.441306267	1	20	NA	NA	NA	between 1 & 6	35.03107001	-83.46200472
CWT	CWT_527	CWT_527	Acer_rubrum	2019	2.266	3.530450132	8	20	NA	NA	NA	between 1 & 6	35.03107001	-83.46200472
CWT	CWT_527	CWT_527	Acer_saccharum	2000	2.266	0	0	20	NA	NA	NA	between 1 & 6	35.03107001	-83.46200472
CWT	CWT_527	CWT_527	Acer_saccharum	2001	2.266	0	0	20	NA	NA	NA	between 1 & 6	35.03107001	-83.46200472
CWT	CWT_527	CWT_527	Acer_saccharum	2002	2.266	0	0	20	NA	NA	NA	between 1 & 6	35.03107001	-83.46200472
CWT	CWT_527	CWT_527	Acer_saccharum	2003	2.266	0	0	20	NA	NA	NA	between 1 & 6	35.03107001	-83.46200472
CWT	CWT_527	CWT_527	Acer_saccharum	2004	2.266	0	0	20	NA	NA	NA	between 1 & 6	35.03107001	-83.46200472
CWT	CWT_527	CWT_527	Acer_saccharum	2005	2.266	0	0	20	NA	NA	NA	between 1 & 6	35.03107001	-83.46200472
CWT	CWT_527	CWT_527	Acer_saccharum	2006	2.266	0	0	20	NA	NA	NA	between 1 & 6	35.03107001	-83.46200472
CWT	CWT_527	CWT_527	Acer_saccharum	2007	2.266	3.971756399	9	20	NA	NA	NA	between 1 & 6	35.03107001	-83.46200472
CWT	CWT_527	CWT_527	Acer_saccharum	2008	2.266	3.530450132	8	20	NA	NA	NA	between 1 & 6	35.03107001	-83.46200472
CWT	CWT_527	CWT_527	Acer_saccharum	2009	2.266	0	0	20	NA	NA	NA	between 1 & 6	35.03107001	-83.46200472
CWT	CWT_527	CWT_527	Acer_saccharum	2010	2.266	29.56751986	67	20	NA	NA	NA	between 1 & 6	35.03107001	-83.46200472
CWT	CWT_527	CWT_527	Acer_saccharum	2011	2.266	0.882612533	2	20	NA	NA	NA	between 1 & 6	35.03107001	-83.46200472
CWT	CWT_527	CWT_527	Acer_saccharum	2012	2.266	0	0	20	NA	NA	NA	between 1 & 6	35.03107001	-83.46200472
CWT	CWT_527	CWT_527	Acer_saccharum	2013	2.266	0.441306267	1	20	NA	NA	NA	between 1 & 6	35.03107001	-83.46200472
CWT	CWT_527	CWT_527	Acer_saccharum	2014	2.266	0	0	20	NA	NA	NA	between 1 & 6	35.03107001	-83.46200472
CWT	CWT_527	CWT_527	Acer_saccharum	2015	2.266	0	0	20	NA	NA	NA	between 1 & 6	35.03107001	-83.46200472
CWT	CWT_527	CWT_527	Acer_saccharum	2016	2.266	38.83495146	88	20	NA	NA	NA	between 1 & 6	35.03107001	-83.46200472
CWT	CWT_527	CWT_527	Acer_saccharum	2017	2.266	0.882612533	2	20	NA	NA	NA	between 1 & 6	35.03107001	-83.46200472
CWT	CWT_527	CWT_527	Acer_saccharum	2018	2.266	0	0	20	NA	NA	NA	between 1 & 6	35.03107001	-83.46200472
CWT	CWT_527	CWT_527	Amelanchier_arborea	1991	2.266	0	0	20	NA	NA	NA	between 1 & 6	35.03107001	-83.46200472
CWT	CWT_527	CWT_527	Amelanchier_arborea	1992	4.532	0	0	40	NA	NA	NA	between 1 & 6	35.03107001	-83.46200472
CWT	CWT_527	CWT_527	Amelanchier_arborea	1993	4.532	0	0	40	NA	NA	NA	between 1 & 6	35.03107001	-83.46200472
CWT	CWT_527	CWT_527	Amelanchier_arborea	1994	4.532	0	0	40	NA	NA	NA	between 1 & 6	35.03107001	-83.46200472
CWT	CWT_527	CWT_527	Amelanchier_arborea	1995	4.532	8.826125331	40	40	NA	NA	NA	between 1 & 6	35.03107001	-83.46200472
CWT	CWT_527	CWT_527	Amelanchier_arborea	1996	4.532	0	0	40	NA	NA	NA	between 1 & 6	35.03107001	-83.46200472
CWT	CWT_527	CWT_527	Amelanchier_arborea	1997	4.532	0	0	40	NA	NA	NA	between 1 & 6	35.03107001	-83.46200472
CWT	CWT_527	CWT_527	Amelanchier_arborea	1998	4.532	0	0	40	NA	NA	NA	between 1 & 6	35.03107001	-83.46200472
CWT	CWT_527	CWT_527	Amelanchier_arborea	1999	4.532	0.220653133	1	40	NA	NA	NA	between 1 & 6	35.03107001	-83.46200472
CWT	CWT_527	CWT_527	Amelanchier_arborea	2000	4.532	0.772285966	3.5	40	NA	NA	NA	between 1 & 6	35.03107001	-83.46200472
CWT	CWT_527	CWT_527	Amelanchier_arborea	2001	4.532	0	0	40	NA	NA	NA	between 1 & 6	35.03107001	-83.46200472
CWT	CWT_527	CWT_527	Amelanchier_arborea	2002	4.532	0	0	40	NA	NA	NA	between 1 & 6	35.03107001	-83.46200472
CWT	CWT_527	CWT_527	Amelanchier_arborea	2003	4.532	8.384819064	38	40	NA	NA	NA	between 1 & 6	35.03107001	-83.46200472
CWT	CWT_527	CWT_527	Amelanchier_arborea	2004	4.532	0	0	40	NA	NA	NA	between 1 & 6	35.03107001	-83.46200472
CWT	CWT_527	CWT_527	Amelanchier_arborea	2005	4.532	0	0	40	NA	NA	NA	between 1 & 6	35.03107001	-83.46200472
CWT	CWT_527	CWT_527	Amelanchier_arborea	2006	4.532	0.772285966	3.5	40	NA	NA	NA	between 1 & 6	35.03107001	-83.46200472
CWT	CWT_527	CWT_527	Amelanchier_arborea	2007	4.532	0	0	40	NA	NA	NA	between 1 & 6	35.03107001	-83.46200472
CWT	CWT_527	CWT_527	Amelanchier_arborea	2008	4.4187	0	0	39	NA	NA	NA	between 1 & 6	35.03107001	-83.46200472
CWT	CWT_527	CWT_527	Amelanchier_arborea	2009	4.532	0	0	40	NA	NA	NA	between 1 & 6	35.03107001	-83.46200472
CWT	CWT_527	CWT_527	Amelanchier_arborea	2010	4.532	0	0	40	NA	NA	NA	between 1 & 6	35.03107001	-83.46200472
CWT	CWT_527	CWT_527	Amelanchier_arborea	2011	4.532	0	0	40	NA	NA	NA	between 1 & 6	35.03107001	-83.46200472
CWT	CWT_527	CWT_527	Amelanchier_arborea	2012	4.532	0	0	40	NA	NA	NA	between 1 & 6	35.03107001	-83.46200472
CWT	CWT_527	CWT_527	Amelanchier_arborea	2013	4.532	0	0	40	NA	NA	NA	between 1 & 6	35.03107001	-83.46200472
CWT	CWT_527	CWT_527	Amelanchier_arborea	2014	4.532	0	0	40	NA	NA	NA	between 1 & 6	35.03107001	-83.46200472
CWT	CWT_527	CWT_527	Amelanchier_arborea	2015	4.532	0	0	40	NA	NA	NA	between 1 & 6	35.03107001	-83.46200472
CWT	CWT_527	CWT_527	Amelanchier_arborea	2016	4.532	0	0	40	NA	NA	NA	between 1 & 6	35.03107001	-83.46200472
CWT	CWT_527	CWT_527	Amelanchier_arborea	2017	4.532	0.220653133	1	40	NA	NA	NA	between 1 & 6	35.03107001	-83.46200472
CWT	CWT_527	CWT_527	Amelanchier_arborea	2018	4.532	0	0	40	NA	NA	NA	between 1 & 6	35.03107001	-83.46200472
CWT	CWT_527	CWT_527	Amelanchier_arborea	2019	4.532	0	0	40	NA	NA	NA	between 1 & 6	35.03107001	-83.46200472
CWT	CWT_527	CWT_527	Fraxinus_americana	1991	2.266	12.35657546	28	20	NA	NA	NA	between 1 & 6	35.03107001	-83.46200472
CWT	CWT_527	CWT_527	Fraxinus_americana	1992	2.266	0.441306267	1	20	NA	NA	NA	between 1 & 6	35.03107001	-83.46200472
CWT	CWT_527	CWT_527	Fraxinus_americana	1993	2.266	0	0	20	NA	NA	NA	between 1 & 6	35.03107001	-83.46200472
CWT	CWT_527	CWT_527	Fraxinus_americana	1994	2.266	8.384819064	19	20	NA	NA	NA	between 1 & 6	35.03107001	-83.46200472
CWT	CWT_527	CWT_527	Fraxinus_americana	1995	2.266	4.413062665	10	20	NA	NA	NA	between 1 & 6	35.03107001	-83.46200472
CWT	CWT_527	CWT_527	Fraxinus_americana	1996	2.266	47.66107679	108	20	NA	NA	NA	between 1 & 6	35.03107001	-83.46200472
CWT	CWT_527	CWT_527	Fraxinus_americana	1997	2.266	1.3239188	3	20	NA	NA	NA	between 1 & 6	35.03107001	-83.46200472
CWT	CWT_527	CWT_527	Fraxinus_americana	1998	2.266	17.65225066	40	20	NA	NA	NA	between 1 & 6	35.03107001	-83.46200472
CWT	CWT_527	CWT_527	Fraxinus_americana	1999	2.266	32.65666372	74	20	NA	NA	NA	between 1 & 6	35.03107001	-83.46200472
CWT	CWT_527	CWT_527	Fraxinus_americana	2000	2.266	50.75022065	115	20	NA	NA	NA	between 1 & 6	35.03107001	-83.46200472
CWT	CWT_527	CWT_527	Fraxinus_americana	2001	2.266	0	0	20	NA	NA	NA	between 1 & 6	35.03107001	-83.46200472
CWT	CWT_527	CWT_527	Fraxinus_americana	2002	2.266	60.45895852	137	20	NA	NA	NA	between 1 & 6	35.03107001	-83.46200472
CWT	CWT_527	CWT_527	Fraxinus_americana	2003	2.266	37.51103266	85	20	NA	NA	NA	between 1 & 6	35.03107001	-83.46200472
CWT	CWT_527	CWT_527	Fraxinus_americana	2004	2.266	1.765225066	4	20	NA	NA	NA	between 1 & 6	35.03107001	-83.46200472
CWT	CWT_527	CWT_527	Fraxinus_americana	2005	2.266	0	0	20	NA	NA	NA	between 1 & 6	35.03107001	-83.46200472
CWT	CWT_527	CWT_527	Fraxinus_americana	2006	2.266	61.34157105	139	20	NA	NA	NA	between 1 & 6	35.03107001	-83.46200472
CWT	CWT_527	CWT_527	Fraxinus_americana	2007	2.266	0	0	20	NA	NA	NA	between 1 & 6	35.03107001	-83.46200472
CWT	CWT_527	CWT_527	Fraxinus_americana	2008	2.266	293.027361	664	20	NA	NA	NA	between 1 & 6	35.03107001	-83.46200472
CWT	CWT_527	CWT_527	Fraxinus_americana	2009	2.266	144.3071492	327	20	NA	NA	NA	between 1 & 6	35.03107001	-83.46200472
CWT	CWT_527	CWT_527	Fraxinus_americana	2010	2.266	217.1226831	492	20	NA	NA	NA	between 1 & 6	35.03107001	-83.46200472
CWT	CWT_527	CWT_527	Fraxinus_americana	2011	2.266	177.8464254	403	20	NA	NA	NA	between 1 & 6	35.03107001	-83.46200472
CWT	CWT_527	CWT_527	Fraxinus_americana	2012	2.266	0	0	20	NA	NA	NA	between 1 & 6	35.03107001	-83.46200472
CWT	CWT_527	CWT_527	Fraxinus_americana	2013	2.266	744.0423654	1686	20	NA	NA	NA	between 1 & 6	35.03107001	-83.46200472
CWT	CWT_527	CWT_527	Fraxinus_americana	2014	2.266	163.2833186	370	20	NA	NA	NA	between 1 & 6	35.03107001	-83.46200472
CWT	CWT_527	CWT_527	Fraxinus_americana	2015	2.266	90.90909091	206	20	NA	NA	NA	between 1 & 6	35.03107001	-83.46200472
CWT	CWT_527	CWT_527	Fraxinus_americana	2016	2.266	173.4333628	393	20	NA	NA	NA	between 1 & 6	35.03107001	-83.46200472
CWT	CWT_527	CWT_527	Fraxinus_americana	2017	2.266	119.152692	270	20	NA	NA	NA	between 1 & 6	35.03107001	-83.46200472
CWT	CWT_527	CWT_527	Fraxinus_americana	2018	2.266	34.86319506	79	20	NA	NA	NA	between 1 & 6	35.03107001	-83.46200472
CWT	CWT_527	CWT_527	Kalmia_latifolia	1991	2.266	0	0	20	NA	NA	NA	between 1 & 6	35.03107001	-83.46200472
CWT	CWT_527	CWT_527	Kalmia_latifolia	1992	2.266	0	0	20	NA	NA	NA	between 1 & 6	35.03107001	-83.46200472
CWT	CWT_527	CWT_527	Kalmia_latifolia	1993	2.266	0	0	20	NA	NA	NA	between 1 & 6	35.03107001	-83.46200472
CWT	CWT_527	CWT_527	Kalmia_latifolia	1994	2.266	0	0	20	NA	NA	NA	between 1 & 6	35.03107001	-83.46200472
CWT	CWT_527	CWT_527	Kalmia_latifolia	1995	2.266	0	0	20	NA	NA	NA	between 1 & 6	35.03107001	-83.46200472
CWT	CWT_527	CWT_527	Kalmia_latifolia	1996	2.266	0	0	20	NA	NA	NA	between 1 & 6	35.03107001	-83.46200472
CWT	CWT_527	CWT_527	Kalmia_latifolia	1997	2.266	0	0	20	NA	NA	NA	between 1 & 6	35.03107001	-83.46200472
CWT	CWT_527	CWT_527	Kalmia_latifolia	1998	2.266	0	0	20	NA	NA	NA	between 1 & 6	35.03107001	-83.46200472
CWT	CWT_527	CWT_527	Kalmia_latifolia	1999	2.266	0	0	20	NA	NA	NA	between 1 & 6	35.03107001	-83.46200472
CWT	CWT_527	CWT_527	Kalmia_latifolia	2000	2.266	0	0	20	NA	NA	NA	between 1 & 6	35.03107001	-83.46200472
CWT	CWT_527	CWT_527	Kalmia_latifolia	2001	2.266	0	0	20	NA	NA	NA	between 1 & 6	35.03107001	-83.46200472
CWT	CWT_527	CWT_527	Kalmia_latifolia	2002	2.266	0	0	20	NA	NA	NA	between 1 & 6	35.03107001	-83.46200472
CWT	CWT_527	CWT_527	Kalmia_latifolia	2003	2.266	0	0	20	NA	NA	NA	between 1 & 6	35.03107001	-83.46200472
CWT	CWT_527	CWT_527	Kalmia_latifolia	2004	2.266	0	0	20	NA	NA	NA	between 1 & 6	35.03107001	-83.46200472
CWT	CWT_527	CWT_527	Kalmia_latifolia	2005	2.266	0	0	20	NA	NA	NA	between 1 & 6	35.03107001	-83.46200472
CWT	CWT_527	CWT_527	Kalmia_latifolia	2006	2.266	0.441306267	1	20	NA	NA	NA	between 1 & 6	35.03107001	-83.46200472
CWT	CWT_527	CWT_527	Kalmia_latifolia	2007	2.266	0.441306267	1	20	NA	NA	NA	between 1 & 6	35.03107001	-83.46200472
CWT	CWT_527	CWT_527	Kalmia_latifolia	2008	2.266	0	0	20	NA	NA	NA	between 1 & 6	35.03107001	-83.46200472
CWT	CWT_527	CWT_527	Kalmia_latifolia	2009	2.266	1.3239188	3	20	NA	NA	NA	between 1 & 6	35.03107001	-83.46200472
CWT	CWT_527	CWT_527	Kalmia_latifolia	2010	2.266	0.441306267	1	20	NA	NA	NA	between 1 & 6	35.03107001	-83.46200472
CWT	CWT_527	CWT_527	Kalmia_latifolia	2011	2.266	0.441306267	1	20	NA	NA	NA	between 1 & 6	35.03107001	-83.46200472
CWT	CWT_527	CWT_527	Kalmia_latifolia	2012	2.266	0.441306267	1	20	NA	NA	NA	between 1 & 6	35.03107001	-83.46200472
CWT	CWT_527	CWT_527	Kalmia_latifolia	2013	2.266	2.647837599	6	20	NA	NA	NA	between 1 & 6	35.03107001	-83.46200472
CWT	CWT_527	CWT_527	Kalmia_latifolia	2014	2.266	1.765225066	4	20	NA	NA	NA	between 1 & 6	35.03107001	-83.46200472
CWT	CWT_527	CWT_527	Kalmia_latifolia	2015	2.266	0	0	20	NA	NA	NA	between 1 & 6	35.03107001	-83.46200472
CWT	CWT_527	CWT_527	Kalmia_latifolia	2016	2.266	0	0	20	NA	NA	NA	between 1 & 6	35.03107001	-83.46200472
CWT	CWT_527	CWT_527	Kalmia_latifolia	2017	2.266	0	0	20	NA	NA	NA	between 1 & 6	35.03107001	-83.46200472
CWT	CWT_527	CWT_527	Kalmia_latifolia	2018	2.266	0	0	20	NA	NA	NA	between 1 & 6	35.03107001	-83.46200472
CWT	CWT_527	CWT_527	Liriodendron_tulipifera	1991	2.266	0	0	20	NA	NA	NA	between 1 & 6	35.03107001	-83.46200472
CWT	CWT_527	CWT_527	Liriodendron_tulipifera	1992	2.266	0	0	20	NA	NA	NA	between 1 & 6	35.03107001	-83.46200472
CWT	CWT_527	CWT_527	Liriodendron_tulipifera	1993	2.266	3.089143866	7	20	NA	NA	NA	between 1 & 6	35.03107001	-83.46200472
CWT	CWT_527	CWT_527	Liriodendron_tulipifera	1994	2.266	1.765225066	4	20	NA	NA	NA	between 1 & 6	35.03107001	-83.46200472
CWT	CWT_527	CWT_527	Liriodendron_tulipifera	1995	2.266	0	0	20	NA	NA	NA	between 1 & 6	35.03107001	-83.46200472
CWT	CWT_527	CWT_527	Liriodendron_tulipifera	1996	2.266	5.736981465	13	20	NA	NA	NA	between 1 & 6	35.03107001	-83.46200472
CWT	CWT_527	CWT_527	Liriodendron_tulipifera	1997	2.266	0	0	20	NA	NA	NA	between 1 & 6	35.03107001	-83.46200472
CWT	CWT_527	CWT_527	Liriodendron_tulipifera	1998	2.266	7.943512798	18	20	NA	NA	NA	between 1 & 6	35.03107001	-83.46200472
CWT	CWT_527	CWT_527	Liriodendron_tulipifera	1999	2.266	1.765225066	4	20	NA	NA	NA	between 1 & 6	35.03107001	-83.46200472
CWT	CWT_527	CWT_527	Liriodendron_tulipifera	2000	2.266	1.765225066	4	20	NA	NA	NA	between 1 & 6	35.03107001	-83.46200472
CWT	CWT_527	CWT_527	Liriodendron_tulipifera	2001	2.266	0.882612533	2	20	NA	NA	NA	between 1 & 6	35.03107001	-83.46200472
CWT	CWT_527	CWT_527	Liriodendron_tulipifera	2002	2.266	0	0	20	NA	NA	NA	between 1 & 6	35.03107001	-83.46200472
CWT	CWT_527	CWT_527	Liriodendron_tulipifera	2003	2.266	1.3239188	3	20	NA	NA	NA	between 1 & 6	35.03107001	-83.46200472
CWT	CWT_527	CWT_527	Liriodendron_tulipifera	2004	2.266	0	0	20	NA	NA	NA	between 1 & 6	35.03107001	-83.46200472
CWT	CWT_527	CWT_527	Liriodendron_tulipifera	2005	2.266	0	0	20	NA	NA	NA	between 1 & 6	35.03107001	-83.46200472
CWT	CWT_527	CWT_527	Liriodendron_tulipifera	2006	2.266	1.3239188	3	20	NA	NA	NA	between 1 & 6	35.03107001	-83.46200472
CWT	CWT_527	CWT_527	Liriodendron_tulipifera	2007	2.266	0	0	20	NA	NA	NA	between 1 & 6	35.03107001	-83.46200472
CWT	CWT_527	CWT_527	Liriodendron_tulipifera	2008	2.266	0.882612533	2	20	NA	NA	NA	between 1 & 6	35.03107001	-83.46200472
CWT	CWT_527	CWT_527	Liriodendron_tulipifera	2009	2.266	3.971756399	9	20	NA	NA	NA	between 1 & 6	35.03107001	-83.46200472
CWT	CWT_527	CWT_527	Liriodendron_tulipifera	2010	2.266	0	0	20	NA	NA	NA	between 1 & 6	35.03107001	-83.46200472
CWT	CWT_527	CWT_527	Liriodendron_tulipifera	2011	2.266	0.882612533	2	20	NA	NA	NA	between 1 & 6	35.03107001	-83.46200472
CWT	CWT_527	CWT_527	Liriodendron_tulipifera	2012	2.266	0.882612533	2	20	NA	NA	NA	between 1 & 6	35.03107001	-83.46200472
CWT	CWT_527	CWT_527	Liriodendron_tulipifera	2013	2.266	0.882612533	2	20	NA	NA	NA	between 1 & 6	35.03107001	-83.46200472
CWT	CWT_527	CWT_527	Liriodendron_tulipifera	2014	2.266	1.3239188	3	20	NA	NA	NA	between 1 & 6	35.03107001	-83.46200472
CWT	CWT_527	CWT_527	Liriodendron_tulipifera	2015	2.266	1.765225066	4	20	NA	NA	NA	between 1 & 6	35.03107001	-83.46200472
CWT	CWT_527	CWT_527	Liriodendron_tulipifera	2016	2.266	3.971756399	9	20	NA	NA	NA	between 1 & 6	35.03107001	-83.46200472
CWT	CWT_527	CWT_527	Liriodendron_tulipifera	2017	2.266	0.882612533	2	20	NA	NA	NA	between 1 & 6	35.03107001	-83.46200472
CWT	CWT_527	CWT_527	Liriodendron_tulipifera	2018	2.266	0.882612533	2	20	NA	NA	NA	between 1 & 6	35.03107001	-83.46200472
CWT	CWT_527	CWT_527	Rhododendron_maximum	1991	2.266	2.206531333	5	20	NA	NA	NA	between 1 & 6	35.03107001	-83.46200472
CWT	CWT_527	CWT_527	Rhododendron_maximum	1992	2.266	6.619593998	15	20	NA	NA	NA	between 1 & 6	35.03107001	-83.46200472
CWT	CWT_527	CWT_527	Rhododendron_maximum	1993	2.266	0	0	20	NA	NA	NA	between 1 & 6	35.03107001	-83.46200472
CWT	CWT_527	CWT_527	Rhododendron_maximum	1994	2.266	70.60900265	160	20	NA	NA	NA	between 1 & 6	35.03107001	-83.46200472
CWT	CWT_527	CWT_527	Rhododendron_maximum	1995	2.266	36.18711386	82	20	NA	NA	NA	between 1 & 6	35.03107001	-83.46200472
CWT	CWT_527	CWT_527	Rhododendron_maximum	1996	2.266	48.54368932	110	20	NA	NA	NA	between 1 & 6	35.03107001	-83.46200472
CWT	CWT_527	CWT_527	Rhododendron_maximum	1997	2.266	308.9143866	700	20	NA	NA	NA	between 1 & 6	35.03107001	-83.46200472
CWT	CWT_527	CWT_527	Rhododendron_maximum	1998	2.266	18.09355693	41	20	NA	NA	NA	between 1 & 6	35.03107001	-83.46200472
CWT	CWT_527	CWT_527	Rhododendron_maximum	1999	2.266	234.3336275	531	20	NA	NA	NA	between 1 & 6	35.03107001	-83.46200472
CWT	CWT_527	CWT_527	Rhododendron_maximum	2000	2.266	10.15004413	23	20	NA	NA	NA	between 1 & 6	35.03107001	-83.46200472
CWT	CWT_527	CWT_527	Rhododendron_maximum	2001	2.266	128.8614298	292	20	NA	NA	NA	between 1 & 6	35.03107001	-83.46200472
CWT	CWT_527	CWT_527	Rhododendron_maximum	2002	2.266	76.78729038	174	20	NA	NA	NA	between 1 & 6	35.03107001	-83.46200472
CWT	CWT_527	CWT_527	Rhododendron_maximum	2003	2.266	3.971756399	9	20	NA	NA	NA	between 1 & 6	35.03107001	-83.46200472
CWT	CWT_527	CWT_527	Rhododendron_maximum	2004	2.266	7.502206531	17	20	NA	NA	NA	between 1 & 6	35.03107001	-83.46200472
CWT	CWT_527	CWT_527	Rhododendron_maximum	2005	2.266	2.647837599	6	20	NA	NA	NA	between 1 & 6	35.03107001	-83.46200472
CWT	CWT_527	CWT_527	Rhododendron_maximum	2006	2.266	1.3239188	3	20	NA	NA	NA	between 1 & 6	35.03107001	-83.46200472
CWT	CWT_527	CWT_527	Rhododendron_maximum	2007	2.266	41.48278906	94	20	NA	NA	NA	between 1 & 6	35.03107001	-83.46200472
CWT	CWT_527	CWT_527	Rhododendron_maximum	2008	2.266	0	0	20	NA	NA	NA	between 1 & 6	35.03107001	-83.46200472
CWT	CWT_527	CWT_527	Rhododendron_maximum	2009	2.266	4.413062665	10	20	NA	NA	NA	between 1 & 6	35.03107001	-83.46200472
CWT	CWT_527	CWT_527	Rhododendron_maximum	2010	2.266	0	0	20	NA	NA	NA	between 1 & 6	35.03107001	-83.46200472
CWT	CWT_527	CWT_527	Rhododendron_maximum	2011	2.266	1.765225066	4	20	NA	NA	NA	between 1 & 6	35.03107001	-83.46200472
CWT	CWT_527	CWT_527	Rhododendron_maximum	2012	2.266	0	0	20	NA	NA	NA	between 1 & 6	35.03107001	-83.46200472
CWT	CWT_527	CWT_527	Rhododendron_maximum	2013	2.266	0.882612533	2	20	NA	NA	NA	between 1 & 6	35.03107001	-83.46200472
CWT	CWT_527	CWT_527	Rhododendron_maximum	2014	2.266	0	0	20	NA	NA	NA	between 1 & 6	35.03107001	-83.46200472
CWT	CWT_527	CWT_527	Rhododendron_maximum	2015	2.266	0	0	20	NA	NA	NA	between 1 & 6	35.03107001	-83.46200472
CWT	CWT_527	CWT_527	Rhododendron_maximum	2016	2.266	0	0	20	NA	NA	NA	between 1 & 6	35.03107001	-83.46200472
CWT	CWT_527	CWT_527	Rhododendron_maximum	2017	2.266	5.295675199	12	20	NA	NA	NA	between 1 & 6	35.03107001	-83.46200472
CWT	CWT_527	CWT_527	Rhododendron_maximum	2018	2.266	0	0	20	NA	NA	NA	between 1 & 6	35.03107001	-83.46200472
CWT	CWT_527	CWT_527	Tilia_americana	1991	2.266	0	0	20	NA	NA	NA	between 1 & 6	35.03107001	-83.46200472
CWT	CWT_527	CWT_527	Tilia_americana	1992	2.266	0	0	20	NA	NA	NA	between 1 & 6	35.03107001	-83.46200472
CWT	CWT_527	CWT_527	Tilia_americana	1993	2.266	106.3548102	241	20	NA	NA	NA	between 1 & 6	35.03107001	-83.46200472
CWT	CWT_527	CWT_527	Tilia_americana	1994	2.266	31.33274492	71	20	NA	NA	NA	between 1 & 6	35.03107001	-83.46200472
CWT	CWT_527	CWT_527	Tilia_americana	1995	2.266	63.98940865	145	20	NA	NA	NA	between 1 & 6	35.03107001	-83.46200472
CWT	CWT_527	CWT_527	Tilia_americana	1996	2.266	7.502206531	17	20	NA	NA	NA	between 1 & 6	35.03107001	-83.46200472
CWT	CWT_527	CWT_527	Tilia_americana	1997	2.266	0	0	20	NA	NA	NA	between 1 & 6	35.03107001	-83.46200472
CWT	CWT_527	CWT_527	Tilia_americana	1998	2.266	27.80229479	63	20	NA	NA	NA	between 1 & 6	35.03107001	-83.46200472
CWT	CWT_527	CWT_527	Tilia_americana	1999	2.266	63.54810238	144	20	NA	NA	NA	between 1 & 6	35.03107001	-83.46200472
CWT	CWT_527	CWT_527	Tilia_americana	2000	2.266	25.59576346	58	20	NA	NA	NA	between 1 & 6	35.03107001	-83.46200472
CWT	CWT_527	CWT_527	Tilia_americana	2001	2.266	0	0	20	NA	NA	NA	between 1 & 6	35.03107001	-83.46200472
CWT	CWT_527	CWT_527	Tilia_americana	2002	2.266	5.295675199	12	20	NA	NA	NA	between 1 & 6	35.03107001	-83.46200472
CWT	CWT_527	CWT_527	Tilia_americana	2003	2.266	3.089143866	7	20	NA	NA	NA	between 1 & 6	35.03107001	-83.46200472
CWT	CWT_527	CWT_527	Tilia_americana	2004	2.266	0	0	20	NA	NA	NA	between 1 & 6	35.03107001	-83.46200472
CWT	CWT_527	CWT_527	Tilia_americana	2005	2.266	0	0	20	NA	NA	NA	between 1 & 6	35.03107001	-83.46200472
CWT	CWT_527	CWT_527	Tilia_americana	2006	2.266	0	0	20	NA	NA	NA	between 1 & 6	35.03107001	-83.46200472
CWT	CWT_527	CWT_527	Tilia_americana	2007	2.266	79.87643425	181	20	NA	NA	NA	between 1 & 6	35.03107001	-83.46200472
CWT	CWT_527	CWT_527	Tilia_americana	2008	2.266	2.206531333	5	20	NA	NA	NA	between 1 & 6	35.03107001	-83.46200472
CWT	CWT_527	CWT_527	Tilia_americana	2009	2.266	20.30008826	46	20	NA	NA	NA	between 1 & 6	35.03107001	-83.46200472
CWT	CWT_527	CWT_527	Tilia_americana	2010	2.266	48.10238305	109	20	NA	NA	NA	between 1 & 6	35.03107001	-83.46200472
CWT	CWT_527	CWT_527	Tilia_americana	2011	2.266	1.765225066	4	20	NA	NA	NA	between 1 & 6	35.03107001	-83.46200472
CWT	CWT_527	CWT_527	Tilia_americana	2012	2.266	0	0	20	NA	NA	NA	between 1 & 6	35.03107001	-83.46200472
CWT	CWT_527	CWT_527	Tilia_americana	2013	2.266	0	0	20	NA	NA	NA	between 1 & 6	35.03107001	-83.46200472
CWT	CWT_527	CWT_527	Tilia_americana	2014	2.266	3.530450132	8	20	NA	NA	NA	between 1 & 6	35.03107001	-83.46200472
CWT	CWT_527	CWT_527	Tilia_americana	2015	2.266	12.79788173	29	20	NA	NA	NA	between 1 & 6	35.03107001	-83.46200472
CWT	CWT_527	CWT_527	Tilia_americana	2016	2.266	0	0	20	NA	NA	NA	between 1 & 6	35.03107001	-83.46200472
CWT	CWT_527	CWT_527	Tilia_americana	2017	2.266	10.5913504	24	20	NA	NA	NA	between 1 & 6	35.03107001	-83.46200472
CWT	CWT_527	CWT_527	Tilia_americana	2018	2.266	18.5348632	42	20	NA	NA	NA	between 1 & 6	35.03107001	-83.46200472
CWT	CWT_LG	CWT_LG	Acer_rubrum	2000	7.7044	0.778775764	6	68	NA	NA	NA	between 1 & 6	35.04264885	-83.45775262
CWT	CWT_LG	CWT_LG	Acer_rubrum	2001	7.931	191.0225697	1515	70	NA	NA	NA	between 1 & 6	35.04264885	-83.45775262
CWT	CWT_LG	CWT_LG	Acer_rubrum	2002	7.931	48.66977683	386	70	NA	NA	NA	between 1 & 6	35.04264885	-83.45775262
CWT	CWT_LG	CWT_LG	Acer_rubrum	2003	7.931	6.808725255	54	70	NA	NA	NA	between 1 & 6	35.04264885	-83.45775262
CWT	CWT_LG	CWT_LG	Acer_rubrum	2004	7.931	160.383306	1272	70	NA	NA	NA	between 1 & 6	35.04264885	-83.45775262
CWT	CWT_LG	CWT_LG	Acer_rubrum	2005	7.931	92.80040348	736	70	NA	NA	NA	between 1 & 6	35.04264885	-83.45775262
CWT	CWT_LG	CWT_LG	Acer_rubrum	2006	7.8177	130.3452422	1019	69	NA	NA	NA	between 1 & 6	35.04264885	-83.45775262
CWT	CWT_LG	CWT_LG	Acer_rubrum	2007	7.931	109.0656916	865	70	NA	NA	NA	between 1 & 6	35.04264885	-83.45775262
CWT	CWT_LG	CWT_LG	Acer_rubrum	2008	7.7044	222.4702767	1714	68	NA	NA	NA	between 1 & 6	35.04264885	-83.45775262
CWT	CWT_LG	CWT_LG	Acer_rubrum	2009	7.931	3.908712647	31	70	NA	NA	NA	between 1 & 6	35.04264885	-83.45775262
CWT	CWT_LG	CWT_LG	Acer_rubrum	2010	7.931	274.7446728	2179	70	NA	NA	NA	between 1 & 6	35.04264885	-83.45775262
CWT	CWT_LG	CWT_LG	Acer_rubrum	2011	7.931	86.87429076	689	70	NA	NA	NA	between 1 & 6	35.04264885	-83.45775262
CWT	CWT_LG	CWT_LG	Acer_rubrum	2012	7.931	182.0703568	1444	70	NA	NA	NA	between 1 & 6	35.04264885	-83.45775262
CWT	CWT_LG	CWT_LG	Acer_rubrum	2013	7.931	104.2743664	827	70	NA	NA	NA	between 1 & 6	35.04264885	-83.45775262
CWT	CWT_LG	CWT_LG	Acer_rubrum	2014	7.931	86.11776573	683	70	NA	NA	NA	between 1 & 6	35.04264885	-83.45775262
CWT	CWT_LG	CWT_LG	Acer_rubrum	2015	7.8177	93.76159228	733	69	NA	NA	NA	between 1 & 6	35.04264885	-83.45775262
CWT	CWT_LG	CWT_LG	Acer_rubrum	2016	7.931	279.6620855	2218	70	NA	NA	NA	between 1 & 6	35.04264885	-83.45775262
CWT	CWT_LG	CWT_LG	Acer_rubrum	2017	7.5911	148.3315988	1126	67	NA	NA	NA	between 1 & 6	35.04264885	-83.45775262
CWT	CWT_LG	CWT_LG	Acer_rubrum	2018	7.931	78.93077796	626	70	NA	NA	NA	between 1 & 6	35.04264885	-83.45775262
CWT	CWT_LG	CWT_LG	Acer_rubrum	2019	7.7044	396.3968641	3054	68	NA	NA	NA	between 1 & 6	35.04264885	-83.45775262
CWT	CWT_LG	CWT_LG	Acer_saccharum	2000	7.931	0	0	70	NA	NA	NA	between 1 & 6	35.04264885	-83.45775262
CWT	CWT_LG	CWT_LG	Acer_saccharum	2001	7.931	1.134787543	9	70	NA	NA	NA	between 1 & 6	35.04264885	-83.45775262
CWT	CWT_LG	CWT_LG	Acer_saccharum	2002	7.931	0	0	70	NA	NA	NA	between 1 & 6	35.04264885	-83.45775262
CWT	CWT_LG	CWT_LG	Acer_saccharum	2003	7.931	0.378262514	3	70	NA	NA	NA	between 1 & 6	35.04264885	-83.45775262
CWT	CWT_LG	CWT_LG	Acer_saccharum	2004	7.931	0	0	70	NA	NA	NA	between 1 & 6	35.04264885	-83.45775262
CWT	CWT_LG	CWT_LG	Acer_saccharum	2005	7.8177	0	0	69	NA	NA	NA	between 1 & 6	35.04264885	-83.45775262
CWT	CWT_LG	CWT_LG	Acer_saccharum	2006	7.931	0	0	70	NA	NA	NA	between 1 & 6	35.04264885	-83.45775262
CWT	CWT_LG	CWT_LG	Acer_saccharum	2007	7.8177	0	0	69	NA	NA	NA	between 1 & 6	35.04264885	-83.45775262
CWT	CWT_LG	CWT_LG	Acer_saccharum	2008	7.8177	1.407063459	11	69	NA	NA	NA	between 1 & 6	35.04264885	-83.45775262
CWT	CWT_LG	CWT_LG	Acer_saccharum	2009	7.931	0.252175009	2	70	NA	NA	NA	between 1 & 6	35.04264885	-83.45775262
CWT	CWT_LG	CWT_LG	Acer_saccharum	2010	7.931	0	0	70	NA	NA	NA	between 1 & 6	35.04264885	-83.45775262
CWT	CWT_LG	CWT_LG	Acer_saccharum	2011	7.931	0	0	70	NA	NA	NA	between 1 & 6	35.04264885	-83.45775262
CWT	CWT_LG	CWT_LG	Acer_saccharum	2012	7.931	0	0	70	NA	NA	NA	between 1 & 6	35.04264885	-83.45775262
CWT	CWT_LG	CWT_LG	Acer_saccharum	2013	7.931	0	0	70	NA	NA	NA	between 1 & 6	35.04264885	-83.45775262
CWT	CWT_LG	CWT_LG	Acer_saccharum	2014	7.931	0	0	70	NA	NA	NA	between 1 & 6	35.04264885	-83.45775262
CWT	CWT_LG	CWT_LG	Acer_saccharum	2015	7.7044	0	0	68	NA	NA	NA	between 1 & 6	35.04264885	-83.45775262
CWT	CWT_LG	CWT_LG	Acer_saccharum	2016	7.931	0	0	70	NA	NA	NA	between 1 & 6	35.04264885	-83.45775262
CWT	CWT_LG	CWT_LG	Acer_saccharum	2017	7.931	0	0	70	NA	NA	NA	between 1 & 6	35.04264885	-83.45775262
CWT	CWT_LG	CWT_LG	Acer_saccharum	2018	7.8177	0	0	69	NA	NA	NA	between 1 & 6	35.04264885	-83.45775262
CWT	CWT_LG	CWT_LG	Cornus_florida	2000	7.931	0	0	70	NA	NA	NA	between 1 & 6	35.04264885	-83.45775262
CWT	CWT_LG	CWT_LG	Cornus_florida	2001	7.931	0.252175009	2	70	NA	NA	NA	between 1 & 6	35.04264885	-83.45775262
CWT	CWT_LG	CWT_LG	Cornus_florida	2002	7.931	0	0	70	NA	NA	NA	between 1 & 6	35.04264885	-83.45775262
CWT	CWT_LG	CWT_LG	Cornus_florida	2003	7.931	0.126087505	1	70	NA	NA	NA	between 1 & 6	35.04264885	-83.45775262
CWT	CWT_LG	CWT_LG	Cornus_florida	2004	7.931	0	0	70	NA	NA	NA	between 1 & 6	35.04264885	-83.45775262
CWT	CWT_LG	CWT_LG	Cornus_florida	2005	7.8177	0.12791486	1	69	NA	NA	NA	between 1 & 6	35.04264885	-83.45775262
CWT	CWT_LG	CWT_LG	Cornus_florida	2006	7.931	0	0	70	NA	NA	NA	between 1 & 6	35.04264885	-83.45775262
CWT	CWT_LG	CWT_LG	Cornus_florida	2007	7.8177	0	0	69	NA	NA	NA	between 1 & 6	35.04264885	-83.45775262
CWT	CWT_LG	CWT_LG	Cornus_florida	2008	7.8177	0.12791486	1	69	NA	NA	NA	between 1 & 6	35.04264885	-83.45775262
CWT	CWT_LG	CWT_LG	Cornus_florida	2009	7.931	0	0	70	NA	NA	NA	between 1 & 6	35.04264885	-83.45775262
CWT	CWT_LG	CWT_LG	Cornus_florida	2010	7.931	0	0	70	NA	NA	NA	between 1 & 6	35.04264885	-83.45775262
CWT	CWT_LG	CWT_LG	Cornus_florida	2011	7.931	0.126087505	1	70	NA	NA	NA	between 1 & 6	35.04264885	-83.45775262
CWT	CWT_LG	CWT_LG	Cornus_florida	2012	7.931	0	0	70	NA	NA	NA	between 1 & 6	35.04264885	-83.45775262
CWT	CWT_LG	CWT_LG	Cornus_florida	2013	7.931	0	0	70	NA	NA	NA	between 1 & 6	35.04264885	-83.45775262
CWT	CWT_LG	CWT_LG	Cornus_florida	2014	7.931	0	0	70	NA	NA	NA	between 1 & 6	35.04264885	-83.45775262
CWT	CWT_LG	CWT_LG	Cornus_florida	2015	7.7044	0	0	68	NA	NA	NA	between 1 & 6	35.04264885	-83.45775262
CWT	CWT_LG	CWT_LG	Cornus_florida	2016	7.931	0	0	70	NA	NA	NA	between 1 & 6	35.04264885	-83.45775262
CWT	CWT_LG	CWT_LG	Cornus_florida	2017	7.931	0.378262514	3	70	NA	NA	NA	between 1 & 6	35.04264885	-83.45775262
CWT	CWT_LG	CWT_LG	Cornus_florida	2018	7.8177	0	0	69	NA	NA	NA	between 1 & 6	35.04264885	-83.45775262
CWT	CWT_LG	CWT_LG	Fraxinus_americana	2000	7.931	0	0	70	NA	NA	NA	between 1 & 6	35.04264885	-83.45775262
CWT	CWT_LG	CWT_LG	Fraxinus_americana	2001	7.931	0.126087505	1	70	NA	NA	NA	between 1 & 6	35.04264885	-83.45775262
CWT	CWT_LG	CWT_LG	Fraxinus_americana	2002	7.931	0	0	70	NA	NA	NA	between 1 & 6	35.04264885	-83.45775262
CWT	CWT_LG	CWT_LG	Fraxinus_americana	2003	7.931	0	0	70	NA	NA	NA	between 1 & 6	35.04264885	-83.45775262
CWT	CWT_LG	CWT_LG	Fraxinus_americana	2004	7.931	0	0	70	NA	NA	NA	between 1 & 6	35.04264885	-83.45775262
CWT	CWT_LG	CWT_LG	Fraxinus_americana	2005	7.8177	0	0	69	NA	NA	NA	between 1 & 6	35.04264885	-83.45775262
CWT	CWT_LG	CWT_LG	Fraxinus_americana	2006	7.931	0	0	70	NA	NA	NA	between 1 & 6	35.04264885	-83.45775262
CWT	CWT_LG	CWT_LG	Fraxinus_americana	2007	7.8177	0	0	69	NA	NA	NA	between 1 & 6	35.04264885	-83.45775262
CWT	CWT_LG	CWT_LG	Fraxinus_americana	2008	7.8177	0.25582972	2	69	NA	NA	NA	between 1 & 6	35.04264885	-83.45775262
CWT	CWT_LG	CWT_LG	Fraxinus_americana	2009	7.931	0.126087505	1	70	NA	NA	NA	between 1 & 6	35.04264885	-83.45775262
CWT	CWT_LG	CWT_LG	Fraxinus_americana	2010	7.931	0	0	70	NA	NA	NA	between 1 & 6	35.04264885	-83.45775262
CWT	CWT_LG	CWT_LG	Fraxinus_americana	2011	7.931	0	0	70	NA	NA	NA	between 1 & 6	35.04264885	-83.45775262
CWT	CWT_LG	CWT_LG	Fraxinus_americana	2012	7.931	0	0	70	NA	NA	NA	between 1 & 6	35.04264885	-83.45775262
CWT	CWT_LG	CWT_LG	Fraxinus_americana	2013	7.931	0	0	70	NA	NA	NA	between 1 & 6	35.04264885	-83.45775262
CWT	CWT_LG	CWT_LG	Fraxinus_americana	2014	7.931	0	0	70	NA	NA	NA	between 1 & 6	35.04264885	-83.45775262
CWT	CWT_LG	CWT_LG	Fraxinus_americana	2015	7.7044	0.129795961	1	68	NA	NA	NA	between 1 & 6	35.04264885	-83.45775262
CWT	CWT_LG	CWT_LG	Fraxinus_americana	2016	7.931	0	0	70	NA	NA	NA	between 1 & 6	35.04264885	-83.45775262
CWT	CWT_LG	CWT_LG	Fraxinus_americana	2017	7.931	0	0	70	NA	NA	NA	between 1 & 6	35.04264885	-83.45775262
CWT	CWT_LG	CWT_LG	Fraxinus_americana	2018	7.8177	0.12791486	1	69	NA	NA	NA	between 1 & 6	35.04264885	-83.45775262
CWT	CWT_LG	CWT_LG	Kalmia_latifolia	2000	7.931	0.126087505	1	70	NA	NA	NA	between 1 & 6	35.04264885	-83.45775262
CWT	CWT_LG	CWT_LG	Kalmia_latifolia	2001	7.931	0	0	70	NA	NA	NA	between 1 & 6	35.04264885	-83.45775262
CWT	CWT_LG	CWT_LG	Kalmia_latifolia	2002	7.931	0	0	70	NA	NA	NA	between 1 & 6	35.04264885	-83.45775262
CWT	CWT_LG	CWT_LG	Kalmia_latifolia	2003	7.931	3.026100113	24	70	NA	NA	NA	between 1 & 6	35.04264885	-83.45775262
CWT	CWT_LG	CWT_LG	Kalmia_latifolia	2004	7.931	0	0	70	NA	NA	NA	between 1 & 6	35.04264885	-83.45775262
CWT	CWT_LG	CWT_LG	Kalmia_latifolia	2005	7.8177	0	0	69	NA	NA	NA	between 1 & 6	35.04264885	-83.45775262
CWT	CWT_LG	CWT_LG	Kalmia_latifolia	2006	7.931	1.386962552	11	70	NA	NA	NA	between 1 & 6	35.04264885	-83.45775262
CWT	CWT_LG	CWT_LG	Kalmia_latifolia	2007	7.8177	0	0	69	NA	NA	NA	between 1 & 6	35.04264885	-83.45775262
CWT	CWT_LG	CWT_LG	Kalmia_latifolia	2008	7.8177	0	0	69	NA	NA	NA	between 1 & 6	35.04264885	-83.45775262
CWT	CWT_LG	CWT_LG	Kalmia_latifolia	2009	7.931	1.513050057	12	70	NA	NA	NA	between 1 & 6	35.04264885	-83.45775262
CWT	CWT_LG	CWT_LG	Kalmia_latifolia	2010	7.931	0	0	70	NA	NA	NA	between 1 & 6	35.04264885	-83.45775262
CWT	CWT_LG	CWT_LG	Kalmia_latifolia	2011	7.931	0.504350019	4	70	NA	NA	NA	between 1 & 6	35.04264885	-83.45775262
CWT	CWT_LG	CWT_LG	Kalmia_latifolia	2012	7.931	0.126087505	1	70	NA	NA	NA	between 1 & 6	35.04264885	-83.45775262
CWT	CWT_LG	CWT_LG	Kalmia_latifolia	2013	7.931	0.126087505	1	70	NA	NA	NA	between 1 & 6	35.04264885	-83.45775262
CWT	CWT_LG	CWT_LG	Kalmia_latifolia	2014	7.931	0.378262514	3	70	NA	NA	NA	between 1 & 6	35.04264885	-83.45775262
CWT	CWT_LG	CWT_LG	Kalmia_latifolia	2015	7.7044	0.259591921	2	68	NA	NA	NA	between 1 & 6	35.04264885	-83.45775262
CWT	CWT_LG	CWT_LG	Kalmia_latifolia	2016	7.931	0	0	70	NA	NA	NA	between 1 & 6	35.04264885	-83.45775262
CWT	CWT_LG	CWT_LG	Kalmia_latifolia	2017	7.931	0	0	70	NA	NA	NA	between 1 & 6	35.04264885	-83.45775262
CWT	CWT_LG	CWT_LG	Kalmia_latifolia	2018	7.8177	0	0	69	NA	NA	NA	between 1 & 6	35.04264885	-83.45775262
CWT	CWT_LG	CWT_LG	Liriodendron_tulipifera	2000	7.931	291.5143109	2312	70	NA	NA	NA	between 1 & 6	35.04264885	-83.45775262
CWT	CWT_LG	CWT_LG	Liriodendron_tulipifera	2001	7.931	157.7354684	1251	70	NA	NA	NA	between 1 & 6	35.04264885	-83.45775262
CWT	CWT_LG	CWT_LG	Liriodendron_tulipifera	2002	7.931	71.8698777	570	70	NA	NA	NA	between 1 & 6	35.04264885	-83.45775262
CWT	CWT_LG	CWT_LG	Liriodendron_tulipifera	2003	7.931	295.9273736	2347	70	NA	NA	NA	between 1 & 6	35.04264885	-83.45775262
CWT	CWT_LG	CWT_LG	Liriodendron_tulipifera	2004	7.931	141.0919178	1119	70	NA	NA	NA	between 1 & 6	35.04264885	-83.45775262
CWT	CWT_LG	CWT_LG	Liriodendron_tulipifera	2005	7.8177	6.779487573	53	69	NA	NA	NA	between 1 & 6	35.04264885	-83.45775262
CWT	CWT_LG	CWT_LG	Liriodendron_tulipifera	2006	7.931	201.9921826	1602	70	NA	NA	NA	between 1 & 6	35.04264885	-83.45775262
CWT	CWT_LG	CWT_LG	Liriodendron_tulipifera	2007	7.8177	22.76884506	178	69	NA	NA	NA	between 1 & 6	35.04264885	-83.45775262
CWT	CWT_LG	CWT_LG	Liriodendron_tulipifera	2008	7.8177	288.9596684	2259	69	NA	NA	NA	between 1 & 6	35.04264885	-83.45775262
CWT	CWT_LG	CWT_LG	Liriodendron_tulipifera	2009	7.931	789.8121296	6264	70	NA	NA	NA	between 1 & 6	35.04264885	-83.45775262
CWT	CWT_LG	CWT_LG	Liriodendron_tulipifera	2010	7.931	216.4922456	1717	70	NA	NA	NA	between 1 & 6	35.04264885	-83.45775262
CWT	CWT_LG	CWT_LG	Liriodendron_tulipifera	2011	7.931	585.9286345	4647	70	NA	NA	NA	between 1 & 6	35.04264885	-83.45775262
CWT	CWT_LG	CWT_LG	Liriodendron_tulipifera	2012	7.931	82.96557811	658	70	NA	NA	NA	between 1 & 6	35.04264885	-83.45775262
CWT	CWT_LG	CWT_LG	Liriodendron_tulipifera	2013	7.931	586.4329845	4651	70	NA	NA	NA	between 1 & 6	35.04264885	-83.45775262
CWT	CWT_LG	CWT_LG	Liriodendron_tulipifera	2014	7.931	445.4671542	3533	70	NA	NA	NA	between 1 & 6	35.04264885	-83.45775262
CWT	CWT_LG	CWT_LG	Liriodendron_tulipifera	2015	7.7044	596.6720316	4597	68	NA	NA	NA	between 1 & 6	35.04264885	-83.45775262
CWT	CWT_LG	CWT_LG	Liriodendron_tulipifera	2016	7.931	660.9506998	5242	70	NA	NA	NA	between 1 & 6	35.04264885	-83.45775262
CWT	CWT_LG	CWT_LG	Liriodendron_tulipifera	2017	7.7044	395.8776803	3050	68	NA	NA	NA	between 1 & 6	35.04264885	-83.45775262
CWT	CWT_LG	CWT_LG	Liriodendron_tulipifera	2018	7.931	277.7707729	2203	70	NA	NA	NA	between 1 & 6	35.04264885	-83.45775262
CWT	CWT_LG	CWT_LG	Nyssa_sylvatica	2000	7.931	0	0	70	NA	NA	NA	between 1 & 6	35.04264885	-83.45775262
CWT	CWT_LG	CWT_LG	Nyssa_sylvatica	2001	7.931	0.630437524	5	70	NA	NA	NA	between 1 & 6	35.04264885	-83.45775262
CWT	CWT_LG	CWT_LG	Nyssa_sylvatica	2002	7.931	0	0	70	NA	NA	NA	between 1 & 6	35.04264885	-83.45775262
CWT	CWT_LG	CWT_LG	Nyssa_sylvatica	2003	7.931	15.00441306	119	70	NA	NA	NA	between 1 & 6	35.04264885	-83.45775262
CWT	CWT_LG	CWT_LG	Nyssa_sylvatica	2004	7.931	0.756525028	6	70	NA	NA	NA	between 1 & 6	35.04264885	-83.45775262
CWT	CWT_LG	CWT_LG	Nyssa_sylvatica	2005	7.8177	0	0	69	NA	NA	NA	between 1 & 6	35.04264885	-83.45775262
CWT	CWT_LG	CWT_LG	Nyssa_sylvatica	2006	7.931	0.126087505	1	70	NA	NA	NA	between 1 & 6	35.04264885	-83.45775262
CWT	CWT_LG	CWT_LG	Nyssa_sylvatica	2007	7.8177	0	0	69	NA	NA	NA	between 1 & 6	35.04264885	-83.45775262
CWT	CWT_LG	CWT_LG	Nyssa_sylvatica	2008	7.8177	10.10527393	79	69	NA	NA	NA	between 1 & 6	35.04264885	-83.45775262
CWT	CWT_LG	CWT_LG	Nyssa_sylvatica	2009	7.931	7.18698777	57	70	NA	NA	NA	between 1 & 6	35.04264885	-83.45775262
CWT	CWT_LG	CWT_LG	Nyssa_sylvatica	2010	7.931	9.456562855	75	70	NA	NA	NA	between 1 & 6	35.04264885	-83.45775262
CWT	CWT_LG	CWT_LG	Nyssa_sylvatica	2011	7.931	5.547850208	44	70	NA	NA	NA	between 1 & 6	35.04264885	-83.45775262
CWT	CWT_LG	CWT_LG	Nyssa_sylvatica	2012	7.931	9.204387845	73	70	NA	NA	NA	between 1 & 6	35.04264885	-83.45775262
CWT	CWT_LG	CWT_LG	Nyssa_sylvatica	2013	7.931	0.756525028	6	70	NA	NA	NA	between 1 & 6	35.04264885	-83.45775262
CWT	CWT_LG	CWT_LG	Nyssa_sylvatica	2014	7.931	6.93481276	55	70	NA	NA	NA	between 1 & 6	35.04264885	-83.45775262
CWT	CWT_LG	CWT_LG	Nyssa_sylvatica	2015	7.7044	0.519183843	4	68	NA	NA	NA	between 1 & 6	35.04264885	-83.45775262
CWT	CWT_LG	CWT_LG	Nyssa_sylvatica	2016	7.931	0	0	70	NA	NA	NA	between 1 & 6	35.04264885	-83.45775262
CWT	CWT_LG	CWT_LG	Nyssa_sylvatica	2017	7.931	0.756525028	6	70	NA	NA	NA	between 1 & 6	35.04264885	-83.45775262
CWT	CWT_LG	CWT_LG	Nyssa_sylvatica	2018	7.8177	0.12791486	1	69	NA	NA	NA	between 1 & 6	35.04264885	-83.45775262
CWT	CWT_LG	CWT_LG	Oxydendrum_arboreum	2000	7.931	25.34358845	201	70	NA	NA	NA	between 1 & 6	35.04264885	-83.45775262
CWT	CWT_LG	CWT_LG	Oxydendrum_arboreum	2001	7.931	39.59147648	314	70	NA	NA	NA	between 1 & 6	35.04264885	-83.45775262
CWT	CWT_LG	CWT_LG	Oxydendrum_arboreum	2002	7.931	27.73925104	220	70	NA	NA	NA	between 1 & 6	35.04264885	-83.45775262
CWT	CWT_LG	CWT_LG	Oxydendrum_arboreum	2003	7.931	11.97831295	95	70	NA	NA	NA	between 1 & 6	35.04264885	-83.45775262
CWT	CWT_LG	CWT_LG	Oxydendrum_arboreum	2004	7.931	3.530450132	28	70	NA	NA	NA	between 1 & 6	35.04264885	-83.45775262
CWT	CWT_LG	CWT_LG	Oxydendrum_arboreum	2005	7.8177	6.139913274	48	69	NA	NA	NA	between 1 & 6	35.04264885	-83.45775262
CWT	CWT_LG	CWT_LG	Oxydendrum_arboreum	2006	7.931	9.456562855	75	70	NA	NA	NA	between 1 & 6	35.04264885	-83.45775262
CWT	CWT_LG	CWT_LG	Oxydendrum_arboreum	2007	7.8177	28.14126917	220	69	NA	NA	NA	between 1 & 6	35.04264885	-83.45775262
CWT	CWT_LG	CWT_LG	Oxydendrum_arboreum	2008	7.8177	40.03735114	313	69	NA	NA	NA	between 1 & 6	35.04264885	-83.45775262
CWT	CWT_LG	CWT_LG	Oxydendrum_arboreum	2009	7.931	30.63926365	243	70	NA	NA	NA	between 1 & 6	35.04264885	-83.45775262
CWT	CWT_LG	CWT_LG	Oxydendrum_arboreum	2010	7.931	3.656537637	29	70	NA	NA	NA	between 1 & 6	35.04264885	-83.45775262
CWT	CWT_LG	CWT_LG	Oxydendrum_arboreum	2011	7.931	85.61341571	679	70	NA	NA	NA	between 1 & 6	35.04264885	-83.45775262
CWT	CWT_LG	CWT_LG	Oxydendrum_arboreum	2012	7.931	10.84352541	86	70	NA	NA	NA	between 1 & 6	35.04264885	-83.45775262
CWT	CWT_LG	CWT_LG	Oxydendrum_arboreum	2013	7.931	0	0	70	NA	NA	NA	between 1 & 6	35.04264885	-83.45775262
CWT	CWT_LG	CWT_LG	Oxydendrum_arboreum	2014	7.931	18.28268819	145	70	NA	NA	NA	between 1 & 6	35.04264885	-83.45775262
CWT	CWT_LG	CWT_LG	Oxydendrum_arboreum	2015	7.7044	5.062042469	39	68	NA	NA	NA	between 1 & 6	35.04264885	-83.45775262
CWT	CWT_LG	CWT_LG	Oxydendrum_arboreum	2016	7.931	0.756525028	6	70	NA	NA	NA	between 1 & 6	35.04264885	-83.45775262
CWT	CWT_LG	CWT_LG	Oxydendrum_arboreum	2017	7.931	7.943512798	63	70	NA	NA	NA	between 1 & 6	35.04264885	-83.45775262
CWT	CWT_LG	CWT_LG	Oxydendrum_arboreum	2018	7.8177	0.639574299	5	69	NA	NA	NA	between 1 & 6	35.04264885	-83.45775262
CWT	CWT_LG	CWT_LG	Rhododendron_maximum	2000	7.931	0	0	70	NA	NA	NA	between 1 & 6	35.04264885	-83.45775262
CWT	CWT_LG	CWT_LG	Rhododendron_maximum	2001	7.931	6.93481276	55	70	NA	NA	NA	between 1 & 6	35.04264885	-83.45775262
CWT	CWT_LG	CWT_LG	Rhododendron_maximum	2002	7.931	6.052200227	48	70	NA	NA	NA	between 1 & 6	35.04264885	-83.45775262
CWT	CWT_LG	CWT_LG	Rhododendron_maximum	2003	7.931	7.817425293	62	70	NA	NA	NA	between 1 & 6	35.04264885	-83.45775262
CWT	CWT_LG	CWT_LG	Rhododendron_maximum	2004	7.931	3.908712647	31	70	NA	NA	NA	between 1 & 6	35.04264885	-83.45775262
CWT	CWT_LG	CWT_LG	Rhododendron_maximum	2005	7.8177	12.91940085	101	69	NA	NA	NA	between 1 & 6	35.04264885	-83.45775262
CWT	CWT_LG	CWT_LG	Rhododendron_maximum	2006	7.931	2.521750095	20	70	NA	NA	NA	between 1 & 6	35.04264885	-83.45775262
CWT	CWT_LG	CWT_LG	Rhododendron_maximum	2007	7.8177	7.930721312	62	69	NA	NA	NA	between 1 & 6	35.04264885	-83.45775262
CWT	CWT_LG	CWT_LG	Rhododendron_maximum	2008	7.8177	7.802806452	61	69	NA	NA	NA	between 1 & 6	35.04264885	-83.45775262
CWT	CWT_LG	CWT_LG	Rhododendron_maximum	2009	7.931	16.0131131	127	70	NA	NA	NA	between 1 & 6	35.04264885	-83.45775262
CWT	CWT_LG	CWT_LG	Rhododendron_maximum	2010	7.931	3.026100113	24	70	NA	NA	NA	between 1 & 6	35.04264885	-83.45775262
CWT	CWT_LG	CWT_LG	Rhododendron_maximum	2011	7.931	25.34358845	201	70	NA	NA	NA	between 1 & 6	35.04264885	-83.45775262
CWT	CWT_LG	CWT_LG	Rhododendron_maximum	2012	7.931	20.42617577	162	70	NA	NA	NA	between 1 & 6	35.04264885	-83.45775262
CWT	CWT_LG	CWT_LG	Rhododendron_maximum	2013	7.931	9.834825369	78	70	NA	NA	NA	between 1 & 6	35.04264885	-83.45775262
CWT	CWT_LG	CWT_LG	Rhododendron_maximum	2014	7.931	8.700037826	69	70	NA	NA	NA	between 1 & 6	35.04264885	-83.45775262
CWT	CWT_LG	CWT_LG	Rhododendron_maximum	2015	7.7044	17.26286278	133	68	NA	NA	NA	between 1 & 6	35.04264885	-83.45775262
CWT	CWT_LG	CWT_LG	Rhododendron_maximum	2016	7.931	1.513050057	12	70	NA	NA	NA	between 1 & 6	35.04264885	-83.45775262
CWT	CWT_LG	CWT_LG	Rhododendron_maximum	2017	7.7044	1.946939411	15	68	NA	NA	NA	between 1 & 6	35.04264885	-83.45775262
CWT	CWT_LG	CWT_LG	Rhododendron_maximum	2018	7.931	5.800025218	46	70	NA	NA	NA	between 1 & 6	35.04264885	-83.45775262
CWT	CWT_LG	CWT_LG	Robinia_pseudoacacia	2000	7.931	0	0	70	NA	NA	NA	between 1 & 6	35.04264885	-83.45775262
CWT	CWT_LG	CWT_LG	Robinia_pseudoacacia	2001	7.931	0	0	70	NA	NA	NA	between 1 & 6	35.04264885	-83.45775262
[truncated: 5,297 more rows]
