# Supplementary material for: Co‐mast: Harmonized seed production data for woody plants across US long‐term research sites
Source: Ecology. 2024 Dec 12;106(1):e4463. doi: 10.1002/ecy.4463 (PMC11739820; doi:10.1002/ecy.4463)
Supplement: Supplementary file 1 — Data S1: [file ECY-106-e4463-s001.zip › species_attributes.csv]

species_name	family	genus	epithet	seed_development_years	pollinator_code	mycorrhiza_type	needleleaf_broadleaf	deciduous_evergreen	seed_maturation_timing	seed_mass_mg	sexual_system	shade_tolerance	growth_form	seed_bank	fleshy_fruit	dispersal_syndrome
Abies_amabilis	Pinaceae	Abies	amabilis	2	wind	EM	needleleaf	evergreen	late summer	46.20633539	monoecious	tolerant	tree	no	no	abiotic
Abies_concolor	Pinaceae	Abies	concolor	2	wind	EM	needleleaf	evergreen	fall	34.28470563	monoecious	tolerant	tree	no	no	abiotic
Abies_grandis	Pinaceae	Abies	grandis	2	wind	EM	needleleaf	evergreen	late summer	21.08000754	monoecious	tolerant	tree	no	no	abiotic
Abies_lasiocarpa	Pinaceae	Abies	lasiocarpa	2	wind	EM	needleleaf	evergreen	late summer	13.73272258	monoecious	tolerant	tree	no	no	abiotic
Abies_magnifica	Pinaceae	Abies	magnifica	2	wind	EM	needleleaf	evergreen	late summer	78.41254659	monoecious	intermediate	tree	yes	no	abiotic
Abies_procera	Pinaceae	Abies	procera	2	wind	EM	needleleaf	evergreen	fall	34.26120497	monoecious	intolerant	tree	yes	no	abiotic
Acer_rubrum	Aceraceae	Acer	rubrum	2	wind	AM	broadleaf	deciduous	spring	23.50355662	polygamo-dioecious	intermediate	tree	no	no	abiotic
Acer_saccharum	Aceraceae	Acer	saccharum	2	animal	AM	broadleaf	deciduous	fall	63.62381068	polygamo-dioecious	tolerant	tree	no	no	abiotic
Alnus_incana	Betulaceae	Alnus	incana	2	wind	EM	broadleaf	deciduous	fall	1.005338165	monoecious	intermediate	shrub	no	no	abiotic
Alnus_viridis	Betulaceae	Alnus	viridis	2	wind	EM	broadleaf	deciduous	fall	0.258333333	monoecious	tolerant	shrub	no	no	abiotic
Amelanchier_arborea	Rosaceae	Amelanchier	arborea	2	animal	AM	broadleaf	deciduous	summer	5.670980463	monoecious	intermediate	tree	yes	yes	endozoochory
Betula_alleghaniensis	Betulaceae	Betula	alleghaniensis	2	wind	EM	broadleaf	deciduous	late summer - fall	1.208805905	monoecious	intermediate	tree	no	no	abiotic
Betula_neoalaskana	Betulaceae	Betula	neoalaskana	2	wind	EM	broadleaf	deciduous	late summer - fall	0.1786	monoecious	intolerant	tree	no	no	abiotic
Carya_glabra	Juglandaceae	Carya	glabra	2	wind	EM	broadleaf	deciduous	late summer	3530.138155	monoecious	intermediate	tree	no	no	synzoochory
Castanea_dentata	Fagaceae	Castanea	dentata	2	wind	EM	broadleaf	deciduous	fall	3466.360552	monoecious	intermediate	tree	no	no	synzoochory
Cornus_florida	Cornaceae	Cornus	florida	2	animal	AM	broadleaf	deciduous	fall	119.0960397	monoecious	tolerant	tree	yes	yes	endozoochory
Fagus_grandifolia	Fagaceae	Fagus	grandifolia	2	wind	EM	broadleaf	deciduous	fall	253.5634093	monoecious	tolerant	tree	no	no	synzoochory
Fraxinus_americana	Oleaceae	Fraxinus	americana	2	wind	AM	broadleaf	deciduous	fall	38.31136444	dioecious	intermediate	tree	no	no	abiotic
Ilex_montana	Aquifoliaceae	Ilex	montana	2	animal	AM	broadleaf	deciduous	fall	12.7529482	dioecious	tolerant	tree	yes	yes	endozoochory
Juniperus_monosperma	Cupressaceae	Juniperus	monosperma	2	wind	AM	needleleaf	evergreen	late summer	26.80978732	dioecious	intolerant	tree	yes	yes	endozoochory
Kalmia_latifolia	Ericaceae	Kalmia	latifolia	2	animal	ericoid	broadleaf	evergreen	fall	0.019313899	hermaphrodite	tolerant	shrub	no	no	abiotic
Larix_laricina	Pinaceae	Larix	laricina	2	wind	EM	needleleaf	deciduous	late summer	1.585595652	monoecious	intolerant	tree	no	no	abiotic
Liriodendron_tulipifera	Magnoliaceae	Liriodendron	tulipifera	2	animal	AM	broadleaf	deciduous	late summer - fall	46.46630578	monoecious	intolerant	tree	no	no	abiotic
Magnolia_acuminata	Magnoliaceae	Magnolia	acuminata	2	animal	AM	broadleaf	deciduous	summer	89.08755087	monoecious	intermediate	tree	no	yes	endozoochory
Nyssa_sylvatica	Cornaceae	Nyssa	sylvatica	2	animal	AM	broadleaf	deciduous	fall	174.6112647	polygamo-dioecious	tolerant	tree	yes	yes	endozoochory
Oxydendrum_arboreum	Ericaceae	Oxydendrum	arboreum	2	animal	ericoid	broadleaf	deciduous	fall	0.18125	monoecious	tolerant	tree	yes	no	abiotic
Picea_engelmannii	Pinaceae	Picea	engelmannii	2	wind	EM	needleleaf	evergreen	late summer	3.156362208	monoecious	tolerant	tree	no	no	abiotic
Picea_glauca	Pinaceae	Picea	glauca	2	wind	EM	needleleaf	evergreen	late summer	2.376071589	monoecious	tolerant	tree	no	no	abiotic
Picea_mariana	Pinaceae	Picea	mariana	2	wind	EM	needleleaf	evergreen	fall	1.171232837	monoecious	tolerant	tree	yes	no	abiotic
Pinus_edulis	Pinaceae	Pinus	edulis	3	wind	EM	needleleaf	evergreen	fall	243.0316206	monoecious	intolerant	tree	no	no	synzoochory
Pinus_lambertiana	Pinaceae	Pinus	lambertiana	3	wind	EM	needleleaf	evergreen	late summer	212.6552825	monoecious	intermediate	tree	no	no	abiotic
Pinus_monticola	Pinaceae	Pinus	monticola	3	wind	EM	needleleaf	evergreen	fall	17.92805519	monoecious	intolerant	tree	no	no	abiotic
Quercus_alba	Fagaceae	Quercus	alba	2	wind	EM	broadleaf	deciduous	late summer	2970.437005	monoecious	intermediate	tree	no	no	synzoochory
Quercus_ellipsoidalis	Fagaceae	Quercus	ellipsoidalis	3	wind	EM	broadleaf	deciduous	late summer - fall	1637.96613	monoecious	intolerant	tree	no	no	synzoochory
Quercus_macrocarpa	Fagaceae	Quercus	macrocarpa	2	wind	EM	broadleaf	deciduous	late summer - fall	6043.682251	monoecious	intolerant	tree	no	no	synzoochory
Quercus_rubra	Fagaceae	Quercus	rubra	3	wind	EM	broadleaf	deciduous	fall	3009.392595	monoecious	intermediate	tree	no	no	synzoochory
Quercus_turbinella	Fagaceae	Quercus	turbinella	2	wind	EM	broadleaf	deciduous	fall	1397.145426	monoecious	intermediate	shrub	no	no	synzoochory
Rhododendron_maximum	Ericaceae	Rhododendron	maximum	2	animal	ericoid	broadleaf	evergreen	summer	1.659464809	monoecious	tolerant	tree	no	no	abiotic
Robinia_pseudoacacia	Fabaceae	Robinia	pseudoacacia	2	animal	AM	broadleaf	deciduous	fall	19.00556612	hermaphrodite	intermediate	tree	yes	no	abiotic
Tilia_americana	Tiliaceae	Tilia	americana	2	animal	EM	broadleaf	deciduous	fall	100.8668736	monoecious	tolerant	tree	no	no	abiotic
Tsuga_canadensis	Pinaceae	Tsuga	canadensis	2	wind	EM	needleleaf	evergreen	fall	3.002462765	monoecious	tolerant	tree	no	no	abiotic
Tsuga_mertensiana	Pinaceae	Tsuga	mertensiana	2	wind	EM	needleleaf	evergreen	fall	3.917797899	monoecious	tolerant	tree	no	no	abiotic
Alchornea_latifolia	Euphorbiaceae	Alchornea	latifolia	1	animal	AM	broadleaf	evergreen	summer	29.01928889	dioecious	intermediate	tree	no	yes	endozoochory
Alchorneopsis_floribunda	Euphorbiaceae	Alchorneopsis	floribunda	1	animal	AM	broadleaf	evergreen	late summer - fall	7	dioecious	intermediate	tree	no	yes	endozoochory
Andira_inermis	Fabaceae	Andira	inermis	1	animal	AM	broadleaf	evergreen	summer - fall	2261.893889	hermaphrodite	intermediate	tree	no	yes	endozoochory
Byrsonima_spicata	Malpighiaceae	Byrsonima	spicata	1	animal	AM	broadleaf	evergreen	winter	256.8	hermaphrodite	intermediate	tree	no	yes	endozoochory
Calophyllum_calaba	Clusiaceae	Calophyllum	calaba	1	animal	AM	broadleaf	evergreen	fall	1172	hermaphrodite	intermediate	tree	no	yes	endozoochory
Casearia_arborea	Flacourtiaceae	Casearia	arborea	1	animal	AM	broadleaf	evergreen	summer - winter	1.578584713	hermaphrodite	intermediate	tree	yes	yes	endozoochory
Casearia_sylvestris	Flacourtiaceae	Casearia	sylvestris	1	animal	AM	broadleaf	evergreen	summer - fall	2.988550639	hermaphrodite	intermediate	tree	no	yes	endozoochory
Cecropia_schreberiana	Cecropiaceae	Cecropia	schreberiana	1	wind	AM	broadleaf	evergreen	winter - spring	0.344444444	dioecious	intolerant	tree	yes	yes	endozoochory
Chionanthus_domingensis	Oleaceae	Chionanthus	domingensis	1	animal	AM	broadleaf	evergreen	summer	488.46	hermaphrodite	intolerant	tree	no	yes	endozoochory
Chione_venosa	Rubiaceae	Chione	venosa	1	animal	AM	broadleaf	evergreen	summer	310	hermaphrodite	intermediate	tree	no	yes	endozoochory
Clusia_gundlachii	Clusiaceae	Clusia	gundlachii	1	animal	AM	broadleaf	evergreen	all year	10.7692	dioecious	intermediate	liana	no	yes	endozoochory
Clusia_rosea	Clusiaceae	Clusia	rosea	1	animal	AM	broadleaf	evergreen	summer	10.7692	dioecious	intermediate	tree	no	yes	endozoochory
Cordia_borinquensis	Boraginaceae	Cordia	borinquensis	1	animal	AM	broadleaf	evergreen	summer	319	dioecious	intermediate	tree	no	yes	endozoochory
Cordia_sulcata	Boraginaceae	Cordia	sulcata	1	animal	AM	broadleaf	evergreen	summer - fall	74.10857143	hermaphrodite	intermediate	tree	no	yes	endozoochory
Croton_poecilanthus	Euphorbiaceae	Croton	poecilanthus	1	animal	AM	broadleaf	evergreen	winter	67.8571	monoecious	intermediate	tree	no	no	abiotic
Dacryodes_excelsa	Burseraceae	Dacryodes	excelsa	1	animal	AM	broadleaf	evergreen	summer - winter	1255	dioecious	tolerant	tree	no	yes	endozoochory
Dendropanax_arboreus	Araliaceae	Dendropanax	arboreus	1	animal	AM	broadleaf	evergreen	late summer - fall	8.6296458	hermaphrodite	intermediate	tree	no	yes	endozoochory
Dolichandra_unguis-cati	Bignoniaceae	Dolichandra	unguis-cati	1	animal	AM	broadleaf	evergreen	spring	55.60875	hermaphrodite	intermediate	liana	no	no	abiotic
Drypetes_glauca	Euphorbiaceae	Drypetes	glauca	1	animal	AM	broadleaf	evergreen	spring - summer	364.8148	dioecious	tolerant	tree	no	yes	endozoochory
Eugenia_domingensis	Myrtaceae	Eugenia	domingensis	1	animal	AM	broadleaf	evergreen	all year	1060.6667	hermaphrodite	tolerant	tree	no	yes	endozoochory
Eugenia_stahlii	Myrtaceae	Eugenia	stahlii	1	animal	AM	broadleaf	evergreen	summer - winter	4651	hermaphrodite	tolerant	tree	no	yes	endozoochory
Ficus_trigonata	Moraceae	Ficus	trigonata	1	animal	AM	broadleaf	evergreen	summer - winter	2	monoecious	intermediate	tree	no	yes	endozoochory
Guarea_guidonia	Meliaceae	Guarea	guidonia	1	animal	AM	broadleaf	evergreen	spring and fall	455.405268	hermaphrodite	tolerant	tree	no	yes	endozoochory
Guatteria_caribaea	Annonaceae	Guatteria	caribaea	1	animal	AM	broadleaf	evergreen	summer	127.6	hermaphrodite	intermediate	tree	no	yes	endozoochory
Guettarda_valenzuelana	Rubiaceae	Guettarda	valenzuelana	1	animal	AM	broadleaf	evergreen	summer	160	hermaphrodite	intermediate	tree	no	yes	endozoochory
Heteropterys_laurifolia	Malpighiaceae	Heteropterys	laurifolia	1	animal	AM	broadleaf	evergreen	fall	71.82	hermaphrodite	intermediate	liana	no	no	abiotic
Hippocratea_volubilis	Hippocrateaceae	Hippocratea	volubilis	1	animal	AM	broadleaf	evergreen	summer	53.492083	hermaphrodite	intermediate	liana	no	no	abiotic
Hirtella_rugosa	Chrysobalanaceae	Hirtella	rugosa	1	animal	AM	broadleaf	evergreen	fall - summer	90	hermaphrodite	tolerant	tree	no	yes	endozoochory
Homalium_racemosum	Flacourtiaceae	Homalium	racemosum	1	animal	AM	broadleaf	deciduous	summer - fall	11	hermaphrodite	intermediate	tree	no	no	abiotic
Inga_laurina	Fabaceae	Inga	laurina	1	animal	AM	broadleaf	evergreen	fall - winter	395.68215	hermaphrodite	intermediate	tree	yes	yes	abiotic
Inga_vera	Fabaceae	Inga	vera	1	animal	AM	broadleaf	evergreen	fall	320	hermaphrodite	intermediate	tree	yes	yes	endozoochory
Ixora_ferrea	Rubiaceae	Ixora	ferrea	1	animal	AM	broadleaf	evergreen	winter - spring	26.976	hermaphrodite	tolerant	tree	no	yes	endozoochory
Laetia_procera	Flacourtiaceae	Laetia	procera	1	animal	AM	broadleaf	evergreen	fall - winter	4.059054772	hermaphrodite	intermediate	tree	no	yes	endozoochory
Manilkara_bidentata	Sapotaceae	Manilkara	bidentata	1	animal	AM	broadleaf	evergreen	fall - spring	1354.723273	hermaphrodite	tolerant	tree	no	yes	endozoochory
Margaritaria_nobilis	Euphorbiaceae	Margaritaria	nobilis	1	animal	AM	broadleaf	evergreen	fall	11.73269321	hermaphrodite	intermediate	tree	no	yes	endozoochory
Matayba_domingensis	Sapindaceae	Matayba	domingensis	1	animal	AM	broadleaf	evergreen	summer	160.9677	hermaphrodite	intermediate	tree	no	yes	endozoochory
Miconia_racemosa	Melastomataceae	Miconia	racemosa	1	animal	AM	broadleaf	evergreen	summer - fall	2	hermaphrodite	intolerant	shrub	no	yes	endozoochory
Micropholis_guyanensis	Sapotaceae	Micropholis	guyanensis	1	animal	AM	broadleaf	evergreen	all year	203	hermaphrodite	tolerant	tree	no	yes	endozoochory
Myrcia_amazonica	Myrtaceae	Myrcia	amazonica	1	animal	AM	broadleaf	evergreen	summer - winter	62	hermaphrodite	tolerant	tree	no	yes	endozoochory
Myrcia_splendens	Myrtaceae	Myrcia	splendens	1	animal	AM	broadleaf	evergreen	winter	133.7292401	hermaphrodite	intermediate	tree	no	yes	endozoochory
Nectandra_turbacensis	Lauraceae	Nectandra	turbacensis	1	animal	AM	broadleaf	evergreen	spring	175.5565	hermaphrodite	intermediate	tree	no	yes	endozoochory
Ocotea_leucoxylon	Lauraceae	Ocotea	leucoxylon	1	animal	AM	broadleaf	evergreen	fall - spring	115.45454	dioecious	intermediate	tree	yes	yes	endozoochory
Ormosia_krugii	Fabaceae	Ormosia	krugii	1	animal	AM	broadleaf	evergreen	summer - fall	740.5	hermaphrodite	intermediate	tree	no	no	endozoochory
Oxandra_laurifolia	Annonaceae	Oxandra	laurifolia	1	animal	AM	broadleaf	evergreen	winter - spring	604.4444	hermaphrodite	intermediate	tree	no	yes	endozoochory
Palicourea_croceoides	Rubiaceae	Palicourea	croceoides	1	animal	AM	broadleaf	evergreen	spring - summer	178.8888889	hermaphrodite	intolerant	shrub	no	yes	endozoochory
Paullinia_pinnata	NA	Paullinia	pinnata	1	animal	AM	broadleaf	evergreen	summer - winter	213.304623	hermaphrodite	intermediate	liana	no	yes	endozoochory
Pinzona_coriacea	NA	Pinzona	coriacea	1	animal	AM	broadleaf	evergreen	fall	1.68	hermaphrodite	intermediate	liana	no	yes	endozoochory
Piper_glabrescens	Piperaceae	Piper	glabrescens	1	animal	AM	broadleaf	evergreen	winter - spring	470	hermaphrodite	intolerant	shrub	no	yes	endozoochory
Prestoea_acuminata	NA	Prestoea	acuminata	1	animal	AM	broadleaf	evergreen	fall - spring	180.4166667	hermaphrodite	tolerant	tree	no	yes	endozoochory
Psychotria_berteroana	Rubiaceae	Psychotria	berteroana	1	animal	AM	broadleaf	evergreen	summer	7	hermaphrodite	intolerant	tree	no	yes	endozoochory
Psychotria_brachiata	Rubiaceae	Psychotria	brachiata	1	animal	AM	broadleaf	evergreen	fall - winter	5	hermaphrodite	intolerant	shrub	no	yes	endozoochory
Rourea_surinamensis	NA	Rourea	surinamensis	1	animal	AM	broadleaf	evergreen	fall - summer	144.78	hermaphrodite	tolerant	liana	no	no	endozoochory
Roystonea_borinquena	Arecaceae	Roystonea	borinquena	1	animal	AM	broadleaf	evergreen	summer - winter	308.5	hermaphrodite	intolerant	tree	yes	yes	endozoochory
Sapium_laurocerasus	Euphorbiaceae	Sapium	laurocerasus	1	animal	AM	broadleaf	evergreen	all year	21.4286	hermaphrodite	intolerant	tree	no	yes	endozoochory
Schefflera_morototoni	Araliaceae	Schefflera	morototoni	1	animal	AM	broadleaf	evergreen	winter - summer	64.81470588	hermaphrodite	intolerant	tree	no	yes	endozoochory
Sloanea_berteroana	Elaeocarpaceae	Sloanea	berteroana	1	animal	AM	broadleaf	evergreen	fall - spring	2099.17	hermaphrodite	tolerant	tree	no	yes	endozoochory
Solanum_torvum	Solanaceae	Solanum	torvum	1	animal	AM	broadleaf	evergreen	summer	1.0525	hermaphrodite	intolerant	shrub	no	yes	endozoochory
Tabebuia_heterophylla	Bignoniaceae	Tabebuia	heterophylla	1	animal	AM	broadleaf	evergreen	summer and fall	14.439375	hermaphrodite	intermediate	tree	yes	no	abiotic
Terminalia_tetraphylla	Combretaceae	Terminalia	tetraphylla	1	animal	AM	broadleaf	deciduous	winter and fall	839.535	hermaphrodite	intermediate	tree	no	yes	endozoochory
Tetragastris_balsamifera	Burseraceae	Tetragastris	balsamifera	1	animal	None	broadleaf	evergreen	summer	1140	hermaphrodite	tolerant	tree	no	yes	endozoochory
Trichilia_pallida	Meliaceae	Trichilia	pallida	1	animal	AM	broadleaf	evergreen	spring	60.2979165	hermaphrodite	tolerant	tree	no	yes	endozoochory
Zanthoxylum_martinicense	Rutaceae	Zanthoxylum	martinicense	1	animal	AM	broadleaf	evergreen	summer - fall	12.28	hermaphrodite	intermediate	tree	no	yes	endozoochory
